# Supplementary material for: Coevolution of craton margins and interiors during continental break-up
Source: Nature. 2024 Aug 7;632(8024):327–35. doi: 10.1038/s41586-024-07717-1 (PMC11306106; doi:10.1038/s41586-024-07717-1)
Supplement: Supplementary file 5 — Source Data Fig. 1 [file 41586_2024_7717_MOESM5_ESM.zip]

Archive with 9 entries (9 files):
- SourceDataFig1a-c.zip
- SourceDataFig1d.xlsx
- __MACOSX/._SourceDataFig1d.xlsx
- SourceDataFig1g.xlsx
- __MACOSX/._SourceDataFig1g.xlsx
- SourceDataFig1h.csv
- __MACOSX/._SourceDataFig1h.csv
- SourceDataFigure1i.xlsx
- __MACOSX/._SourceDataFigure1i.xlsx
