# Supplementary material for: Coevolution of craton margins and interiors during continental break-up
Source: Nature. 2024 Aug 7;632(8024):327–35. doi: 10.1038/s41586-024-07717-1 (PMC11306106; doi:10.1038/s41586-024-07717-1)
Supplement: Supplementary file 5 — Source Data Fig. 1 [file 41586_2024_7717_MOESM5_ESM.zip › SourceDataFig1d.xlsx]

## Sheet: SouthernAfrica
DistanceFromEscarpment_Km	Elevation_Metres
-156.828	0
-66.3869	0
-65.4218	128.165
-62.5147	128.172
-60.8977	58.8395
-59.2842	110.092
-55.0861	143.263
-52.5004	89.0063
-48.948	110.117
-46.3652	152.328
-43.4587	170.423
-41.8452	224.69
-40.2295	200.577
-38.295	321.167
-34.7458	450.804
-33.7721	291.032
-32.8054	369.414
-31.1917	414.638
-29.2479	221.707
-27.6348	285.018
-26.0206	312.153
-26.0256	483.987
-23.4386	381.496
-22.4731	502.083
-20.8636	688.993
-19.2454	580.471
-17.9555	652.825
-16.018	670.918
-14.0795	655.849
-12.7881	676.955
-10.8466	559.389
-10.2017	595.566
-8.90252	354.4
-7.93502	405.651
-7.29239	520.208
-6.32684	637.781
-5.03615	683.003
-5.03971	803.588
-4.39851	966.379
-2.77894	812.637
-2.13809	987.487
-1.82105	1189.47
-0.860931	1490.93
0.432692	1436.67
1.40696	1258.81
3.34508	1255.8
4.31525	1216.61
5.60825	1183.46
6.57593	1228.68
7.54798	1126.18
8.84071	1102.07
9.80777	1168.39
11.1054	978.475
12.3892	1255.82
13.6906	939.292
15.6217	1174.44
17.2364	1186.5
19.1773	1087.02
20.7956	978.499
21.7596	1147.32
23.052	1135.27
23.0544	1053.87
24.6712	993.582
26.6084	1020.72
27.9066	812.712
30.1665	848.893
30.807	1035.8
32.4238	975.513
33.3896	1087.06
35.0085	954.417
36.6201	1068.98
36.9419	1111.18
39.5263	1099.13
41.4645	1093.11
44.6958	1050.91
46.958	1011.72
49.2199	981.583
51.8042	975.561
54.3885	966.523
58.2651	948.445
61.496	918.307
64.0803	909.269
67.3104	909.277
69.8938	930.386
72.477	957.524
78.2922	921.362
80.5545	879.163
82.8153	888.213
85.7228	873.147
88.3071	861.094
89.5985	885.215
93.7991	830.962
97.0299	806.853
100.583	818.92
102.842	861.13
107.043	815.921
109.952	758.65
111.243	788.8
113.179	840.053
115.118	827.999
116.732	849.106
119.639	858.157
121.253	885.292
124.158	945.592
127.387	987.804
131.909	984.801
134.817	975.764
136.108	990.84
140.308	969.748
144.507	966.744
150.645	927.569
152.906	927.574
156.782	942.657
160.336	915.534
165.181	906.502
170.349	918.573
172.609	939.681
176.162	951.748
177.456	891.459
179.718	864.333
184.562	879.418
188.437	915.603
191.666	948.772
196.511	951.798
199.419	936.732
203.618	930.713
209.431	960.874
213.953	966.914
219.444	963.913
224.613	939.809
230.427	930.779
234.627	912.702
237.533	939.84
243.024	960.956
245.607	997.138
248.837	988.102
254.006	957.968
256.267	960.989
258.527	1000.18
263.696	976.08
265.957	976.085
270.155	1003.23
274.677	991.18
278.231	970.086
283.076	982.157
289.537	961.07
297.612	939.988
302.457	949.043
310.532	973.18
316.991	1000.33
319.574	1033.49
322.481	1030.49
325.067	973.216
328.295	1027.49
329.91	1030.51
333.465	979.266
341.217	967.226
345.093	973.265
347.353	997.387
349.615	994.378
350.906	1000.41
353.168	967.255
356.722	964.249
361.566	985.364
365.467	986.32
368.494	988.895
371.794	1026.14
374.546	1021.01
376.61	994.051
383.626	999.204
387.752	1026.18
390.916	1045.44
394.355	1037.75
400.407	1062.16
403.847	1058.31
405.635	1077.58
410.037	1078.87
414.988	1100.71
416.639	1096.86
420.766	1108.43
425.443	1126.41
429.019	1149.53
432.732	1176.51
436.172	1176.51
438.785	1182.94
443.188	1177.82
447.591	1150.86
451.443	1125.19
458.873	1099.53
465.889	1084.14
469.74	1100.84
473.18	1073.89
480.195	1111.14
483.91	1093.18
487.762	1098.32
491.201	1085.49
493.539	1111.17
495.053	1091.92
497.255	1077.8
500.282	1061.12
504.684	1066.26
506.471	1100.94
508.26	1068.84
513.075	1067.57
515.276	1086.83
518.577	1085.56
521.328	1108.67
522.839	1179.29
525.866	1158.76
526.968	1120.24
531.369	1149.79
533.982	1188.31
539.348	1149.8
543.201	1121.57
546.64	1139.55
549.39	1167.8
552.279	1174.23
557.918	1225.6
561.356	1262.84
566.445	1285.97
570.296	1330.91
573.185	1303.96
575.937	1291.89
579.914	1324.39
583.229	1338.32
587.041	1352.25
591.847	1383.2
593.171	1448.18
595.492	1421.88
596.32	1449.73
596.812	1630.72
598.307	1511.61
600.628	1483.77
602.121	1454.39
606.929	1421.91
609.913	1400.26
613.892	1355.41
616.711	1332.21

## Sheet: EasternBrazil
DistanceFromEscarpment_Km	Elevation_Metres
-179.038	0
-40.2647	0
-39.5512	284.244
-38.1243	610.664
-36.6973	711.841
-35.6271	669.389
-34.9136	568.183
-33.8433	437.592
-31.7029	385.332
-29.9191	388.571
-26.3517	391.787
-24.9247	404.824
-23.8545	457.04
-22.0708	437.429
-20.6438	561.457
-19.2168	476.562
-16.7196	590.782
-14.5792	535.258
-13.5089	675.612
-12.4387	910.634
-11.3685	1083.63
-9.22801	1028.11
-8.15778	1184.79
-5.66057	1161.9
-4.2336	1579.72
-2.44988	1850.64
-1.73639	2075.88
-1.0229	2141.16
-0.309414	1994.25
1.11756	1919.15
2.18779	1863.64
1.83105	1762.45
1.83105	1651.46
2.90128	1582.89
3.25802	1507.8
5.04174	1605.71
6.46872	1687.3
7.18221	1537.13
8.25244	1419.6
8.96592	1337.98
10.7496	1582.78
11.8199	1504.42
13.2469	1272.63
14.6738	1579.46
15.7441	1690.44
17.5278	1664.3
18.9548	1716.51
20.025	1811.16
20.7385	1674.05
22.8789	1667.49
23.9492	1625.04
25.3761	1696.83
26.4464	1589.09
27.1599	1429.13
28.2301	1236.51
29.6571	1226.7
31.084	1118.96
32.1543	1083.03
33.938	985.075
34.6515	1135.23
35.365	1265.79
36.7919	1311.48
38.2189	1102.53
39.6459	988.261
41.0729	939.275
43.5701	932.712
44.997	903.312
47.1375	922.869
49.6347	926.099
51.0617	955.459
52.1319	873.834
53.5589	893.401
55.6994	867.256
57.8398	877.02
58.5533	958.62
59.2668	1014.1
61.764	929.196
63.9045	893.258
65.6882	850.796
67.8287	886.675
68.8989	935.626
71.0393	912.746
72.1096	886.616
74.6068	899.639
77.104	873.489
80.6714	860.382
82.4551	840.771
87.4496	860.289
88.8765	919.028
91.3737	860.235
93.1575	876.532
96.0114	843.848
99.2221	856.862
101.363	830.717
106	824.124
108.141	863.267
109.568	833.868
112.065	843.627
114.205	820.746
116.346	869.683
118.13	827.221
120.627	879.417
123.124	866.325
124.551	840.19
126.335	810.786
128.475	804.227
130.259	800.938
132.756	823.755
135.253	810.662
136.68	768.205
139.891	800.805
143.458	875.837
145.242	833.375
147.739	839.87
150.95	797.388
151.663	816.965
154.517	781.017
158.085	794.025
160.225	754.823
162.723	754.788
165.576	793.922
168.787	813.464
169.501	875.477
171.998	819.948
174.138	836.241
176.636	780.711
179.846	761.08
185.197	747.949
186.981	764.246
191.262	757.658
192.689	787.018
193.759	839.234
196.256	786.969
197.683	829.387
200.894	770.583
204.105	754.217
208.386	747.629
211.596	816.137
213.38	822.641
214.45	855.27
216.948	816.063
217.661	829.111
220.515	802.956
224.082	829.022
225.509	900.819
226.58	933.448
228.007	881.198
229.434	806.097
231.931	832.178
233.715	910.499
235.141	979.032
236.568	949.632
238.352	851.676
241.206	812.463
243.347	796.112
244.417	815.683
245.844	766.698
249.768	724.206
252.622	711.109
256.189	825.314
257.973	962.394
260.114	825.26
260.114	795.88
261.541	831.769
262.611	906.835
264.394	759.913
266.535	707.653
268.319	655.398
271.886	655.348
274.027	691.227
276.881	661.808
279.378	700.946
281.161	684.6
283.302	766.18
287.226	691.045
289.367	700.808
291.864	681.188
294.004	690.951
297.572	651.729
298.642	677.83
302.566	667.982
300.069	723.511
305.42	684.265
308.631	654.841
312.555	651.522
314.339	697.199
317.549	654.718
320.047	687.327
321.83	661.187
323.614	703.6
326.111	664.393
327.181	693.757
330.035	661.074
331.462	670.847
333.96	677.342
334.316	680.601
336.1	651.197
338.597	687.071
341.094	700.094
342.878	830.645
344.305	833.89
345.019	1000.36
347.873	1013.38
348.943	1124.36
350.726	1147.18
352.867	1049.22
355.007	1098.16
356.791	1098.13
358.575	1052.41
359.288	970.788
361.072	1065.43
362.856	1036.03
364.639	1078.44
366.78	1032.71
368.207	1111.03
370.347	1101.21
371.774	1039.17
373.201	993.447
374.628	1019.54
376.412	1065.22
377.839	970.532
379.266	1003.16
381.763	803.993
383.904	774.584
386.758	807.189
388.541	758.198
391.395	836.504
392.822	843.013
394.963	937.651
398.887	839.665
402.102	897.009
405.015	928.069
408.171	910.254
410.356	905.781
411.813	836.896
415.211	839.07
419.824	821.235
422.009	858.969
424.436	823.393
428.321	885.54
430.506	1007.69
435.118	967.639
437.789	954.274
439.488	918.707
440.945	958.673
443.858	911.982
444.586	920.858
446.285	878.627
448.47	940.797
450.655	922.996
452.112	942.969
454.54	896.285
456.967	967.337
460.123	947.301
464.25	971.68
467.892	949.415
471.29	956.032
473.475	904.909
476.389	822.675
477.845	844.869
480.758	804.843
482.943	807.034
484.157	840.339
486.099	840.313
486.585	915.835
488.77	953.569
493.868	933.506
496.781	922.359
499.694	873.447
503.336	871.175
507.705	895.55
511.59	877.725
515.474	855.457
520.086	830.957
522.029	799.83
524.699	826.451
527.127	773.102
529.069	757.526
531.982	790.807
534.652	815.206
535.866	788.532
537.808	812.941
539.993	797.361
541.45	819.555
542.907	783.992
544.12	795.082
548.005	726.164
550.19	777.227
552.374	739.432
554.802	779.385
557.715	834.881
559.657	830.411
561.114	803.733
564.998	856.994
566.698	879.185
570.339	792.499
571.796	819.136
574.466	850.199
578.35	830.153
581.506	792.344
584.177	785.643
587.576	763.382
590.489	758.899
593.402	734.422
595.587	745.5
598.986	752.117
601.656	769.852
603.598	805.368
607.968	791.979
611.852	780.818
615.251	749.671
619.135	674.088
621.32	709.601
625.447	554.043
630.302	531.761
636.129	511.688
639.042	496.097
640.984	453.863
643.412	460.494
646.082	504.886
648.995	515.953
651.423	515.919
653.851	560.315
656.764	549.167
659.434	582.452
660.163	620.207
662.833	604.62
665.504	586.811
667.688	637.874
668.902	668.958
671.087	766.671
674	722.202
676.428	753.269
678.127	753.245
681.041	655.461
683.468	557.684
685.896	535.436
688.718	526.422
690.032	497.747
691.749	494.95
692.759	482.919
694.679	521.718
696.295	537.41
699.124	572.499
700.538	590.043
702.357	580.774
704.276	601.085
705.892	655.603
709.327	690.683
711.853	723.927
713.772	723.9
715.894	690.592
717.611	667.458
719.429	690.543
720.743	726.577
722.965	744.111
725.289	753.323
727.713	730.179
728.824	697.809
729.33	687.633
730.239	698.714
732.057	677.427
733.067	661.698
734.482	700.504
735.694	736.539
738.018	707.851
740.442	648.655
742.058	597.79
743.574	568.187
745.594	565.386
746.806	569.067
749.433	542.223
752.363	505.206
754.282	489.464
756.101	494.986
759.434	470.905
761.758	461.629
763.879	475.466
765.395	470.823
767.92	494.822
770.648	475.372
772.769	462.401
774.992	468.841
777.315	453.094
778.932	456.769
780.75	470.61
784.589	477.028
790.246	473.253
796.207	481.49
803.278	500.805
808.531	525.692
815.502	570.892
817.017	579.19
818.937	573.617
820.149	594.862
821.765	601.311
822.978	597.596
824.493	608.668
826.614	579.058
828.837	594.742
830.756	623.372
831.666	640.924

## Sheet: WesternGhats
DistanceFromEscarpment_Km	Elevation_Metres
-139.756	0
-62.2399	0
-61.4296	130.998
-60.6194	69.4709
-60.0792	62.2347
-58.7287	94.8168
-58.1885	20.6204
-57.1082	73.1082
-56.568	40.5357
-56.0278	47.7774
-54.6774	40.5453
-52.2466	129.235
-51.7064	55.0383
-49.5457	64.0979
-48.4653	46.006
-46.0345	53.2573
-42.5234	15.2707
-41.7131	35.1819
-40.0926	38.8096
-38.7421	22.5288
-36.5814	33.3982
-35.231	55.1219
-34.6908	49.6954
-33.3403	42.4634
-31.7198	46.091
-30.0993	85.9134
-28.2086	75.0646
-25.2377	227.097
-24.4274	198.146
-23.6171	272.349
-22.8069	223.49
-21.7265	212.637
-20.3761	243.41
-18.7555	201.794
-15.5145	158.377
-13.0836	379.177
-12.2734	261.548
-10.6528	310.419
-9.84258	317.662
-8.76222	373.77
-7.95195	453.402
-7.41177	603.613
-7.41177	679.622
-4.98097	688.683
-3.90061	733.932
-3.09035	797.276
-2.00999	867.862
-0.659542	891.395
0.150725	923.974
1.23108	880.546
2.85162	847.979
3.66189	864.271
5.01233	858.849
5.8226	771.985
7.17305	712.271
8.52349	726.756
9.60385	775.624
10.144	817.251
12.3047	828.12
13.6552	829.937
14.4655	853.467
15.8159	811.85
16.6262	862.527
17.9766	804.622
19.057	820.915
20.6775	797.397
21.2177	775.683
22.8382	772.072
23.6485	735.881
25.5391	712.364
26.0793	706.938
28.7802	741.336
29.5905	735.911
30.6708	705.151
33.1016	706.973
34.4521	699.741
37.153	719.662
39.3137	741.39
40.9342	716.062
42.5547	685.305
44.4454	681.695
46.0659	661.796
47.6864	649.136
49.8471	645.527
51.4677	649.155
53.6284	739.653
55.2489	676.32
55.7891	685.372
56.8695	669.09
58.2199	687.194
59.0302	683.578
59.8404	690.821
62.8114	658.261
64.7021	665.51
66.3226	656.469
67.673	683.622
68.7534	645.623
69.8337	642.009
70.3739	618.486
72.2646	710.792
73.3449	596.784
74.4253	745.188
74.9654	737.951
75.7757	661.947
77.3962	727.105
78.2065	620.335
79.0168	618.529
80.0971	671.017
81.4476	580.537
83.0681	562.448
85.2288	558.84
86.3092	562.465
90.3605	560.675
91.9811	557.064
94.682	576.985
96.0324	593.279
98.1931	596.91
100.894	643.977
102.785	624.079
104.945	649.427
106.836	640.387
108.457	647.635
111.698	624.125
115.479	586.139
117.64	587.96
121.961	602.46
126.823	568.099
128.983	571.73
132.494	562.699
134.655	540.993
135.465	540.997
136.816	528.336
139.247	533.778
140.597	524.736
145.189	539.237
148.7	522.967
152.481	526.606
154.642	519.378
159.233	517.591
162.744	519.419
164.635	609.915
166.796	664.218
167.876	588.215
169.497	546.599
171.927	588.236
173.278	537.57
173.818	517.665
175.169	564.725
176.789	517.681
180.57	521.319
184.352	530.387
186.782	559.355
188.943	597.371
190.023	559.372
191.914	524.996
193.805	523.196
195.695	532.254
197.586	523.215
199.206	501.507
200.827	505.134
202.988	497.906
207.579	488.881
210.55	505.184
212.711	523.292
216.222	523.31
218.923	539.611
221.084	559.529
222.434	564.965
225.945	555.935
228.376	548.708
230.537	532.431
233.238	525.206
234.588	512.545
237.289	505.32
239.45	503.521
241.07	483.622
244.041	465.54
246.202	454.692
248.633	467.373
250.794	474.623
254.035	456.542
256.735	436.648
259.436	438.472
260.787	413.142
262.948	404.105
268.619	396.894
271.86	391.482
275.642	378.833
276.928	351.806
280.776	372.454
283.662	368.601
286.163	376.349
288.28	377.649
289.242	382.811
291.743	376.377
294.245	373.812
296.553	372.534
298.67	382.859
299.632	424.119
300.594	462.802
301.364	417.682
301.941	434.445
303.673	425.429
305.02	438.329
306.174	465.409
307.521	403.532
309.253	397.094
310.792	386.788
312.716	391.955
315.41	384.233
316.372	377.792
318.873	384.251
321.374	371.371
324.261	376.542
326.185	368.817
329.648	345.628
333.496	362.408
335.42	357.26
337.152	367.583
340.231	345.682
343.502	363.748
347.735	367.637
351.006	362.496
352.93	366.374
355.623	359.941
358.125	349.64
360.434	354.809
362.935	369.003
364.089	363.852
365.436	375.462
367.168	370.314
368.707	360.008
371.401	361.311
373.518	361.322
377.751	351.029
380.829	357.491
383.138	358.792
386.024	361.385
387.563	365.261
390.065	366.562
391.219	383.329
394.298	362.716
396.414	348.545
398.146	349.843
399.878	358.877
401.417	364.042
404.111	362.766
407.382	358.915
409.883	365.374
414.886	392.473
416.233	386.034
417.195	455.658
418.157	395.068
419.504	427.306
420.466	481.46
422.197	419.585
423.544	419.592
425.661	437.652
427.2	478.915
427.585	545.958
428.547	478.922
429.509	552.414
430.856	455.727
433.165	473.789
435.474	491.85
437.783	487.994
440.669	490.587
443.17	490.6
445.479	494.479
448.942	497.075
453.175	486.783
454.522	494.525
457.793	479.071
461.449	461.04
463.181	441.71
467.029	459.779
469.53	445.61
472.994	475.28
478.766	475.309
477.227	457.252
480.882	475.32
486.655	434.094
488.579	423.789
492.042	428.964
494.736	412.217
497.237	383.867
500.316	354.23
502.432	363.265
503.587	341.354
508.012	318.17
511.283	296.269
517.248	269.225
520.904	248.616
524.559	228.007
526.099	230.593
527.061	269.275
528.6	225.449
530.139	219.01
532.448	237.071
533.795	253.838
535.719	257.716
537.836	247.413
539.375	240.974
540.722	240.981
543.416	224.235
546.494	215.226
549.573	211.373
551.497	210.094
553.229	194.632
555.73	183.041
556.518	186.493
557.717	188.19
558.789	184.391
559.893	175.308
561.502	168.129
563.079	160.105
565.035	163.075
566.739	177.456
567.37	200.922
568.347	206
569.515	187.194
570.114	134.777
570.398	113.007
571.628	99.9082
572.291	106.041
573.048	129.507
573.269	142.191
573.963	150.649
576.36	145.377
579.01	135.245
580.587	124.684
