# Supplementary material for: Coevolution of craton margins and interiors during continental break-up
Source: Nature. 2024 Aug 7;632(8024):327–35. doi: 10.1038/s41586-024-07717-1 (PMC11306106; doi:10.1038/s41586-024-07717-1)
Supplement: Supplementary file 5 — Source Data Fig. 1 [file 41586_2024_7717_MOESM5_ESM.zip › SourceDataFig1g.xlsx]

## Sheet: WesternGhats
distance_m	lon	lat	ID	location		distance_km
460370	70.0931	19.1787	8	WesternGhats		460.37
458588	70.0931	19.1787	8	WesternGhats		458.588
456870	70.0931	19.1787	8	WesternGhats		456.87
455577	70.0931	19.1787	8	WesternGhats		455.577
454344	70.0931	19.1787	8	WesternGhats		454.344
453052	70.0931	19.1787	8	WesternGhats		453.052
451887	70.0931	19.1787	8	WesternGhats		451.887
450611	70.0931	19.1787	8	WesternGhats		450.611
449407	70.0931	19.1787	8	WesternGhats		449.407
448032	70.0931	19.1787	8	WesternGhats		448.032
446668	70.0931	19.1787	8	WesternGhats		446.668
445326	70.0931	19.1787	8	WesternGhats		445.326
444023	70.0931	19.1787	8	WesternGhats		444.023
442720	70.0931	19.1787	8	WesternGhats		442.72
441434	70.0931	19.1787	8	WesternGhats		441.434
440194	70.0931	19.1787	8	WesternGhats		440.194
438948	70.0931	19.1787	8	WesternGhats		438.948
437719	70.0931	19.1787	8	WesternGhats		437.719
436290	70.0931	19.1787	8	WesternGhats		436.29
434687	70.0931	19.1787	8	WesternGhats		434.687
433099	70.0931	19.1787	8	WesternGhats		433.099
431482	70.0931	19.1787	8	WesternGhats		431.482
429799	70.0931	19.1787	8	WesternGhats		429.799
428085	70.0931	19.1787	8	WesternGhats		428.085
426305	70.0931	19.1787	8	WesternGhats		426.305
424479	70.7135	18.253	8	WesternGhats		424.479
422593	70.7176	18.2484	8	WesternGhats		422.593
420675	70.7212	18.2444	8	WesternGhats		420.675
418756	70.7247	18.2404	8	WesternGhats		418.756
416835	70.7282	18.2364	8	WesternGhats		416.835
414916	70.7318	18.2324	8	WesternGhats		414.916
412996	70.7352	18.2285	8	WesternGhats		412.996
411033	70.7377	18.2257	8	WesternGhats		411.033
409071	70.7402	18.2228	8	WesternGhats		409.071
407156	70.7438	18.2188	8	WesternGhats		407.156
405251	70.7476	18.2145	8	WesternGhats		405.251
403292	70.7502	18.2116	8	WesternGhats		403.292
401328	70.7526	18.2088	8	WesternGhats		401.328
399359	70.7539	18.2074	8	WesternGhats		399.359
397391	70.7562	18.2048	8	WesternGhats		397.391
395425	70.7586	18.2021	8	WesternGhats		395.425
393458	70.7609	18.1995	8	WesternGhats		393.458
391490	70.7633	18.1968	8	WesternGhats		391.49
389544	70.7662	18.1935	8	WesternGhats		389.544
387662	70.77	18.1893	8	WesternGhats		387.662
386107	70.7777	18.1805	8	WesternGhats		386.107
384565	70.7855	18.1716	8	WesternGhats		384.565
383131	70.7941	18.1619	8	WesternGhats		383.131
381766	70.8031	18.1518	8	WesternGhats		381.766
380389	70.812	18.1417	8	WesternGhats		380.389
379023	70.821	18.1316	8	WesternGhats		379.023
377649	70.8299	18.1215	8	WesternGhats		377.649
376281	70.8388	18.1113	8	WesternGhats		376.281
374838	70.8473	18.1017	8	WesternGhats		374.838
373298	70.8552	18.0928	8	WesternGhats		373.298
371796	70.8633	18.0836	8	WesternGhats		371.796
370215	71.0104	17.9168	8	WesternGhats		370.215
368617	71.0104	17.9168	8	WesternGhats		368.617
366824	71.0104	17.9168	8	WesternGhats		366.824
365018	71.0104	17.9168	8	WesternGhats		365.018
363218	71.0104	17.9168	8	WesternGhats		363.218
361416	71.0104	17.9168	8	WesternGhats		361.416
359599	71.0104	17.9168	8	WesternGhats		359.599
357733	71.0104	17.9168	8	WesternGhats		357.733
355829	71.0104	17.9168	8	WesternGhats		355.829
353977	71.0104	17.9168	8	WesternGhats		353.977
352143	71.0104	17.9168	8	WesternGhats		352.143
350359	71.0104	17.9168	8	WesternGhats		350.359
348653	71.0104	17.9168	8	WesternGhats		348.653
347015	71.0104	17.9168	8	WesternGhats		347.015
345359	71.0104	17.9168	8	WesternGhats		345.359
343802	71.0104	17.9168	8	WesternGhats		343.802
342201	71.0104	17.9168	8	WesternGhats		342.201
340534	71.0104	17.9168	8	WesternGhats		340.534
339141	71.0104	17.9168	8	WesternGhats		339.141
337824	71.0104	17.9168	8	WesternGhats		337.824
336482	71.0104	17.9168	8	WesternGhats		336.482
335238	71.0104	17.9168	8	WesternGhats		335.238
334237	71.0104	17.9168	8	WesternGhats		334.237
333384	71.0104	17.9168	8	WesternGhats		333.384
332958	71.0104	17.9168	8	WesternGhats		332.958
332603	71.477	17.4658	8	WesternGhats		332.603
331920	71.477	17.4658	8	WesternGhats		331.92
331061	71.477	17.4658	8	WesternGhats		331.061
330063	71.7146	17.2923	8	WesternGhats		330.063
329049	71.7146	17.2923	8	WesternGhats		329.049
328067	71.7146	17.2923	8	WesternGhats		328.067
327241	71.7146	17.2923	8	WesternGhats		327.241
326563	71.7146	17.2923	8	WesternGhats		326.563
325786	71.7146	17.2923	8	WesternGhats		325.786
324885	71.7146	17.2923	8	WesternGhats		324.885
323961	71.7146	17.2923	8	WesternGhats		323.961
323011	71.7146	17.2923	8	WesternGhats		323.011
322112	71.7146	17.2923	8	WesternGhats		322.112
321279	71.7146	17.2923	8	WesternGhats		321.279
320514	71.8607	17.1882	8	WesternGhats		320.514
319697	71.8607	17.1882	8	WesternGhats		319.697
318834	71.8607	17.1882	8	WesternGhats		318.834
317766	71.8607	17.1882	8	WesternGhats		317.766
316739	71.8607	17.1882	8	WesternGhats		316.739
315763	71.8607	17.1882	8	WesternGhats		315.763
314721	71.8607	17.1882	8	WesternGhats		314.721
313578	71.8607	17.1882	8	WesternGhats		313.578
312464	71.8607	17.1882	8	WesternGhats		312.464
311341	71.8607	17.1882	8	WesternGhats		311.341
310219	71.8607	17.1882	8	WesternGhats		310.219
309017	71.8607	17.1882	8	WesternGhats		309.017
307433	71.8607	17.1882	8	WesternGhats		307.433
305443	71.8607	17.1882	8	WesternGhats		305.443
303458	71.8607	17.1882	8	WesternGhats		303.458
301487	71.8607	17.1882	8	WesternGhats		301.487
299523	71.8607	17.1882	8	WesternGhats		299.523
297555	71.8607	17.1882	8	WesternGhats		297.555
295610	71.8607	17.1882	8	WesternGhats		295.61
293671	71.8607	17.1882	8	WesternGhats		293.671
291717	71.8607	17.1882	8	WesternGhats		291.717
289732	71.8607	17.1882	8	WesternGhats		289.732
287740	71.8607	17.1882	8	WesternGhats		287.74
285751	71.8607	17.1882	8	WesternGhats		285.751
283773	71.8607	17.1882	8	WesternGhats		283.773
281899	71.8607	17.1882	8	WesternGhats		281.899
280054	71.8607	17.1882	8	WesternGhats		280.054
278207	71.8607	17.1882	8	WesternGhats		278.207
276351	71.8607	17.1882	8	WesternGhats		276.351
274464	71.8607	17.1882	8	WesternGhats		274.464
272578	71.8607	17.1882	8	WesternGhats		272.578
270729	71.8607	17.1882	8	WesternGhats		270.729
268890	71.8607	17.1882	8	WesternGhats		268.89
266998	71.8607	17.1882	8	WesternGhats		266.998
265015	71.8607	17.1882	8	WesternGhats		265.015
263027	71.8607	17.1882	8	WesternGhats		263.027
261038	71.8607	17.1882	8	WesternGhats		261.038
259049	71.8607	17.1882	8	WesternGhats		259.049
257059	71.8607	17.1882	8	WesternGhats		257.059
255071	71.8607	17.1882	8	WesternGhats		255.071
253082	71.8607	17.1882	8	WesternGhats		253.082
251120	71.8607	17.1882	8	WesternGhats		251.12
249232	71.8607	17.1882	8	WesternGhats		249.232
247360	71.8607	17.1882	8	WesternGhats		247.36
245591	71.8607	17.1882	8	WesternGhats		245.591
243853	71.8607	17.1882	8	WesternGhats		243.853
242117	71.8607	17.1882	8	WesternGhats		242.117
240387	71.8607	17.1882	8	WesternGhats		240.387
238657	71.8607	17.1882	8	WesternGhats		238.657
236912	71.8607	17.1882	8	WesternGhats		236.912
235104	71.8607	17.1882	8	WesternGhats		235.104
233348	71.8607	17.1882	8	WesternGhats		233.348
231686	71.8607	17.1882	8	WesternGhats		231.686
230066	71.8607	17.1882	8	WesternGhats		230.066
228527	71.8607	17.1882	8	WesternGhats		228.527
226989	71.8607	17.1882	8	WesternGhats		226.989
225387	72.071	17.0143	8	WesternGhats		225.387
223724	72.071	17.0143	8	WesternGhats		223.724
222005	72.071	17.0143	8	WesternGhats		222.005
220323	72.071	17.0143	8	WesternGhats		220.323
218832	72.071	17.0143	8	WesternGhats		218.832
217698	72.071	17.0143	8	WesternGhats		217.698
216582	72.071	17.0143	8	WesternGhats		216.582
215433	72.071	17.0143	8	WesternGhats		215.433
214200	72.071	17.0143	8	WesternGhats		214.2
213073	72.071	17.0143	8	WesternGhats		213.073
211973	72.071	17.0143	8	WesternGhats		211.973
210887	72.071	17.0143	8	WesternGhats		210.887
209824	72.071	17.0143	8	WesternGhats		209.824
208612	72.071	17.0143	8	WesternGhats		208.612
207428	72.071	17.0143	8	WesternGhats		207.428
206305	72.071	17.0143	8	WesternGhats		206.305
205254	72.071	17.0143	8	WesternGhats		205.254
204259	72.071	17.0143	8	WesternGhats		204.259
203293	72.071	17.0143	8	WesternGhats		203.293
202477	72.071	17.0143	8	WesternGhats		202.477
201898	72.071	17.0143	8	WesternGhats		201.898
201451	72.071	17.0143	8	WesternGhats		201.451
201333	72.071	17.0143	8	WesternGhats		201.333
201261	72.071	17.0143	8	WesternGhats		201.261
201215	72.071	17.0143	8	WesternGhats		201.215
201155	72.071	17.0143	8	WesternGhats		201.155
200947	72.071	17.0143	8	WesternGhats		200.947
200576	72.1625	16.9185	8	WesternGhats		200.576
200140	72.1625	16.9185	8	WesternGhats		200.14
199789	72.1625	16.9185	8	WesternGhats		199.789
199545	72.1625	16.9185	8	WesternGhats		199.545
199295	72.1625	16.9185	8	WesternGhats		199.295
198049	72.1625	16.9185	8	WesternGhats		198.049
196924	72.1625	16.9185	8	WesternGhats		196.924
195874	72.1625	16.9185	8	WesternGhats		195.874
194651	72.1625	16.9185	8	WesternGhats		194.651
193315	72.1625	16.9185	8	WesternGhats		193.315
191945	72.1625	16.9185	8	WesternGhats		191.945
190588	72.1625	16.9185	8	WesternGhats		190.588
189240	72.1625	16.9185	8	WesternGhats		189.24
187865	72.1625	16.9185	8	WesternGhats		187.865
186615	72.1625	16.9185	8	WesternGhats		186.615
185400	72.1625	16.9185	8	WesternGhats		185.4
184199	72.1625	16.9185	8	WesternGhats		184.199
182980	72.1625	16.9185	8	WesternGhats		182.98
181681	72.1625	16.9185	8	WesternGhats		181.681
180553	72.1625	16.9185	8	WesternGhats		180.553
179503	72.1625	16.9185	8	WesternGhats		179.503
178947	72.1625	16.9185	8	WesternGhats		178.947
178641	72.1625	16.9185	8	WesternGhats		178.641
178397	72.1625	16.9185	8	WesternGhats		178.397
178160	72.1625	16.9185	8	WesternGhats		178.16
177965	72.1625	16.9185	8	WesternGhats		177.965
177757	72.1625	16.9185	8	WesternGhats		177.757
177418	72.1625	16.9185	8	WesternGhats		177.418
177004	72.1625	16.9185	8	WesternGhats		177.004
176743	72.1625	16.9185	8	WesternGhats		176.743
176582	72.1625	16.9185	8	WesternGhats		176.582
176408	72.1625	16.9185	8	WesternGhats		176.408
176216	72.2069	16.8442	8	WesternGhats		176.216
175979	72.2162	16.8287	8	WesternGhats		175.979
175657	72.2255	16.8132	8	WesternGhats		175.657
175220	72.2346	16.7979	8	WesternGhats		175.22
174544	72.2434	16.7831	8	WesternGhats		174.544
173746	72.252	16.7688	8	WesternGhats		173.746
172634	72.2595	16.7562	8	WesternGhats		172.634
171453	72.2671	16.7435	8	WesternGhats		171.453
170293	72.2747	16.7307	8	WesternGhats		170.293
169102	72.2822	16.7181	8	WesternGhats		169.102
167832	72.2895	16.7059	8	WesternGhats		167.832
166598	72.2969	16.6935	8	WesternGhats		166.598
165521	72.3048	16.6803	8	WesternGhats		165.521
164741	72.3133	16.666	8	WesternGhats		164.741
164089	72.3555	16.5952	8	WesternGhats		164.089
163435	72.3555	16.5952	8	WesternGhats		163.435
162783	72.3555	16.5952	8	WesternGhats		162.783
162157	72.3555	16.5952	8	WesternGhats		162.157
161572	72.3555	16.5952	8	WesternGhats		161.572
161035	72.3555	16.5952	8	WesternGhats		161.035
160696	72.3555	16.5952	8	WesternGhats		160.696
160172	72.3555	16.5952	8	WesternGhats		160.172
159662	72.3555	16.5952	8	WesternGhats		159.662
159151	72.3555	16.5952	8	WesternGhats		159.151
158712	72.3555	16.5952	8	WesternGhats		158.712
158329	72.3555	16.5952	8	WesternGhats		158.329
157934	72.3555	16.5952	8	WesternGhats		157.934
157732	72.3555	16.5952	8	WesternGhats		157.732
157583	72.39	16.5262	8	WesternGhats		157.583
157316	72.398	16.5101	8	WesternGhats		157.316
157162	72.4061	16.4938	8	WesternGhats		157.162
157096	72.4143	16.4776	8	WesternGhats		157.096
157013	72.4224	16.4613	8	WesternGhats		157.013
156827	72.4305	16.4451	8	WesternGhats		156.827
156719	72.4386	16.4288	8	WesternGhats		156.719
156245	72.4464	16.4131	8	WesternGhats		156.245
155297	72.4536	16.3988	8	WesternGhats		155.297
154192	72.4603	16.3852	8	WesternGhats		154.192
153072	72.4671	16.3717	8	WesternGhats		153.072
151958	72.4738	16.3582	8	WesternGhats		151.958
151020	72.481	16.3438	8	WesternGhats		151.02
150197	72.4884	16.3289	8	WesternGhats		150.197
149365	72.4957	16.3141	8	WesternGhats		149.365
148548	72.5032	16.2993	8	WesternGhats		148.548
147902	72.5108	16.2838	8	WesternGhats		147.902
147397	72.5186	16.2682	8	WesternGhats		147.397
147047	72.5266	16.2521	8	WesternGhats		147.047
146689	72.5346	16.2361	8	WesternGhats		146.689
146490	72.5427	16.2199	8	WesternGhats		146.49
146390	72.5507	16.2037	8	WesternGhats		146.39
146301	72.5588	16.1874	8	WesternGhats		146.301
146191	72.5664	16.1722	8	WesternGhats		146.191
146054	72.5745	16.1559	8	WesternGhats		146.054
145712	72.5825	16.1397	8	WesternGhats		145.712
145291	72.5905	16.1237	8	WesternGhats		145.291
144843	72.5984	16.1078	8	WesternGhats		144.843
144285	72.6062	16.0921	8	WesternGhats		144.285
143648	72.6139	16.0766	8	WesternGhats		143.648
143049	72.6217	16.061	8	WesternGhats		143.049
142470	72.6294	16.0454	8	WesternGhats		142.47
141854	72.6372	16.0298	8	WesternGhats		141.854
141264	72.6449	16.0142	8	WesternGhats		141.264
140674	72.6527	15.9985	8	WesternGhats		140.674
140069	72.6604	15.983	8	WesternGhats		140.069
139477	72.6682	15.9673	8	WesternGhats		139.477
138817	72.6758	15.9519	8	WesternGhats		138.817
138298	72.6836	15.9361	8	WesternGhats		138.298
137758	72.6915	15.9204	8	WesternGhats		137.758
137232	72.6993	15.9046	8	WesternGhats		137.232
136573	72.7069	15.8893	8	WesternGhats		136.573
135707	72.7142	15.8745	8	WesternGhats		135.707
134862	72.7215	15.8597	8	WesternGhats		134.862
134094	72.729	15.8446	8	WesternGhats		134.094
133337	72.7365	15.8295	8	WesternGhats		133.337
132811	72.7443	15.8138	8	WesternGhats		132.811
132224	72.7698	15.7623	8	WesternGhats		132.224
131573	72.7698	15.7623	8	WesternGhats		131.573
130965	72.7698	15.7623	8	WesternGhats		130.965
130225	72.802	15.7043	8	WesternGhats		130.225
129615	72.8104	15.6891	8	WesternGhats		129.615
129068	72.8188	15.6739	8	WesternGhats		129.068
128493	72.8526	15.6129	8	WesternGhats		128.493
127872	72.8526	15.6129	8	WesternGhats		127.872
127243	72.8526	15.6129	8	WesternGhats		127.243
126541	72.8526	15.6129	8	WesternGhats		126.541
125877	72.8526	15.6129	8	WesternGhats		125.877
125511	72.8526	15.6129	8	WesternGhats		125.511
125591	72.8526	15.6129	8	WesternGhats		125.591
125618	72.8526	15.6129	8	WesternGhats		125.618
125714	72.8819	15.557	8	WesternGhats		125.714
125943	72.8903	15.541	8	WesternGhats		125.943
126235	72.8986	15.525	8	WesternGhats		126.235
126584	72.9069	15.5092	8	WesternGhats		126.584
126691	72.9153	15.4931	8	WesternGhats		126.691
126610	72.9238	15.4769	8	WesternGhats		126.61
126499	72.9322	15.4608	8	WesternGhats		126.499
126365	72.9406	15.4448	8	WesternGhats		126.365
126195	72.9488	15.4291	8	WesternGhats		126.195
126094	72.9573	15.4129	8	WesternGhats		126.094
126143	72.9657	15.3968	8	WesternGhats		126.143
126216	72.9741	15.3806	8	WesternGhats		126.216
126554	72.9825	15.3647	8	WesternGhats		126.554
126959	72.9907	15.3489	8	WesternGhats		126.959
127372	72.999	15.333	8	WesternGhats		127.372
127777	73.0073	15.3172	8	WesternGhats		127.777
128152	73.0366	15.261	8	WesternGhats		128.152
128541	73.0366	15.261	8	WesternGhats		128.541
129085	73.0366	15.261	8	WesternGhats		129.085
129639	73.0366	15.261	8	WesternGhats		129.639
130112	73.0366	15.261	8	WesternGhats		130.112
130599	73.0366	15.261	8	WesternGhats		130.599
131117	73.0366	15.261	8	WesternGhats		131.117
131557	73.0366	15.261	8	WesternGhats		131.557
131700	73.0366	15.261	8	WesternGhats		131.7
131892	73.0366	15.261	8	WesternGhats		131.892
132234	73.0366	15.261	8	WesternGhats		132.234
132778	73.0366	15.261	8	WesternGhats		132.778
133391	73.0366	15.261	8	WesternGhats		133.391
133959	73.0366	15.261	8	WesternGhats		133.959
134340	73.0556	15.2097	8	WesternGhats		134.34
134620	73.0618	15.1929	8	WesternGhats		134.62
134592	73.0681	15.176	8	WesternGhats		134.592
134395	73.0744	15.159	8	WesternGhats		134.395
134265	73.0807	15.1421	8	WesternGhats		134.265
134247	73.087	15.125	8	WesternGhats		134.247
134221	73.0932	15.1082	8	WesternGhats		134.221
134200	73.0995	15.0911	8	WesternGhats		134.2
134139	73.1058	15.0741	8	WesternGhats		134.139
133925	73.1121	15.0572	8	WesternGhats		133.925
133580	73.1183	15.0404	8	WesternGhats		133.58
133119	73.2028	14.8553	8	WesternGhats		133.119
132496	73.2028	14.8553	8	WesternGhats		132.496
132012	73.2028	14.8553	8	WesternGhats		132.012
131731	73.2028	14.8553	8	WesternGhats		131.731
131524	73.2028	14.8553	8	WesternGhats		131.524
131350	73.2028	14.8553	8	WesternGhats		131.35
131174	73.2028	14.8553	8	WesternGhats		131.174
130921	73.2028	14.8553	8	WesternGhats		130.921
130595	73.2028	14.8553	8	WesternGhats		130.595
130184	73.2028	14.8553	8	WesternGhats		130.184
129770	73.22	14.8142	8	WesternGhats		129.77
129302	73.2268	14.7979	8	WesternGhats		129.302
128922	73.2337	14.7815	8	WesternGhats		128.922
128637	73.2405	14.765	8	WesternGhats		128.637
128448	73.2475	14.7483	8	WesternGhats		128.448
128320	73.2545	14.7315	8	WesternGhats		128.32
128182	73.2766	14.6786	8	WesternGhats		128.182
127995	73.2766	14.6786	8	WesternGhats		127.995
127847	73.2766	14.6786	8	WesternGhats		127.847
128846	73.2766	14.6786	8	WesternGhats		128.846
129880	73.2766	14.6786	8	WesternGhats		129.88
131024	73.2766	14.6786	8	WesternGhats		131.024
132194	73.2766	14.6786	8	WesternGhats		132.194
133394	73.2766	14.6786	8	WesternGhats		133.394
134633	73.2947	14.631	8	WesternGhats		134.633
135902	73.3136	14.5814	8	WesternGhats		135.902
137099	73.3136	14.5814	8	WesternGhats		137.099
138182	73.3136	14.5814	8	WesternGhats		138.182
139210	73.3136	14.5814	8	WesternGhats		139.21
139853	73.3136	14.5814	8	WesternGhats		139.853
140089	73.3136	14.5814	8	WesternGhats		140.089
140408	73.3136	14.5814	8	WesternGhats		140.408
140750	73.3136	14.5814	8	WesternGhats		140.75
141123	73.3136	14.5814	8	WesternGhats		141.123
141521	73.3136	14.5814	8	WesternGhats		141.521
141947	73.3136	14.5814	8	WesternGhats		141.947
142400	73.3136	14.5814	8	WesternGhats		142.4
142874	73.3136	14.5814	8	WesternGhats		142.874
143289	73.3136	14.5814	8	WesternGhats		143.289
143634	73.3136	14.5814	8	WesternGhats		143.634
143612	73.3136	14.5814	8	WesternGhats		143.612
143265	73.3136	14.5814	8	WesternGhats		143.265
142882	73.3136	14.5814	8	WesternGhats		142.882
142524	73.3136	14.5814	8	WesternGhats		142.524
142272	73.3136	14.5814	8	WesternGhats		142.272
142162	73.3136	14.5814	8	WesternGhats		142.162
142171	73.3136	14.5814	8	WesternGhats		142.171
142196	73.3136	14.5814	8	WesternGhats		142.196
142267	73.3136	14.5814	8	WesternGhats		142.267
142340	73.3136	14.5814	8	WesternGhats		142.34
142335	73.3136	14.5814	8	WesternGhats		142.335
142015	73.4348	14.0854	8	WesternGhats		142.015
141150	73.4348	14.0854	8	WesternGhats		141.15
140470	73.4348	14.0854	8	WesternGhats		140.47
140047	73.4348	14.0854	8	WesternGhats		140.047
139608	73.4348	14.0854	8	WesternGhats		139.608
139102	73.4348	14.0854	8	WesternGhats		139.102
138800	73.4348	14.0854	8	WesternGhats		138.8
138617	73.4348	14.0854	8	WesternGhats		138.617
138414	73.4348	14.0854	8	WesternGhats		138.414
138235	73.4348	14.0854	8	WesternGhats		138.235
138210	73.4348	14.0854	8	WesternGhats		138.21
138350	73.4348	14.0854	8	WesternGhats		138.35
138380	73.4447	14.0527	8	WesternGhats		138.38
138392	73.45	14.0353	8	WesternGhats		138.392
138380	73.4553	14.018	8	WesternGhats		138.38
138155	73.4605	14.0008	8	WesternGhats		138.155
137803	73.4657	13.9837	8	WesternGhats		137.803
137436	73.4709	13.9667	8	WesternGhats		137.436
137070	73.4761	13.9496	8	WesternGhats		137.07
136705	73.4812	13.9326	8	WesternGhats		136.705
136344	73.4864	13.9155	8	WesternGhats		136.344
136098	73.4916	13.8983	8	WesternGhats		136.098
135882	73.4969	13.8811	8	WesternGhats		135.882
135571	73.5021	13.8639	8	WesternGhats		135.571
134894	73.5427	13.7495	8	WesternGhats		134.894
133851	73.5645	13.6951	8	WesternGhats		133.851
133327	73.5645	13.6951	8	WesternGhats		133.327
133055	73.5645	13.6951	8	WesternGhats		133.055
132825	73.5645	13.6951	8	WesternGhats		132.825
132610	73.5645	13.6951	8	WesternGhats		132.61
132415	73.5645	13.6951	8	WesternGhats		132.415
132256	73.5645	13.6951	8	WesternGhats		132.256
132095	73.5645	13.6951	8	WesternGhats		132.095
131907	73.5645	13.6951	8	WesternGhats		131.907
131889	73.5645	13.6951	8	WesternGhats		131.889
132021	73.5645	13.6951	8	WesternGhats		132.021
132190	73.5645	13.6951	8	WesternGhats		132.19
132398	73.571	13.6701	8	WesternGhats		132.398
132568	73.5756	13.6526	8	WesternGhats		132.568
132770	73.5802	13.6352	8	WesternGhats		132.77
133502	73.5844	13.619	8	WesternGhats		133.502
134428	73.5885	13.6035	8	WesternGhats		134.428
135446	73.5924	13.5884	8	WesternGhats		135.446
136588	73.6017	13.5529	8	WesternGhats		136.588
137742	73.6017	13.5529	8	WesternGhats		137.742
138916	73.6017	13.5529	8	WesternGhats		138.916
140114	73.6017	13.5529	8	WesternGhats		140.114
141210	73.6017	13.5529	8	WesternGhats		141.21
142206	73.6017	13.5529	8	WesternGhats		142.206
143229	73.6017	13.5529	8	WesternGhats		143.229
144323	73.6017	13.5529	8	WesternGhats		144.323
145440	73.6017	13.5529	8	WesternGhats		145.44
146350	73.6017	13.5529	8	WesternGhats		146.35
147255	73.6017	13.5529	8	WesternGhats		147.255
148218	73.6025	13.5474	8	WesternGhats		148.218
149016	73.6049	13.531	8	WesternGhats		149.016
149757	73.6073	13.5143	8	WesternGhats		149.757
150137	73.6737	13.2483	8	WesternGhats		150.137
150369	73.6737	13.2483	8	WesternGhats		150.369
150617	73.6737	13.2483	8	WesternGhats		150.617
150934	73.6737	13.2483	8	WesternGhats		150.934
151281	73.6737	13.2483	8	WesternGhats		151.281
151544	73.6737	13.2483	8	WesternGhats		151.544
151788	73.6737	13.2483	8	WesternGhats		151.788
152050	73.6737	13.2483	8	WesternGhats		152.05
152514	73.6737	13.2483	8	WesternGhats		152.514
152857	73.6737	13.2483	8	WesternGhats		152.857
153016	73.6737	13.2483	8	WesternGhats		153.016
153249	73.6737	13.2483	8	WesternGhats		153.249
153525	73.6737	13.2483	8	WesternGhats		153.525
153823	73.6737	13.2483	8	WesternGhats		153.823
154143	73.6737	13.2483	8	WesternGhats		154.143
154496	73.6737	13.2483	8	WesternGhats		154.496
154870	73.6737	13.2483	8	WesternGhats		154.87
155266	73.6737	13.2483	8	WesternGhats		155.266
155823	73.6737	13.2483	8	WesternGhats		155.823
156386	73.6737	13.2483	8	WesternGhats		156.386
157011	73.6737	13.2483	8	WesternGhats		157.011
157672	73.6737	13.2483	8	WesternGhats		157.672
158677	73.6737	13.2483	8	WesternGhats		158.677
159034	73.8156	12.7024	4	WesternGhats		159.034
159335	73.8233	12.6861	4	WesternGhats		159.335
159567	73.831	12.6698	4	WesternGhats		159.567
159802	73.8387	12.6534	4	WesternGhats		159.802
160162	73.8464	12.6372	4	WesternGhats		160.162
160504	73.854	12.621	4	WesternGhats		160.504
160857	73.8617	12.6048	4	WesternGhats		160.857
161362	73.8692	12.5888	4	WesternGhats		161.362
161912	73.8766	12.573	4	WesternGhats		161.912
162459	73.8841	12.5572	4	WesternGhats		162.459
163325	73.8911	12.5423	4	WesternGhats		163.325
164210	73.8981	12.5276	4	WesternGhats		164.21
165090	73.905	12.5128	4	WesternGhats		165.09
165979	73.912	12.498	4	WesternGhats		165.979
166973	73.9187	12.4837	4	WesternGhats		166.973
167970	73.9254	12.4695	4	WesternGhats		167.97
168956	73.9322	12.4551	4	WesternGhats		168.956
169800	73.9392	12.4402	4	WesternGhats		169.8
170468	73.9465	12.4247	4	WesternGhats		170.468
170969	73.954	12.4088	4	WesternGhats		170.969
171403	73.9838	12.3454	4	WesternGhats		171.403
171829	73.9838	12.3454	4	WesternGhats		171.829
172293	73.9838	12.3454	4	WesternGhats		172.293
172762	73.9838	12.3454	4	WesternGhats		172.762
173141	74.025	12.2671	4	WesternGhats		173.141
173387	74.0334	12.2512	4	WesternGhats		173.387
173586	74.0419	12.2352	4	WesternGhats		173.586
173738	74.0503	12.2191	4	WesternGhats		173.738
173857	74.0586	12.2034	4	WesternGhats		173.857
173952	74.067	12.1873	4	WesternGhats		173.952
174059	74.0755	12.1712	4	WesternGhats		174.059
174162	74.084	12.1551	4	WesternGhats		174.162
174191	74.1254	12.0763	4	WesternGhats		174.191
174088	74.1254	12.0763	4	WesternGhats		174.088
173951	74.1254	12.0763	4	WesternGhats		173.951
173716	74.1816	11.987	4	WesternGhats		173.716
173371	74.1911	11.9718	4	WesternGhats		173.371
172422	74.1994	11.9587	4	WesternGhats		172.422
171369	74.2077	11.9455	4	WesternGhats		171.369
170400	74.2161	11.932	4	WesternGhats		170.4
169465	74.2663	11.8522	4	WesternGhats		169.465
168418	74.2663	11.8522	4	WesternGhats		168.418
167163	74.2663	11.8522	4	WesternGhats		167.163
165922	74.2663	11.8522	4	WesternGhats		165.922
164700	74.2663	11.8522	4	WesternGhats		164.7
163456	74.2663	11.8522	4	WesternGhats		163.456
162160	74.2663	11.8522	4	WesternGhats		162.16
160867	74.2663	11.8522	4	WesternGhats		160.867
159570	74.2663	11.8522	4	WesternGhats		159.57
158303	74.2663	11.8522	4	WesternGhats		158.303
156914	74.2663	11.8522	4	WesternGhats		156.914
155596	74.2663	11.8522	4	WesternGhats		155.596
154342	74.2663	11.8522	4	WesternGhats		154.342
153096	74.2663	11.8522	4	WesternGhats		153.096
151869	74.2663	11.8522	4	WesternGhats		151.869
150613	74.2663	11.8522	4	WesternGhats		150.613
149300	74.2663	11.8522	4	WesternGhats		149.3
148532	74.2663	11.8522	4	WesternGhats		148.532
148307	74.2663	11.8522	4	WesternGhats		148.307
148175	74.2663	11.8522	4	WesternGhats		148.175
148162	74.2663	11.8522	4	WesternGhats		148.162
148277	74.2663	11.8522	4	WesternGhats		148.277
148508	74.2663	11.8522	4	WesternGhats		148.508
148769	74.2663	11.8522	4	WesternGhats		148.769
148977	74.2663	11.8522	4	WesternGhats		148.977
149087	74.2866	11.8007	4	WesternGhats		149.087
149086	74.2933	11.7838	4	WesternGhats		149.086
149088	74.2999	11.7669	4	WesternGhats		149.088
149099	74.3066	11.7501	4	WesternGhats		149.099
149206	74.3132	11.7332	4	WesternGhats		149.206
149430	74.3198	11.7165	4	WesternGhats		149.43
150028	74.3262	11.7004	4	WesternGhats		150.028
150701	74.3324	11.6845	4	WesternGhats		150.701
151384	74.3386	11.669	4	WesternGhats		151.384
152004	74.3449	11.6529	4	WesternGhats		152.004
152502	74.3513	11.6365	4	WesternGhats		152.502
152901	74.3579	11.62	4	WesternGhats		152.901
153288	74.3644	11.6034	4	WesternGhats		153.288
153760	74.4677	11.3914	4	WesternGhats		153.76
154055	74.4768	11.3759	4	WesternGhats		154.055
154423	74.4859	11.3605	4	WesternGhats		154.423
154786	74.4949	11.3451	4	WesternGhats		154.786
155152	74.504	11.3297	4	WesternGhats		155.152
155487	74.5131	11.3143	4	WesternGhats		155.487
155341	74.5221	11.299	4	WesternGhats		155.341
154764	74.5309	11.284	4	WesternGhats		154.764
154212	74.5398	11.269	4	WesternGhats		154.212
153676	74.5487	11.2539	4	WesternGhats		153.676
153195	74.5576	11.2387	4	WesternGhats		153.195
152711	74.5665	11.2235	4	WesternGhats		152.711
152234	74.5755	11.2083	4	WesternGhats		152.234
151800	74.5845	11.1931	4	WesternGhats		151.8
151386	74.5935	11.1778	4	WesternGhats		151.386
150924	74.6024	11.1626	4	WesternGhats		150.924
150938	74.6115	11.1471	4	WesternGhats		150.938
151060	74.6207	11.1315	4	WesternGhats		151.06
151028	74.6299	11.1158	4	WesternGhats		151.028
151006	74.6391	11.1002	4	WesternGhats		151.006
151061	74.6483	11.0846	4	WesternGhats		151.061
151188	74.6575	11.069	4	WesternGhats		151.188
151453	74.6666	11.0535	4	WesternGhats		151.453
151707	74.6757	11.038	4	WesternGhats		151.707
151827	74.6849	11.0223	4	WesternGhats		151.827
151864	74.6941	11.0067	4	WesternGhats		151.864
151912	74.7032	10.9911	4	WesternGhats		151.912
151959	74.7124	10.9754	4	WesternGhats		151.959
152103	74.7216	10.9598	4	WesternGhats		152.103
152399	74.7307	10.9444	4	WesternGhats		152.399
152742	74.7397	10.929	4	WesternGhats		152.742
153019	74.7488	10.9135	4	WesternGhats		153.019
153169	74.758	10.8979	4	WesternGhats		153.169
153268	74.7672	10.8822	4	WesternGhats		153.268
153496	74.7763	10.8667	4	WesternGhats		153.496
153910	74.7852	10.8514	4	WesternGhats		153.91
154487	74.794	10.8364	4	WesternGhats		154.487
155132	74.8027	10.8216	4	WesternGhats		155.132
155925	74.8094	10.8102	4	WesternGhats		155.925
156815	74.8177	10.7961	4	WesternGhats		156.815
157636	74.8261	10.7817	4	WesternGhats		157.636
158334	74.8348	10.7669	4	WesternGhats		158.334
158909	74.8437	10.7518	4	WesternGhats		158.909
159457	74.8526	10.7367	4	WesternGhats		159.457
159990	74.8615	10.7215	4	WesternGhats		159.99
160543	74.8703	10.7063	4	WesternGhats		160.543
161179	74.8791	10.6914	4	WesternGhats		161.179
161867	74.8878	10.6766	4	WesternGhats		161.867
162693	74.8961	10.6624	4	WesternGhats		162.693
163930	74.9034	10.65	4	WesternGhats		163.93
165148	74.9107	10.6375	4	WesternGhats		165.148
166290	74.9183	10.6245	4	WesternGhats		166.29
167478	74.9257	10.6118	4	WesternGhats		167.478
168735	74.9329	10.5996	4	WesternGhats		168.735
170004	74.94	10.5874	4	WesternGhats		170.004
171261	74.9472	10.5751	4	WesternGhats		171.261
172530	74.9543	10.5629	4	WesternGhats		172.53
173748	74.9617	10.5504	4	WesternGhats		173.748
174892	74.9692	10.5375	4	WesternGhats		174.892
175967	74.977	10.5242	4	WesternGhats		175.967
177040	74.9848	10.5109	4	WesternGhats		177.04
178179	74.9924	10.498	4	WesternGhats		178.179
179381	74.9997	10.4854	4	WesternGhats		179.381
180649	75.0069	10.4732	4	WesternGhats		180.649
181958	75.0138	10.4613	4	WesternGhats		181.958
183266	75.0208	10.4494	4	WesternGhats		183.266
184518	75.028	10.4371	4	WesternGhats		184.518
185737	75.0353	10.4246	4	WesternGhats		185.737
186956	75.0426	10.4121	4	WesternGhats		186.956
188174	75.0499	10.3997	4	WesternGhats		188.174
189403	75.0571	10.3873	4	WesternGhats		189.403
190814	75.0637	10.3761	4	WesternGhats		190.814
192239	75.0701	10.365	4	WesternGhats		192.239
193670	75.0766	10.354	4	WesternGhats		193.67
195100	75.083	10.343	4	WesternGhats		195.1
196530	75.0894	10.332	4	WesternGhats		196.53
198215	75.0909	10.3296	4	WesternGhats		198.215
200107	75.0879	10.3347	4	WesternGhats		200.107
201994	75.0848	10.34	4	WesternGhats		201.994
203884	75.0817	10.3452	4	WesternGhats		203.884
205791	75.0789	10.35	4	WesternGhats		205.791
207717	75.0764	10.3544	4	WesternGhats		207.717
209653	75.074	10.3584	4	WesternGhats		209.653
211591	75.0717	10.3624	4	WesternGhats		211.591
213528	75.0693	10.3664	4	WesternGhats		213.528
215464	75.067	10.3705	4	WesternGhats		215.464
217382	75.0643	10.375	4	WesternGhats		217.382
219277	75.0614	10.3801	4	WesternGhats		219.277
221150	75.0581	10.3857	4	WesternGhats		221.15
222992	75.0545	10.3918	4	WesternGhats		222.992
224833	75.0509	10.398	4	WesternGhats		224.833
226698	75.0475	10.4038	4	WesternGhats		226.698
228593	75.0445	10.4088	4	WesternGhats		228.593
230528	75.0426	10.4121	4	WesternGhats		230.528
232523	75.0435	10.4106	4	WesternGhats		232.523
234522	75.0441	10.4096	4	WesternGhats		234.522
236524	75.0443	10.4091	4	WesternGhats		236.524
238527	75.0442	10.4095	4	WesternGhats		238.527
240528	75.0437	10.4103	4	WesternGhats		240.528
242528	75.0432	10.4111	4	WesternGhats		242.528
244528	75.0427	10.4119	4	WesternGhats		244.528
246529	75.0423	10.4127	4	WesternGhats		246.529
248529	75.0418	10.4136	4	WesternGhats		248.529
250532	75.0416	10.4138	4	WesternGhats		250.532
252533	75.0419	10.4133	4	WesternGhats		252.533
254528	75.0427	10.4119	4	WesternGhats		254.528
256525	75.0435	10.4106	4	WesternGhats		256.525
258527	75.0437	10.4102	4	WesternGhats		258.527
260529	75.0434	10.4107	4	WesternGhats		260.529
262530	75.043	10.4114	4	WesternGhats		262.53
264531	75.0426	10.4121	4	WesternGhats		264.531
266532	75.0422	10.4128	4	WesternGhats		266.532
268533	75.0418	10.4134	4	WesternGhats		268.533
270533	75.0414	10.4142	4	WesternGhats		270.533
272536	75.0413	10.4143	4	WesternGhats		272.536
274537	75.0417	10.4136	4	WesternGhats		274.537
276534	75.0424	10.4124	4	WesternGhats		276.534
278535	75.0426	10.4121	4	WesternGhats		278.535
280537	75.0423	10.4126	4	WesternGhats		280.537
282539	75.042	10.4132	4	WesternGhats		282.539
284542	75.0419	10.4134	4	WesternGhats		284.542
286544	75.0418	10.4135	4	WesternGhats		286.544
288543	75.0412	10.4146	4	WesternGhats		288.543
290526	75.0401	10.4165	4	WesternGhats		290.526
292487	75.0382	10.4197	4	WesternGhats		292.487
294450	75.0364	10.4228	4	WesternGhats		294.45
296425	75.0348	10.4254	4	WesternGhats		296.425
295916	80.099	11.5051	1	WesternGhats		295.916
294907	80.099	11.5051	1	WesternGhats		294.907
293908	80.099	11.5051	1	WesternGhats		293.908
292945	80.099	11.5051	1	WesternGhats		292.945
292055	80.099	11.5051	1	WesternGhats		292.055
291269	80.099	11.5051	1	WesternGhats		291.269
290802	80.099	11.5051	1	WesternGhats		290.802
290599	80.099	11.5051	1	WesternGhats		290.599
290410	80.099	11.5051	1	WesternGhats		290.41
290191	80.099	11.5051	1	WesternGhats		290.191
289908	80.1024	11.5257	1	WesternGhats		289.908
289565	80.1052	11.5433	1	WesternGhats		289.565
289213	80.1081	11.5608	1	WesternGhats		289.213
288912	80.111	11.5785	1	WesternGhats		288.912
288671	80.1139	11.5962	1	WesternGhats		288.671
288501	80.1168	11.614	1	WesternGhats		288.501
288390	80.1197	11.6319	1	WesternGhats		288.39
288344	80.1226	11.6497	1	WesternGhats		288.344
288316	80.1254	11.6667	1	WesternGhats		288.316
287259	80.1254	11.6667	1	WesternGhats		287.259
285714	80.1254	11.6667	1	WesternGhats		285.714
284140	80.1254	11.6667	1	WesternGhats		284.14
282536	80.1254	11.6667	1	WesternGhats		282.536
280901	80.1254	11.6667	1	WesternGhats		280.901
279235	80.1254	11.6667	1	WesternGhats		279.235
277562	80.1254	11.6667	1	WesternGhats		277.562
275903	80.1254	11.6667	1	WesternGhats		275.903
274254	80.1254	11.6667	1	WesternGhats		274.254
272603	80.1254	11.6667	1	WesternGhats		272.603
270965	80.1254	11.6667	1	WesternGhats		270.965
269322	80.1254	11.6667	1	WesternGhats		269.322
267693	80.1254	11.6667	1	WesternGhats		267.693
266062	80.1254	11.6667	1	WesternGhats		266.062
264462	80.1254	11.6667	1	WesternGhats		264.462
262926	80.1254	11.6667	1	WesternGhats		262.926
261373	80.1254	11.6667	1	WesternGhats		261.373
259759	80.1254	11.6667	1	WesternGhats		259.759
258087	80.1254	11.6667	1	WesternGhats		258.087
256380	80.1254	11.6667	1	WesternGhats		256.38
254679	80.1254	11.6667	1	WesternGhats		254.679
252982	80.1254	11.6667	1	WesternGhats		252.982
251289	80.1254	11.6667	1	WesternGhats		251.289
249605	80.1254	11.6667	1	WesternGhats		249.605
247983	80.1254	11.6667	1	WesternGhats		247.983
246445	80.1254	11.6667	1	WesternGhats		246.445
244975	80.1254	11.6667	1	WesternGhats		244.975
243510	80.1254	11.6667	1	WesternGhats		243.51
242001	80.1254	11.6667	1	WesternGhats		242.001
240862	80.1254	11.6667	1	WesternGhats		240.862
239700	80.1254	11.6667	1	WesternGhats		239.7
238556	80.1254	11.6667	1	WesternGhats		238.556
237472	80.1254	11.6667	1	WesternGhats		237.472
236368	80.1254	11.6667	1	WesternGhats		236.368
235307	80.1254	11.6667	1	WesternGhats		235.307
234374	80.1254	11.6667	1	WesternGhats		234.374
233564	80.1254	11.6667	1	WesternGhats		233.564
232794	80.1254	11.6667	1	WesternGhats		232.794
232034	80.1254	11.6667	1	WesternGhats		232.034
231288	80.1254	11.6667	1	WesternGhats		231.288
230525	80.1254	11.6667	1	WesternGhats		230.525
229664	80.1254	11.6667	1	WesternGhats		229.664
228697	80.1521	11.7371	1	WesternGhats		228.697
227675	80.1576	11.7517	1	WesternGhats		227.675
226680	80.1632	11.7662	1	WesternGhats		226.68
225581	80.1685	11.7802	1	WesternGhats		225.581
224629	80.197	11.8553	1	WesternGhats		224.629
223670	80.197	11.8553	1	WesternGhats		223.67
222735	80.197	11.8553	1	WesternGhats		222.735
221840	80.197	11.8553	1	WesternGhats		221.84
221068	80.197	11.8553	1	WesternGhats		221.068
220240	80.197	11.8553	1	WesternGhats		220.24
219286	80.197	11.8553	1	WesternGhats		219.286
218278	80.197	11.8553	1	WesternGhats		218.278
217293	80.197	11.8553	1	WesternGhats		217.293
216324	80.197	11.8553	1	WesternGhats		216.324
215452	80.197	11.8553	1	WesternGhats		215.452
214617	80.197	11.8553	1	WesternGhats		214.617
213789	80.197	11.8553	1	WesternGhats		213.789
213011	80.197	11.8553	1	WesternGhats		213.011
212068	80.197	11.8553	1	WesternGhats		212.068
211287	80.197	11.8553	1	WesternGhats		211.287
210623	80.197	11.8553	1	WesternGhats		210.623
209991	80.2339	11.9366	1	WesternGhats		209.991
209338	80.241	11.9522	1	WesternGhats		209.338
208668	80.248	11.9675	1	WesternGhats		208.668
207977	80.2868	12.0528	1	WesternGhats		207.977
207332	80.2868	12.0528	1	WesternGhats		207.332
206593	80.2868	12.0528	1	WesternGhats		206.593
205879	80.2868	12.0528	1	WesternGhats		205.879
205858	80.2868	12.0528	1	WesternGhats		205.858
205787	80.2868	12.0528	1	WesternGhats		205.787
205729	80.2868	12.0528	1	WesternGhats		205.729
205748	80.2868	12.0528	1	WesternGhats		205.748
205876	80.2868	12.0528	1	WesternGhats		205.876
206180	80.2868	12.0528	1	WesternGhats		206.18
206536	80.2868	12.0528	1	WesternGhats		206.536
206913	80.2868	12.0528	1	WesternGhats		206.913
207239	80.2868	12.0528	1	WesternGhats		207.239
207430	80.2868	12.0528	1	WesternGhats		207.43
207489	80.2868	12.0528	1	WesternGhats		207.489
207851	80.2868	12.0528	1	WesternGhats		207.851
208249	80.2868	12.0528	1	WesternGhats		208.249
207811	80.2868	12.0528	1	WesternGhats		207.811
207144	80.2868	12.0528	1	WesternGhats		207.144
206518	80.2868	12.0528	1	WesternGhats		206.518
206028	80.2868	12.0528	1	WesternGhats		206.028
205617	80.2868	12.0528	1	WesternGhats		205.617
205217	80.2868	12.0528	1	WesternGhats		205.217
204826	80.2868	12.0528	1	WesternGhats		204.826
204465	80.2868	12.0528	1	WesternGhats		204.465
204036	80.2868	12.0528	1	WesternGhats		204.036
203619	80.2868	12.0528	1	WesternGhats		203.619
203247	80.2868	12.0528	1	WesternGhats		203.247
203230	80.2868	12.0528	1	WesternGhats		203.23
203084	80.6321	13.5557	1	WesternGhats		203.084
201705	80.6293	13.5685	1	WesternGhats		201.705
200315	80.6266	13.5812	1	WesternGhats		200.315
198936	80.6238	13.594	1	WesternGhats		198.936
197557	80.6211	13.6067	1	WesternGhats		197.557
196109	80.6184	13.6189	1	WesternGhats		196.109
194665	80.6158	13.6311	1	WesternGhats		194.665
193287	80.613	13.6439	1	WesternGhats		193.287
191891	80.6103	13.6565	1	WesternGhats		191.891
190630	80.6074	13.6702	1	WesternGhats		190.63
189380	80.6044	13.6839	1	WesternGhats		189.38
187978	80.6017	13.6964	1	WesternGhats		187.978
186522	80.5991	13.7085	1	WesternGhats		186.522
185064	80.5965	13.7206	1	WesternGhats		185.064
183597	80.5939	13.7326	1	WesternGhats		183.597
182151	80.5912	13.7447	1	WesternGhats		182.151
180680	80.5887	13.7567	1	WesternGhats		180.68
179230	80.586	13.7688	1	WesternGhats		179.23
177790	80.5834	13.7811	1	WesternGhats		177.79
176374	80.5807	13.7935	1	WesternGhats		176.374
174815	80.5783	13.8045	1	WesternGhats		174.815
173193	80.5761	13.8148	1	WesternGhats		173.193
171570	80.5738	13.8251	1	WesternGhats		171.57
169946	80.5716	13.8354	1	WesternGhats		169.946
168315	80.5671	13.8563	1	WesternGhats		168.315
166700	80.5671	13.8563	1	WesternGhats		166.7
165184	80.5671	13.8563	1	WesternGhats		165.184
163684	80.5671	13.8563	1	WesternGhats		163.684
162189	80.5671	13.8563	1	WesternGhats		162.189
160696	80.5671	13.8563	1	WesternGhats		160.696
159120	80.5671	13.8563	1	WesternGhats		159.12
157542	80.5671	13.8563	1	WesternGhats		157.542
155974	80.5671	13.8563	1	WesternGhats		155.974
154413	80.5671	13.8563	1	WesternGhats		154.413
152884	80.5671	13.8563	1	WesternGhats		152.884
151437	80.5671	13.8563	1	WesternGhats		151.437
150069	80.5671	13.8563	1	WesternGhats		150.069
148682	80.5671	13.8563	1	WesternGhats		148.682
147234	80.5671	13.8563	1	WesternGhats		147.234
145776	80.5671	13.8563	1	WesternGhats		145.776
145002	80.5671	13.8563	1	WesternGhats		145.002
145663	80.5671	13.8563	1	WesternGhats		145.663
146266	80.5671	13.8563	1	WesternGhats		146.266
146889	80.5671	13.8563	1	WesternGhats		146.889
147526	80.5671	13.8563	1	WesternGhats		147.526
148200	80.5671	13.8563	1	WesternGhats		148.2
148949	80.5671	13.8616	1	WesternGhats		148.949
149849	80.567	13.8777	1	WesternGhats		149.849
150934	80.5669	13.8928	1	WesternGhats		150.934
152117	80.5668	13.9073	1	WesternGhats		152.117
153390	80.5667	13.9212	1	WesternGhats		153.39
154669	80.5666	13.9351	1	WesternGhats		154.669
155906	80.5665	13.9492	1	WesternGhats		155.906
157066	80.5665	13.9639	1	WesternGhats		157.066
158245	80.5664	13.9785	1	WesternGhats		158.245
159401	80.5663	13.9932	1	WesternGhats		159.401
160596	80.5662	14.0076	1	WesternGhats		160.596
161886	80.5661	14.0214	1	WesternGhats		161.886
163193	80.566	14.035	1	WesternGhats		163.193
164481	80.566	14.0488	1	WesternGhats		164.481
165679	80.5659	14.063	1	WesternGhats		165.679

## Sheet: EasternBrazil
distance	lon	lat	ID	location	distance_km
269845	-38.3294	-14.9306	6	Brazil	270
268237	-38.3294	-14.9306	6	Brazil	268
266608	-38.3294	-14.9306	6	Brazil	267
264876	-38.3294	-14.9306	6	Brazil	265
263205	-38.3294	-14.9306	6	Brazil	263
261532	-38.3294	-14.9306	6	Brazil	262
259791	-38.3294	-14.9306	6	Brazil	260
258042	-38.3294	-14.9306	6	Brazil	258
256280	-38.3294	-14.9306	6	Brazil	256
254528	-38.3294	-14.9306	6	Brazil	255
253203	-38.3294	-14.9306	6	Brazil	253
251949	-38.3294	-14.9306	6	Brazil	252
250463	-38.3294	-14.9306	6	Brazil	250
248573	-38.3294	-14.9306	6	Brazil	249
246684	-38.3294	-14.9306	6	Brazil	247
244797	-38.3294	-14.9306	6	Brazil	245
242912	-38.3294	-14.9306	6	Brazil	243
241031	-38.3294	-14.9306	6	Brazil	241
239149	-38.3294	-14.9306	6	Brazil	239
237265	-38.3294	-14.9306	6	Brazil	237
235355	-38.3294	-14.9306	6	Brazil	235
233442	-38.3294	-14.9306	6	Brazil	233
231560	-38.3294	-14.9306	6	Brazil	232
229703	-38.3294	-14.9306	6	Brazil	230
227848	-38.3294	-14.9306	6	Brazil	228
225995	-38.3294	-14.9306	6	Brazil	226
224144	-38.3294	-14.9306	6	Brazil	224
222296	-38.3294	-14.9306	6	Brazil	222
220449	-38.3294	-14.9306	6	Brazil	220
218573	-38.3294	-14.9306	6	Brazil	219
216667	-38.3294	-14.9306	6	Brazil	217
214749	-38.3294	-14.9306	6	Brazil	215
212810	-38.3294	-14.9306	6	Brazil	213
210862	-38.3294	-14.9306	6	Brazil	211
208953	-38.3294	-14.9306	6	Brazil	209
208156	-38.3294	-14.9306	6	Brazil	208
207408	-38.3294	-14.9306	6	Brazil	207
206746	-38.3294	-14.9306	6	Brazil	207
206052	-38.3294	-14.9306	6	Brazil	206
205330	-38.3294	-14.9306	6	Brazil	205
204623	-38.3294	-14.9306	6	Brazil	205
203938	-38.3294	-14.9306	6	Brazil	204
203257	-38.3294	-14.9306	6	Brazil	203
202606	-38.3294	-14.9306	6	Brazil	203
201960	-38.3294	-14.9306	6	Brazil	202
201357	-38.3294	-14.9306	6	Brazil	201
200807	-38.3294	-14.9306	6	Brazil	201
200258	-38.3294	-14.9306	6	Brazil	200
199708	-38.3294	-14.9306	6	Brazil	200
199140	-38.3294	-14.9306	6	Brazil	199
198611	-38.3294	-14.9306	6	Brazil	199
198134	-38.3294	-14.9306	6	Brazil	198
197671	-38.3294	-14.9306	6	Brazil	198
197233	-38.3294	-14.9306	6	Brazil	197
196693	-38.3294	-14.9306	6	Brazil	197
196149	-38.3294	-14.9306	6	Brazil	196
195855	-38.3294	-14.9306	6	Brazil	196
195655	-38.3294	-14.9306	6	Brazil	196
195416	-38.3294	-14.9306	6	Brazil	195
195381	-38.3294	-14.9306	6	Brazil	195
195501	-38.3294	-14.9306	6	Brazil	196
195431	-38.3294	-14.9306	6	Brazil	195
195330	-38.3294	-14.9306	6	Brazil	195
195244	-38.3294	-14.9306	6	Brazil	195
195239	-38.3294	-14.9306	6	Brazil	195
195270	-38.3294	-14.9306	6	Brazil	195
195329	-38.3294	-14.9306	6	Brazil	195
195435	-38.3294	-14.9306	6	Brazil	195
195541	-38.3188	-14.8925	6	Brazil	196
195603	-38.3078	-14.8529	6	Brazil	196
195756	-38.3078	-14.8529	6	Brazil	196
195785	-38.3078	-14.8529	6	Brazil	196
195984	-38.2967	-14.8119	6	Brazil	196
196268	-38.2922	-14.7951	6	Brazil	196
196502	-38.2877	-14.7782	6	Brazil	197
196600	-38.2831	-14.7613	6	Brazil	197
196826	-38.2786	-14.7444	6	Brazil	197
197109	-38.2741	-14.7277	6	Brazil	197
197430	-38.2696	-14.7109	6	Brazil	197
197748	-38.2651	-14.6942	6	Brazil	198
197690	-38.23	-13.9242	6	Brazil	198
197279	-38.23	-13.9242	6	Brazil	197
196899	-38.23	-13.9242	6	Brazil	197
196517	-38.23	-13.9242	6	Brazil	197
196105	-38.23	-13.9242	6	Brazil	196
195683	-38.23	-13.9242	6	Brazil	196
195247	-38.23	-13.9242	6	Brazil	195
194681	-38.23	-13.9242	6	Brazil	195
194050	-38.23	-13.9242	6	Brazil	194
193449	-38.23	-13.9242	6	Brazil	193
192810	-38.23	-13.9242	6	Brazil	193
191948	-38.23	-13.9242	6	Brazil	192
191015	-38.23	-13.9242	6	Brazil	191
190042	-38.23	-13.9242	6	Brazil	190
189091	-38.23	-13.9242	6	Brazil	189
188187	-38.23	-13.9242	6	Brazil	188
187407	-38.23	-13.9242	6	Brazil	187
186647	-38.23	-13.9242	6	Brazil	187
185903	-38.23	-13.9242	6	Brazil	186
185197	-38.23	-13.9242	6	Brazil	185
184658	-38.23	-13.9242	6	Brazil	185
184181	-38.23	-13.9242	6	Brazil	184
183462	-38.3365	-13.2797	6	Brazil	183
182304	-38.3365	-13.2797	6	Brazil	182
181079	-38.3365	-13.2797	6	Brazil	181
179850	-38.3365	-13.2797	6	Brazil	180
178652	-38.3365	-13.2797	6	Brazil	179
177163	-38.3365	-13.2797	6	Brazil	177
175467	-38.3365	-13.2797	6	Brazil	175
173813	-38.3365	-13.2797	6	Brazil	174
172216	-38.3365	-13.2797	6	Brazil	172
170588	-38.3365	-13.2797	6	Brazil	171
168922	-38.3365	-13.2797	6	Brazil	169
167255	-38.3365	-13.2797	6	Brazil	167
165654	-38.3365	-13.2797	6	Brazil	166
164017	-38.3365	-13.2797	6	Brazil	164
162482	-38.3365	-13.2797	6	Brazil	162
160977	-38.3365	-13.2797	6	Brazil	161
159479	-38.3365	-13.2797	6	Brazil	159
157987	-38.3365	-13.2797	6	Brazil	158
156507	-38.3365	-13.2797	6	Brazil	157
155035	-38.3365	-13.2797	6	Brazil	155
153514	-38.3365	-13.2797	6	Brazil	154
152026	-38.3365	-13.2797	6	Brazil	152
150574	-38.3365	-13.2797	6	Brazil	151
149094	-38.3365	-13.2797	6	Brazil	149
147523	-38.3365	-13.2797	6	Brazil	148
145959	-38.3365	-13.2797	6	Brazil	146
144403	-38.3365	-13.2797	6	Brazil	144
142878	-38.3365	-13.2797	6	Brazil	143
141422	-38.3365	-13.2797	6	Brazil	141
141693	-38.3365	-13.2797	6	Brazil	142
141998	-38.3365	-13.2797	6	Brazil	142
142320	-38.3365	-13.2797	6	Brazil	142
142676	-38.3365	-13.2797	6	Brazil	143
143029	-38.3365	-13.2797	6	Brazil	143
143254	-38.3365	-13.2797	6	Brazil	143
143380	-38.3365	-13.2797	6	Brazil	143
143543	-38.3365	-13.2797	6	Brazil	144
143749	-38.3365	-13.2797	6	Brazil	144
144221	-38.3365	-13.2797	6	Brazil	144
144793	-38.3365	-13.2797	6	Brazil	145
145382	-38.3365	-13.2797	6	Brazil	145
145991	-38.3365	-13.2797	6	Brazil	146
146500	-38.3365	-13.2797	6	Brazil	147
146881	-38.3365	-13.2797	6	Brazil	147
147274	-38.3365	-13.2797	6	Brazil	147
147691	-38.3365	-13.2797	6	Brazil	148
148191	-38.3365	-13.2797	6	Brazil	148
149024	-38.3365	-13.2797	6	Brazil	149
150253	-38.3365	-13.2797	6	Brazil	150
151489	-38.3365	-13.2797	6	Brazil	151
152748	-38.3365	-13.2797	6	Brazil	153
154020	-38.3365	-13.2797	6	Brazil	154
155305	-38.3365	-13.2797	6	Brazil	155
156595	-38.3365	-13.2797	6	Brazil	157
157581	-38.3365	-13.2797	6	Brazil	158
158922	-38.3365	-13.2797	6	Brazil	159
160278	-38.3365	-13.2797	6	Brazil	160
161618	-38.3365	-13.2797	6	Brazil	162
163001	-38.3365	-13.2797	6	Brazil	163
164397	-38.3365	-13.2797	6	Brazil	164
165805	-38.3365	-13.2797	6	Brazil	166
167129	-38.3365	-13.2797	6	Brazil	167
168346	-38.3365	-13.2797	6	Brazil	168
169671	-38.3365	-13.2797	6	Brazil	170
171094	-38.3365	-13.2797	6	Brazil	171
172528	-38.3365	-13.2797	6	Brazil	173
291781	-49.4978	-31.3925	13	Brazil	292
290049	-49.4978	-31.3925	13	Brazil	290
288458	-49.4978	-31.3925	13	Brazil	288
286843	-49.4978	-31.3925	13	Brazil	287
285186	-49.4978	-31.3925	13	Brazil	285
283576	-49.4978	-31.3925	13	Brazil	284
282114	-49.4978	-31.3925	13	Brazil	282
280629	-49.4978	-31.3925	13	Brazil	281
279056	-49.3292	-31.2825	13	Brazil	279
277124	-49.3249	-31.2796	13	Brazil	277
275166	-49.3214	-31.2773	13	Brazil	275
273174	-49.3196	-31.2762	13	Brazil	273
271174	-49.3186	-31.2755	13	Brazil	271
269207	-49.3163	-31.274	13	Brazil	269
267257	-49.3125	-31.2715	13	Brazil	267
265328	-49.308	-31.2686	13	Brazil	265
263402	-49.3035	-31.2656	13	Brazil	263
261568	-49.2989	-31.2626	13	Brazil	262
259988	-49.2885	-31.2558	13	Brazil	260
258365	-49.1391	-31.1578	13	Brazil	258
256793	-49.1391	-31.1578	13	Brazil	257
255147	-48.9931	-31.041	13	Brazil	255
253490	-48.9931	-31.041	13	Brazil	253
251829	-48.9931	-31.041	13	Brazil	252
250123	-48.9931	-31.041	13	Brazil	250
248412	-48.9931	-31.041	13	Brazil	248
246703	-48.9931	-31.041	13	Brazil	247
244995	-48.9931	-31.041	13	Brazil	245
243293	-48.9931	-31.041	13	Brazil	243
241625	-48.9931	-31.041	13	Brazil	242
240026	-48.9931	-31.041	13	Brazil	240
238469	-48.9931	-31.041	13	Brazil	238
236895	-48.9931	-31.041	13	Brazil	237
235267	-48.9931	-31.041	13	Brazil	235
233639	-48.9931	-31.041	13	Brazil	234
232011	-48.8586	-30.9314	13	Brazil	232
230313	-48.8586	-30.9314	13	Brazil	230
228618	-48.8586	-30.9314	13	Brazil	229
226927	-48.8586	-30.9314	13	Brazil	227
225238	-48.8586	-30.9314	13	Brazil	225
223535	-48.8586	-30.9314	13	Brazil	224
221836	-48.8586	-30.9314	13	Brazil	222
220151	-48.8586	-30.9314	13	Brazil	220
218513	-48.8586	-30.9314	13	Brazil	219
216899	-48.8586	-30.9314	13	Brazil	217
215282	-48.7023	-30.7932	13	Brazil	215
213567	-48.7023	-30.7932	13	Brazil	214
211860	-48.7023	-30.7932	13	Brazil	212
210280	-48.7023	-30.7932	13	Brazil	210
209898	-48.7023	-30.7932	13	Brazil	210
209522	-48.7023	-30.7932	13	Brazil	210
209160	-48.7023	-30.7932	13	Brazil	209
208827	-48.7023	-30.7932	13	Brazil	209
208595	-48.7023	-30.7932	13	Brazil	209
208464	-48.7023	-30.7932	13	Brazil	208
208440	-48.7023	-30.7932	13	Brazil	208
208513	-48.7023	-30.7932	13	Brazil	209
208509	-48.6054	-30.7048	13	Brazil	209
208494	-48.5913	-30.692	13	Brazil	208
208665	-48.4968	-30.6056	13	Brazil	209
209147	-48.4968	-30.6056	13	Brazil	209
209646	-48.4968	-30.6056	13	Brazil	210
210093	-48.4968	-30.6056	13	Brazil	210
210490	-48.4968	-30.6056	13	Brazil	210
210896	-48.4968	-30.6056	13	Brazil	211
211441	-48.4968	-30.6056	13	Brazil	211
212199	-48.4968	-30.6056	13	Brazil	212
212970	-48.4968	-30.6056	13	Brazil	213
213714	-48.4968	-30.6056	13	Brazil	214
214424	-48.4968	-30.6056	13	Brazil	214
215120	-48.4968	-30.6056	13	Brazil	215
215833	-48.4968	-30.6056	13	Brazil	216
216565	-48.4968	-30.6056	13	Brazil	217
217315	-48.4968	-30.6056	13	Brazil	217
218078	-48.4968	-30.6056	13	Brazil	218
218859	-48.4968	-30.6056	13	Brazil	219
219650	-48.4968	-30.6056	13	Brazil	220
220578	-48.4968	-30.6056	13	Brazil	221
221474	-48.4968	-30.6056	13	Brazil	221
222522	-48.4968	-30.6056	13	Brazil	223
223651	-48.4968	-30.6056	13	Brazil	224
224785	-48.4968	-30.6056	13	Brazil	225
225946	-48.4968	-30.6056	13	Brazil	226
227235	-48.4968	-30.6056	13	Brazil	227
228619	-48.4968	-30.6056	13	Brazil	229
229984	-48.4968	-30.6056	13	Brazil	230
231250	-48.4968	-30.6056	13	Brazil	231
232534	-48.4968	-30.6056	13	Brazil	233
233812	-48.4968	-30.6056	13	Brazil	234
235087	-48.4968	-30.6056	13	Brazil	235
236370	-48.4968	-30.6056	13	Brazil	236
237750	-48.4968	-30.6056	13	Brazil	238
239185	-48.4968	-30.6056	13	Brazil	239
240580	-48.4968	-30.6056	13	Brazil	241
241661	-48.4968	-30.6056	13	Brazil	242
242350	-48.4968	-30.6056	13	Brazil	242
242783	-48.4968	-30.6056	13	Brazil	243
243230	-48.4968	-30.6056	13	Brazil	243
243691	-48.4968	-30.6056	13	Brazil	244
244167	-48.4968	-30.6056	13	Brazil	244
244675	-48.4968	-30.6056	13	Brazil	245
245200	-48.4968	-30.6056	13	Brazil	245
245604	-48.4968	-30.6056	13	Brazil	246
245987	-48.4968	-30.6056	13	Brazil	246
246204	-48.4968	-30.6056	13	Brazil	246
246307	-48.4968	-30.6056	13	Brazil	246
246430	-48.4968	-30.6056	13	Brazil	246
246630	-48.4968	-30.6056	13	Brazil	247
246657	-47.2883	-29.3836	13	Brazil	247
245633	-47.2825	-29.369	13	Brazil	246
244909	-47.2789	-29.36	13	Brazil	245
244296	-47.2789	-29.36	13	Brazil	244
243814	-47.2789	-29.36	13	Brazil	244
243339	-47.2789	-29.36	13	Brazil	243
242946	-47.2789	-29.36	13	Brazil	243
242502	-47.2789	-29.36	13	Brazil	243
242053	-47.2789	-29.36	13	Brazil	242
241859	-47.2789	-29.36	13	Brazil	242
241860	-47.2789	-29.36	13	Brazil	242
241881	-47.2789	-29.36	13	Brazil	242
241842	-47.2789	-29.36	13	Brazil	242
241955	-47.2789	-29.36	13	Brazil	242
242212	-47.2789	-29.36	13	Brazil	242
242488	-47.2789	-29.36	13	Brazil	242
242935	-47.2789	-29.36	13	Brazil	243
243338	-47.2789	-29.36	13	Brazil	243
243893	-47.2789	-29.36	13	Brazil	244
244643	-47.2789	-29.36	13	Brazil	245
245382	-47.2789	-29.36	13	Brazil	245
245862	-47.2789	-29.36	13	Brazil	246
246322	-47.2789	-29.36	13	Brazil	246
246806	-47.2789	-29.36	13	Brazil	247
247173	-47.2789	-29.36	13	Brazil	247
247450	-47.2789	-29.36	13	Brazil	247
247772	-47.2789	-29.36	13	Brazil	248
248115	-47.2789	-29.36	13	Brazil	248
248478	-47.2789	-29.36	13	Brazil	248
248929	-47.2789	-29.36	13	Brazil	249
249271	-47.2789	-29.36	13	Brazil	249
249857	-47.2789	-29.36	13	Brazil	250
250682	-47.2789	-29.36	13	Brazil	251
251567	-47.2789	-29.36	13	Brazil	252
252299	-47.2789	-29.36	13	Brazil	252
253001	-47.2789	-29.36	13	Brazil	253
253717	-47.2789	-29.36	13	Brazil	254
254471	-47.2789	-29.36	13	Brazil	254
255255	-47.2789	-29.36	13	Brazil	255
256002	-47.2789	-29.36	13	Brazil	256
256852	-47.2789	-29.36	13	Brazil	257
257851	-47.2789	-29.36	13	Brazil	258
258930	-47.2789	-29.36	13	Brazil	259
260098	-47.2789	-29.36	13	Brazil	260
261270	-47.2789	-29.36	13	Brazil	261
262386	-47.2789	-29.36	13	Brazil	262
263582	-47.2789	-29.36	13	Brazil	264
265173	-47.2789	-29.36	13	Brazil	265
267042	-47.2789	-29.36	13	Brazil	267
269007	-47.2789	-29.36	13	Brazil	269
270991	-47.2789	-29.36	13	Brazil	271
272985	-47.2789	-29.36	13	Brazil	273
274980	-47.2789	-29.36	13	Brazil	275
276975	-47.2789	-29.36	13	Brazil	277
278970	-47.2789	-29.36	13	Brazil	279
280965	-47.2789	-29.36	13	Brazil	281
282949	-47.2789	-29.36	13	Brazil	283
284911	-47.2789	-29.36	13	Brazil	285
286875	-47.2789	-29.36	13	Brazil	287
288857	-47.2789	-29.36	13	Brazil	289
290842	-47.2789	-29.36	13	Brazil	291
292827	-47.2789	-29.36	13	Brazil	293
294816	-47.2789	-29.36	13	Brazil	295
296806	-47.2789	-29.36	13	Brazil	297
298791	-47.2789	-29.36	13	Brazil	299
300749	-47.2789	-29.36	13	Brazil	301
302700	-47.2789	-29.36	13	Brazil	303
304669	-47.2789	-29.36	13	Brazil	305
306631	-47.2789	-29.36	13	Brazil	307
308569	-47.2789	-29.36	13	Brazil	309
310538	-47.2789	-29.36	13	Brazil	311
312515	-47.2789	-29.36	13	Brazil	313
314487	-47.2789	-29.36	13	Brazil	314
316435	-47.2789	-29.36	13	Brazil	316
318354	-47.2789	-29.36	13	Brazil	318
320266	-47.2789	-29.36	13	Brazil	320
322182	-47.2789	-29.36	13	Brazil	322
324127	-47.2789	-29.36	13	Brazil	324
326057	-47.2789	-29.36	13	Brazil	326
327988	-47.2789	-29.36	13	Brazil	328
329929	-47.2789	-29.36	13	Brazil	330
331821	-47.2789	-29.36	13	Brazil	332
333676	-47.2789	-29.36	13	Brazil	334
335499	-47.2789	-29.36	13	Brazil	335
337300	-47.2789	-29.36	13	Brazil	337
339104	-47.2789	-29.36	13	Brazil	339
340911	-47.2789	-29.36	13	Brazil	341
342721	-47.2789	-29.36	13	Brazil	343
344486	-47.2789	-29.36	13	Brazil	344
346223	-47.2789	-29.36	13	Brazil	346
347993	-47.2789	-29.36	13	Brazil	348
349775	-47.2789	-29.36	13	Brazil	350
351556	-47.2789	-29.36	13	Brazil	352
353314	-47.2789	-29.36	13	Brazil	353
355048	-47.2789	-29.36	13	Brazil	355
356755	-47.2789	-29.36	13	Brazil	357
358440	-47.2789	-29.36	13	Brazil	358
360098	-47.2789	-29.36	13	Brazil	360
361749	-47.2789	-29.36	13	Brazil	362
363426	-47.2789	-29.36	13	Brazil	363
365127	-47.2789	-29.36	13	Brazil	365
366570	-47.2789	-29.36	13	Brazil	367
367511	-47.2789	-29.36	13	Brazil	368
368462	-47.2789	-29.36	13	Brazil	368
369421	-47.2789	-29.36	13	Brazil	369
370377	-47.2789	-29.36	13	Brazil	370
371216	-47.2789	-29.36	13	Brazil	371
372063	-47.2789	-29.36	13	Brazil	372
372918	-47.2789	-29.36	13	Brazil	373
373782	-47.2789	-29.36	13	Brazil	374
374484	-46.9549	-29.0531	13	Brazil	374
375108	-46.9549	-29.0531	13	Brazil	375
375737	-46.9549	-29.0531	13	Brazil	376
375510	-46.9549	-29.0531	13	Brazil	376
374667	-46.9549	-29.0531	13	Brazil	375
373832	-46.9549	-29.0531	13	Brazil	374
373009	-46.9549	-29.0531	13	Brazil	373
372192	-46.9549	-29.0531	13	Brazil	372
371385	-46.9549	-29.0531	13	Brazil	371
370563	-46.9549	-29.0531	13	Brazil	371
369751	-46.9549	-29.0531	13	Brazil	370
369116	-46.9549	-29.0531	13	Brazil	369
368879	-46.9549	-29.0531	13	Brazil	369
368696	-46.9549	-29.0531	13	Brazil	369
368573	-46.9549	-29.0531	13	Brazil	369
368512	-46.9549	-29.0531	13	Brazil	369
368473	-46.9549	-29.0531	13	Brazil	368
368444	-46.9549	-29.0531	13	Brazil	368
368425	-46.9549	-29.0531	13	Brazil	368
368419	-46.9549	-29.0531	13	Brazil	368
368390	-46.9549	-29.0531	13	Brazil	368
368299	-46.9549	-29.0531	13	Brazil	368
368152	-46.9549	-29.0531	13	Brazil	368
367944	-46.9549	-29.0531	13	Brazil	368
367766	-46.9549	-29.0531	13	Brazil	368
367676	-46.9549	-29.0531	13	Brazil	368
367683	-46.9549	-29.0531	13	Brazil	368
367783	-46.9549	-29.0531	13	Brazil	368
367910	-46.9549	-29.0531	13	Brazil	368
368046	-46.9549	-29.0531	13	Brazil	368
368231	-46.9549	-29.0531	13	Brazil	368
368753	-46.9549	-29.0531	13	Brazil	369
369227	-46.9549	-29.0531	13	Brazil	369
369778	-46.9549	-29.0531	13	Brazil	370
370343	-46.9549	-29.0531	13	Brazil	370
370908	-46.9549	-29.0531	13	Brazil	371
371483	-46.9549	-29.0531	13	Brazil	371
371620	-45.9562	-27.9106	13	Brazil	372
371344	-45.9562	-27.9106	13	Brazil	371
371076	-45.9562	-27.9106	13	Brazil	371
370817	-45.9562	-27.9106	13	Brazil	371
370532	-45.9562	-27.9106	13	Brazil	371
370260	-45.9562	-27.9106	13	Brazil	370
370005	-45.9562	-27.9106	13	Brazil	370
369756	-45.9562	-27.9106	13	Brazil	370
369514	-45.9562	-27.9106	13	Brazil	370
369234	-45.9562	-27.9106	13	Brazil	369
368852	-45.9562	-27.9106	13	Brazil	369
368458	-45.9562	-27.9106	13	Brazil	368
368145	-45.9562	-27.9106	13	Brazil	368
368016	-45.9562	-27.9106	13	Brazil	368
367957	-45.9562	-27.9106	13	Brazil	368
367811	-45.9562	-27.9106	13	Brazil	368
367588	-45.9562	-27.9106	13	Brazil	368
367639	-45.9562	-27.9106	13	Brazil	368
368104	-45.9562	-27.9106	13	Brazil	368
368499	-45.9562	-27.9106	13	Brazil	368
368897	-45.9562	-27.9106	13	Brazil	369
369353	-45.9562	-27.9106	13	Brazil	369
369849	-45.9562	-27.9106	13	Brazil	370
370424	-45.9562	-27.9106	13	Brazil	370
371080	-45.9562	-27.9106	13	Brazil	371
371750	-45.9562	-27.9106	13	Brazil	372
372431	-45.9562	-27.9106	13	Brazil	372
373110	-45.9562	-27.9106	13	Brazil	373
373732	-45.9562	-27.9106	13	Brazil	374
374491	-45.9562	-27.9106	13	Brazil	374
375479	-45.9562	-27.9106	13	Brazil	375
376477	-45.9562	-27.9106	13	Brazil	376
377524	-45.9562	-27.9106	13	Brazil	378
378205	-45.522	-27.1709	5	Brazil	378
378864	-45.522	-27.1709	5	Brazil	379
379533	-45.522	-27.1709	5	Brazil	380
380180	-45.522	-27.1709	5	Brazil	380
380819	-45.522	-27.1709	5	Brazil	381
381655	-45.522	-27.1709	5	Brazil	382
382680	-45.522	-27.1709	5	Brazil	383
383803	-45.522	-27.1709	5	Brazil	384
385008	-45.522	-27.1709	5	Brazil	385
386163	-45.522	-27.1709	5	Brazil	386
387267	-45.522	-27.1709	5	Brazil	387
388363	-45.522	-27.1709	5	Brazil	388
388305	-45.522	-27.1709	5	Brazil	388
387785	-45.522	-27.1709	5	Brazil	388
387267	-45.522	-27.1709	5	Brazil	387
386803	-45.522	-27.1709	5	Brazil	387
386414	-45.522	-27.1709	5	Brazil	386
386234	-45.522	-27.1709	5	Brazil	386
386352	-45.522	-27.1709	5	Brazil	386
386495	-45.522	-27.1709	5	Brazil	386
386644	-45.522	-27.1709	5	Brazil	387
386804	-45.522	-27.1709	5	Brazil	387
386976	-45.522	-27.1709	5	Brazil	387
387154	-45.522	-27.1709	5	Brazil	387
387350	-45.522	-27.1709	5	Brazil	387
387544	-45.522	-27.1709	5	Brazil	388
387764	-45.522	-27.1709	5	Brazil	388
388020	-45.522	-27.1709	5	Brazil	388
388285	-45.522	-27.1709	5	Brazil	388
388505	-45.522	-27.1709	5	Brazil	389
388745	-45.522	-27.1709	5	Brazil	389
388992	-45.522	-27.1709	5	Brazil	389
389242	-45.522	-27.1709	5	Brazil	389
389509	-45.522	-27.1709	5	Brazil	390
389783	-45.522	-27.1709	5	Brazil	390
390076	-45.522	-27.1709	5	Brazil	390
390462	-45.522	-27.1709	5	Brazil	390
390832	-45.522	-27.1709	5	Brazil	391
391212	-45.522	-27.1709	5	Brazil	391
391604	-45.522	-27.1709	5	Brazil	392
391880	-45.3489	-26.8941	5	Brazil	392
392178	-45.3489	-26.8941	5	Brazil	392
392636	-45.3489	-26.8941	5	Brazil	393
393126	-45.3489	-26.8941	5	Brazil	393
393466	-45.3489	-26.8941	5	Brazil	393
393824	-45.3489	-26.8941	5	Brazil	394
394378	-45.3489	-26.8941	5	Brazil	394
394929	-45.3489	-26.8941	5	Brazil	395
395508	-45.3489	-26.8941	5	Brazil	396
396021	-45.3489	-26.8941	5	Brazil	396
396562	-45.3489	-26.8941	5	Brazil	397
397135	-45.3489	-26.8941	5	Brazil	397
397736	-45.3489	-26.8941	5	Brazil	398
398407	-45.3489	-26.8941	5	Brazil	398
399065	-45.3489	-26.8941	5	Brazil	399
399869	-45.3489	-26.8941	5	Brazil	400
400788	-45.3489	-26.8941	5	Brazil	401
401660	-45.3489	-26.8941	5	Brazil	402
402454	-45.3489	-26.8941	5	Brazil	402
403154	-45.3489	-26.8941	5	Brazil	403
403888	-45.3489	-26.8941	5	Brazil	404
404736	-45.3489	-26.8941	5	Brazil	405
405705	-45.3489	-26.8941	5	Brazil	406
406763	-45.3489	-26.8941	5	Brazil	407
407840	-45.3489	-26.8941	5	Brazil	408
409064	-45.3489	-26.8941	5	Brazil	409
410364	-45.3489	-26.8941	5	Brazil	410
411668	-45.3489	-26.8941	5	Brazil	412
412956	-45.3489	-26.8941	5	Brazil	413
414252	-45.3489	-26.8941	5	Brazil	414
415605	-45.3489	-26.8941	5	Brazil	416
417018	-45.3489	-26.8941	5	Brazil	417
418441	-45.3489	-26.8941	5	Brazil	418
419830	-45.3489	-26.8941	5	Brazil	420
419906	-45.3489	-26.8941	5	Brazil	420
419416	-45.3489	-26.8941	5	Brazil	419
418927	-45.3489	-26.8941	5	Brazil	419
418499	-45.3489	-26.8941	5	Brazil	418
418161	-45.3489	-26.8941	5	Brazil	418
417924	-45.3489	-26.8941	5	Brazil	418
417797	-45.3489	-26.8941	5	Brazil	418
417694	-45.3489	-26.8941	5	Brazil	418
417557	-45.3489	-26.8941	5	Brazil	418
417321	-45.3489	-26.8941	5	Brazil	417
416981	-45.3489	-26.8941	5	Brazil	417
416500	-45.1445	-26.6396	5	Brazil	416
415945	-45.1445	-26.6396	5	Brazil	416
415399	-45.1445	-26.6396	5	Brazil	415
414871	-45.1445	-26.6396	5	Brazil	415
414458	-45.1445	-26.6396	5	Brazil	414
414110	-45.1445	-26.6396	5	Brazil	414
413853	-45.1445	-26.6396	5	Brazil	414
413649	-45.1445	-26.6396	5	Brazil	414
413304	-45.1445	-26.6396	5	Brazil	413
412771	-45.1445	-26.6396	5	Brazil	413
411946	-45.1445	-26.6396	5	Brazil	412
411220	-45.1445	-26.6396	5	Brazil	411
410566	-45.1445	-26.6396	5	Brazil	411
409752	-45.1445	-26.6396	5	Brazil	410
408906	-45.1445	-26.6396	5	Brazil	409
408071	-45.1445	-26.6396	5	Brazil	408
407321	-45.1445	-26.6396	5	Brazil	407
406625	-45.1445	-26.6396	5	Brazil	407
405864	-45.1445	-26.6396	5	Brazil	406
405262	-45.1445	-26.6396	5	Brazil	405
404551	-45.1445	-26.6396	5	Brazil	405
403681	-45.1445	-26.6396	5	Brazil	404
402787	-45.1445	-26.6396	5	Brazil	403
401896	-45.1445	-26.6396	5	Brazil	402
401120	-45.1445	-26.6396	5	Brazil	401
400384	-45.1445	-26.6396	5	Brazil	400
399784	-45.1445	-26.6396	5	Brazil	400
399038	-45.1445	-26.6396	5	Brazil	399
398269	-45.1445	-26.6396	5	Brazil	398
397491	-45.1445	-26.6396	5	Brazil	397
396564	-44.9994	-26.4724	5	Brazil	397
395578	-44.9891	-26.4605	5	Brazil	396
394587	-44.9784	-26.4481	5	Brazil	395
393533	-44.8412	-26.2893	5	Brazil	394
392417	-44.8412	-26.2893	5	Brazil	392
391230	-44.8412	-26.2893	5	Brazil	391
390050	-44.8412	-26.2893	5	Brazil	390
388879	-44.8412	-26.2893	5	Brazil	389
387705	-44.8412	-26.2893	5	Brazil	388
386529	-44.8412	-26.2893	5	Brazil	387
385291	-44.8412	-26.2893	5	Brazil	385
383944	-44.8412	-26.2893	5	Brazil	384
382605	-44.8412	-26.2893	5	Brazil	383
381271	-44.8412	-26.2893	5	Brazil	381
379943	-44.8412	-26.2893	5	Brazil	380
378692	-44.8412	-26.2893	5	Brazil	379
377473	-44.8412	-26.2893	5	Brazil	377
376262	-44.8412	-26.2893	5	Brazil	376
375109	-44.8412	-26.2893	5	Brazil	375
373804	-44.8412	-26.2893	5	Brazil	374
372049	-44.8412	-26.2893	5	Brazil	372
370253	-44.8412	-26.2893	5	Brazil	370
368431	-44.8412	-26.2893	5	Brazil	368
366617	-44.8412	-26.2893	5	Brazil	367
364826	-44.8412	-26.2893	5	Brazil	365
363033	-44.8412	-26.2893	5	Brazil	363
361245	-44.8412	-26.2893	5	Brazil	361
359460	-44.8412	-26.2893	5	Brazil	359
357676	-44.8412	-26.2893	5	Brazil	358
355897	-44.8412	-26.2893	5	Brazil	356
354226	-44.8412	-26.2893	5	Brazil	354
352569	-44.8412	-26.2893	5	Brazil	353
350975	-44.8412	-26.2893	5	Brazil	351
349458	-44.8412	-26.2893	5	Brazil	349
348055	-44.8412	-26.2893	5	Brazil	348
346707	-44.8412	-26.2893	5	Brazil	347
345404	-44.8412	-26.2893	5	Brazil	345
344043	-44.8412	-26.2893	5	Brazil	344
342701	-44.8412	-26.2893	5	Brazil	343
341359	-44.8412	-26.2893	5	Brazil	341
339863	-44.8412	-26.2893	5	Brazil	340
338584	-44.8412	-26.2893	5	Brazil	339
337476	-44.8412	-26.2893	5	Brazil	337
336368	-44.8412	-26.2893	5	Brazil	336
335083	-44.8412	-26.2893	5	Brazil	335
333538	-44.8412	-26.2893	5	Brazil	334
332036	-44.8412	-26.2893	5	Brazil	332
331064	-44.8412	-26.2893	5	Brazil	331
330315	-44.8412	-26.2893	5	Brazil	330
329575	-44.8412	-26.2893	5	Brazil	330
328834	-44.8412	-26.2893	5	Brazil	329
328068	-44.8412	-26.2893	5	Brazil	328
327306	-44.8412	-26.2893	5	Brazil	327
326558	-44.8412	-26.2893	5	Brazil	327
325821	-44.8412	-26.2893	5	Brazil	326
325091	-44.8412	-26.2893	5	Brazil	325
324379	-44.8412	-26.2893	5	Brazil	324
323666	-44.8412	-26.2893	5	Brazil	324
323022	-44.8412	-26.2893	5	Brazil	323
322485	-44.8412	-26.2893	5	Brazil	322
321966	-44.8412	-26.2893	5	Brazil	322
321348	-44.8412	-26.2893	5	Brazil	321
320665	-44.8412	-26.2893	5	Brazil	321
319989	-44.8412	-26.2893	5	Brazil	320
319331	-44.8412	-26.2893	5	Brazil	319
318683	-44.8412	-26.2893	5	Brazil	319
318046	-44.8412	-26.2893	5	Brazil	318
317467	-44.8412	-26.2893	5	Brazil	317
316995	-44.8412	-26.2893	5	Brazil	317
316503	-44.8412	-26.2893	5	Brazil	317
315918	-44.8412	-26.2893	5	Brazil	316
315307	-44.8412	-26.2893	5	Brazil	315
314709	-44.8412	-26.2893	5	Brazil	315
314129	-44.8412	-26.2893	5	Brazil	314
313562	-44.8412	-26.2893	5	Brazil	314
312998	-44.8412	-26.2893	5	Brazil	313
312447	-44.8412	-26.2893	5	Brazil	312
312215	-44.8412	-26.2893	5	Brazil	312
312323	-44.8412	-26.2893	5	Brazil	312
312561	-44.8412	-26.2893	5	Brazil	313
312810	-44.8412	-26.2893	5	Brazil	313
312978	-44.8412	-26.2893	5	Brazil	313
313092	-44.8412	-26.2893	5	Brazil	313
313220	-44.8412	-26.2893	5	Brazil	313
313360	-44.8412	-26.2893	5	Brazil	313
313506	-44.8412	-26.2893	5	Brazil	314
313808	-44.8412	-26.2893	5	Brazil	314
314269	-44.8412	-26.2893	5	Brazil	314
314750	-44.8412	-26.2893	5	Brazil	315
315176	-44.8412	-26.2893	5	Brazil	315
315449	-44.8412	-26.2893	5	Brazil	315
315648	-44.8412	-26.2893	5	Brazil	316
315872	-44.8412	-26.2893	5	Brazil	316
316101	-44.8412	-26.2893	5	Brazil	316
316357	-44.8412	-26.2893	5	Brazil	316
316745	-44.8412	-26.2893	5	Brazil	317
317295	-44.8412	-26.2893	5	Brazil	317
317853	-44.8412	-26.2893	5	Brazil	318
318396	-44.8412	-26.2893	5	Brazil	318
318964	-44.8412	-26.2893	5	Brazil	319
319905	-44.8412	-26.2893	5	Brazil	320
320874	-44.8412	-26.2893	5	Brazil	321
321854	-44.8412	-26.2893	5	Brazil	322
322841	-44.8412	-26.2893	5	Brazil	323
323849	-44.8412	-26.2893	5	Brazil	324
324935	-44.8412	-26.2893	5	Brazil	325
326089	-44.8412	-26.2893	5	Brazil	326
327294	-44.8412	-26.2893	5	Brazil	327
328493	-44.8412	-26.2893	5	Brazil	328
329650	-44.8412	-26.2893	5	Brazil	330
330763	-44.8412	-26.2893	5	Brazil	331
331838	-44.8412	-26.2893	5	Brazil	332
332873	-44.8412	-26.2893	5	Brazil	333
333904	-44.8412	-26.2893	5	Brazil	334
334941	-44.8412	-26.2893	5	Brazil	335
335986	-44.8412	-26.2893	5	Brazil	336
337048	-44.8412	-26.2893	5	Brazil	337
338149	-44.8412	-26.2893	5	Brazil	338
339295	-44.8412	-26.2893	5	Brazil	339
339792	-44.8412	-26.2893	5	Brazil	340
340294	-44.8412	-26.2893	5	Brazil	340
340766	-44.8412	-26.2893	5	Brazil	341
341224	-44.8412	-26.2893	5	Brazil	341
341652	-44.8412	-26.2893	5	Brazil	342
342041	-44.8412	-26.2893	5	Brazil	342
342285	-44.8412	-26.2893	5	Brazil	342
342540	-44.8412	-26.2893	5	Brazil	343
342806	-44.8412	-26.2893	5	Brazil	343
343058	-44.8412	-26.2893	5	Brazil	343
343283	-44.8412	-26.2893	5	Brazil	343
343468	-44.8412	-26.2893	5	Brazil	343
343649	-44.8412	-26.2893	5	Brazil	344
343649	-44.8412	-26.2893	5	Brazil	344
343673	-44.8412	-26.2893	5	Brazil	344
343717	-44.8412	-26.2893	5	Brazil	344
343806	-44.8412	-26.2893	5	Brazil	344
343933	-44.8412	-26.2893	5	Brazil	344
344110	-44.8412	-26.2893	5	Brazil	344
344282	-44.8412	-26.2893	5	Brazil	344
344503	-44.8412	-26.2893	5	Brazil	345
344735	-44.8412	-26.2893	5	Brazil	345
345013	-44.8412	-26.2893	5	Brazil	345
345353	-44.8412	-26.2893	5	Brazil	345
345736	-44.8412	-26.2893	5	Brazil	346
346163	-44.8412	-26.2893	5	Brazil	346
346592	-44.8412	-26.2893	5	Brazil	347
346993	-44.8412	-26.2893	5	Brazil	347
347379	-44.8412	-26.2893	5	Brazil	347
347807	-44.8412	-26.2893	5	Brazil	348
348221	-44.8412	-26.2893	5	Brazil	348
348677	-44.8412	-26.2893	5	Brazil	349
349151	-44.8412	-26.2893	5	Brazil	349
349658	-44.8412	-26.2893	5	Brazil	350
350177	-44.8412	-26.2893	5	Brazil	350
350814	-44.8412	-26.2893	5	Brazil	351
351522	-44.8412	-26.2893	5	Brazil	352
352155	-44.6367	-26.2509	5	Brazil	352
352795	-44.6367	-26.2509	5	Brazil	353
353444	-44.6367	-26.2509	5	Brazil	353
354104	-44.6367	-26.2509	5	Brazil	354
354777	-44.6367	-26.2509	5	Brazil	355
355462	-44.6367	-26.2509	5	Brazil	355
356161	-44.6367	-26.2509	5	Brazil	356
356803	-44.6367	-26.2509	5	Brazil	357
357421	-44.6367	-26.2509	5	Brazil	357
358049	-44.6367	-26.2509	5	Brazil	358
358702	-44.6367	-26.2509	5	Brazil	359
359364	-44.6367	-26.2509	5	Brazil	359
360036	-44.6367	-26.2509	5	Brazil	360
360715	-44.6367	-26.2509	5	Brazil	361
361370	-44.6367	-26.2509	5	Brazil	361
361995	-44.6367	-26.2509	5	Brazil	362
362595	-44.6367	-26.2509	5	Brazil	363
363200	-44.6367	-26.2509	5	Brazil	363
363815	-44.6367	-26.2509	5	Brazil	364
364442	-44.6367	-26.2509	5	Brazil	364
365078	-44.6367	-26.2509	5	Brazil	365
365750	-44.6367	-26.2509	5	Brazil	366
366464	-44.6367	-26.2509	5	Brazil	366
367194	-44.6367	-26.2509	5	Brazil	367
368564	-44.6367	-26.2509	5	Brazil	369
369892	-44.6367	-26.2509	5	Brazil	370
371145	-44.6367	-26.2509	5	Brazil	371
372374	-44.6367	-26.2509	5	Brazil	372
373577	-44.6367	-26.2509	5	Brazil	374
374756	-44.6367	-26.2509	5	Brazil	375
375908	-44.6367	-26.2509	5	Brazil	376
376890	-44.6367	-26.2509	5	Brazil	377
377832	-44.6367	-26.2509	5	Brazil	378
378626	-44.6367	-26.2509	5	Brazil	379
379295	-44.6367	-26.2509	5	Brazil	379
380012	-44.6367	-26.2509	5	Brazil	380
380723	-44.6367	-26.2509	5	Brazil	381
381376	-44.6367	-26.2509	5	Brazil	381
382078	-44.6367	-26.2509	5	Brazil	382
382828	-44.6367	-26.2509	5	Brazil	383
383630	-44.6367	-26.2509	5	Brazil	384
384472	-44.6367	-26.2509	5	Brazil	384
385324	-44.6367	-26.2509	5	Brazil	385
386149	-44.6367	-26.2509	5	Brazil	386
386940	-44.6367	-26.2509	5	Brazil	387
387697	-44.6367	-26.2509	5	Brazil	388
388421	-44.6367	-26.2509	5	Brazil	388
389107	-44.6367	-26.2509	5	Brazil	389
389771	-44.6367	-26.2509	5	Brazil	390
390478	-44.6367	-26.2509	5	Brazil	390
391237	-44.6367	-26.2509	5	Brazil	391
392032	-44.6367	-26.2509	5	Brazil	392
392836	-44.6367	-26.2509	5	Brazil	393
393656	-44.6367	-26.2509	5	Brazil	394
394527	-44.6367	-26.2509	5	Brazil	395
395447	-44.6367	-26.2509	5	Brazil	395
396399	-44.6367	-26.2509	5	Brazil	396
397353	-44.6367	-26.2509	5	Brazil	397
398280	-44.6367	-26.2509	5	Brazil	398
399177	-44.6367	-26.2509	5	Brazil	399
400040	-44.6367	-26.2509	5	Brazil	400
400874	-44.6367	-26.2509	5	Brazil	401
401678	-44.6367	-26.2509	5	Brazil	402
402449	-44.6367	-26.2509	5	Brazil	402
403227	-44.6367	-26.2509	5	Brazil	403
404010	-44.6367	-26.2509	5	Brazil	404
404804	-44.6367	-26.2509	5	Brazil	405
405634	-44.6367	-26.2509	5	Brazil	406
406508	-44.6367	-26.2509	5	Brazil	407
407423	-44.6367	-26.2509	5	Brazil	407
408376	-44.6367	-26.2509	5	Brazil	408
409265	-44.6367	-26.2509	5	Brazil	409
410314	-44.6367	-26.2509	5	Brazil	410
411377	-44.6367	-26.2509	5	Brazil	411
412420	-44.6367	-26.2509	5	Brazil	412
413527	-44.6367	-26.2509	5	Brazil	414
414985	-44.6367	-26.2509	5	Brazil	415
416448	-44.6367	-26.2509	5	Brazil	416
417915	-44.6367	-26.2509	5	Brazil	418
419806	-44.6367	-26.2509	5	Brazil	420
421773	-44.6367	-26.2509	5	Brazil	422
423743	-44.6367	-26.2509	5	Brazil	424
425712	-44.6367	-26.2509	5	Brazil	426
427678	-44.6367	-26.2509	5	Brazil	428
429646	-44.6367	-26.2509	5	Brazil	430
431617	-44.6367	-26.2509	5	Brazil	432
433587	-44.6367	-26.2509	5	Brazil	434
435557	-44.6367	-26.2509	5	Brazil	436
437527	-44.6367	-26.2509	5	Brazil	438
439497	-44.6367	-26.2509	5	Brazil	439
441466	-44.6367	-26.2509	5	Brazil	441
443424	-44.6367	-26.2509	5	Brazil	443
445369	-44.6367	-26.2509	5	Brazil	445
447317	-44.6367	-26.2509	5	Brazil	447
449274	-44.6367	-26.2509	5	Brazil	449
451236	-44.6367	-26.2509	5	Brazil	451
453203	-44.6367	-26.2509	5	Brazil	453
455158	-44.6367	-26.2509	5	Brazil	455
457114	-44.6367	-26.2509	5	Brazil	457
459076	-44.6367	-26.2509	5	Brazil	459
461044	-44.6367	-26.2509	5	Brazil	461
463015	-44.6367	-26.2509	5	Brazil	463
464987	-44.6367	-26.2509	5	Brazil	465
466957	-44.6367	-26.2509	5	Brazil	467
468908	-44.6367	-26.2509	5	Brazil	469
470854	-44.6367	-26.2509	5	Brazil	471
472802	-44.6367	-26.2509	5	Brazil	473
474749	-44.6367	-26.2509	5	Brazil	475
476694	-44.6367	-26.2509	5	Brazil	477
478652	-44.6367	-26.2509	5	Brazil	479
480619	-44.6367	-26.2509	5	Brazil	481
482591	-44.6367	-26.2509	5	Brazil	483
484563	-44.6367	-26.2509	5	Brazil	485
486526	-44.6367	-26.2509	5	Brazil	487
488485	-44.6367	-26.2509	5	Brazil	488
490449	-44.6367	-26.2509	5	Brazil	490
492412	-44.6367	-26.2509	5	Brazil	492
494375	-44.6367	-26.2509	5	Brazil	494
496339	-44.6367	-26.2509	5	Brazil	496
498303	-44.6367	-26.2509	5	Brazil	498
500266	-44.6367	-26.2509	5	Brazil	500
502233	-44.6367	-26.2509	5	Brazil	502
504203	-44.6367	-26.2509	5	Brazil	504
506161	-44.6367	-26.2509	5	Brazil	506
508109	-44.6367	-26.2509	5	Brazil	508
510061	-44.6367	-26.2509	5	Brazil	510
512012	-44.6367	-26.2509	5	Brazil	512
513961	-44.6367	-26.2509	5	Brazil	514
515913	-44.6367	-26.2509	5	Brazil	516
517858	-44.6367	-26.2509	5	Brazil	518
519784	-44.6367	-26.2509	5	Brazil	520
521670	-44.6367	-26.2509	5	Brazil	522
523488	-44.6367	-26.2509	5	Brazil	523
525241	-44.6367	-26.2509	5	Brazil	525
527011	-44.6367	-26.2509	5	Brazil	527
527478	-38.7225	-22.1032	6	Brazil	527
526536	-38.7225	-22.1032	6	Brazil	527
525606	-38.7225	-22.1032	6	Brazil	526
524687	-38.7225	-22.1032	6	Brazil	525
523656	-38.7225	-22.1032	6	Brazil	524
522550	-38.7225	-22.1032	6	Brazil	523
521618	-38.7225	-22.1032	6	Brazil	522
520709	-38.7225	-22.1032	6	Brazil	521
519806	-38.7225	-22.1032	6	Brazil	520
518907	-38.7225	-22.1032	6	Brazil	519
518016	-38.7225	-22.1032	6	Brazil	518
517129	-38.7225	-22.1032	6	Brazil	517
516014	-38.7222	-22.1015	6	Brazil	516
514974	-38.7199	-22.0864	6	Brazil	515
514033	-38.7175	-22.0707	6	Brazil	514
513150	-38.7151	-22.0548	6	Brazil	513
512264	-38.7127	-22.0389	6	Brazil	512
511428	-38.7102	-22.0228	6	Brazil	511
510692	-38.7077	-22.0063	6	Brazil	511
510123	-38.7072	-22.0031	6	Brazil	510
509390	-38.7072	-22.0031	6	Brazil	509
508784	-38.7072	-22.0031	6	Brazil	509
508242	-38.7072	-22.0031	6	Brazil	508
507804	-38.7072	-22.0031	6	Brazil	508
507448	-38.7072	-22.0031	6	Brazil	507
507067	-38.7072	-22.0031	6	Brazil	507
506622	-38.7072	-22.0031	6	Brazil	507
506144	-38.7072	-22.0031	6	Brazil	506
505600	-38.7072	-22.0031	6	Brazil	506
505053	-38.7072	-22.0031	6	Brazil	505
504505	-38.7072	-22.0031	6	Brazil	505
503972	-38.7072	-22.0031	6	Brazil	504
503439	-38.7072	-22.0031	6	Brazil	503
502951	-38.7072	-22.0031	6	Brazil	503
502519	-38.7072	-22.0031	6	Brazil	503
502145	-38.7072	-22.0031	6	Brazil	502
501798	-38.7072	-22.0031	6	Brazil	502
501458	-38.7072	-22.0031	6	Brazil	501
502117	-38.7072	-22.0031	6	Brazil	502
503646	-38.7072	-22.0031	6	Brazil	504
504902	-38.5924	-21.0924	6	Brazil	505
506108	-38.5924	-21.0924	6	Brazil	506
507272	-38.5924	-21.0924	6	Brazil	507
508370	-38.5924	-21.0924	6	Brazil	508
508640	-38.5924	-21.0924	6	Brazil	509
508858	-38.5924	-21.0924	6	Brazil	509
509063	-38.5924	-21.0924	6	Brazil	509
509310	-38.5924	-21.0924	6	Brazil	509
509610	-38.5924	-21.0924	6	Brazil	510
509920	-38.5924	-21.0924	6	Brazil	510
509918	-38.6404	-20.1617	6	Brazil	510
509698	-38.6404	-20.1617	6	Brazil	510
509362	-38.6404	-20.1617	6	Brazil	509
509037	-38.6404	-20.1617	6	Brazil	509
508716	-38.6404	-20.1617	6	Brazil	509
508392	-38.6404	-20.1617	6	Brazil	508
508004	-38.6404	-20.1617	6	Brazil	508
507553	-38.6404	-20.1617	6	Brazil	508
507104	-38.6404	-20.1617	6	Brazil	507
506686	-38.6404	-20.1617	6	Brazil	507
506357	-38.6404	-20.1617	6	Brazil	506
506044	-38.6404	-20.1617	6	Brazil	506
505746	-38.6404	-20.1617	6	Brazil	506
505449	-38.6404	-20.1617	6	Brazil	505
505156	-38.6404	-20.1617	6	Brazil	505
504876	-38.6404	-20.1617	6	Brazil	505
504606	-38.6404	-20.1617	6	Brazil	505
504316	-38.6404	-20.1617	6	Brazil	504
504203	-38.6404	-20.1617	6	Brazil	504
504323	-38.6404	-20.1617	6	Brazil	504
504435	-38.6737	-19.862	6	Brazil	504
504483	-38.6737	-19.862	6	Brazil	504
504539	-38.6737	-19.862	6	Brazil	505
504602	-38.6737	-19.862	6	Brazil	505
504673	-38.6737	-19.862	6	Brazil	505
504752	-38.6737	-19.862	6	Brazil	505
504904	-38.6737	-19.862	6	Brazil	505
505084	-38.6737	-19.862	6	Brazil	505
505205	-38.6737	-19.862	6	Brazil	505
505332	-38.6737	-19.862	6	Brazil	505
505475	-38.6737	-19.862	6	Brazil	505
505625	-38.6737	-19.862	6	Brazil	506
505782	-38.6737	-19.862	6	Brazil	506
505947	-38.6737	-19.862	6	Brazil	506
506094	-38.6737	-19.862	6	Brazil	506
506318	-38.6737	-19.862	6	Brazil	506
506654	-38.6737	-19.862	6	Brazil	507
507138	-38.6737	-19.862	6	Brazil	507
507596	-38.6737	-19.862	6	Brazil	508
507726	-38.6737	-19.862	6	Brazil	508
507921	-38.6737	-19.862	6	Brazil	508
508280	-38.6737	-19.862	6	Brazil	508
508638	-38.6737	-19.862	6	Brazil	509
508558	-38.6737	-19.862	6	Brazil	509
508069	-38.6737	-19.862	6	Brazil	508
507508	-38.6737	-19.862	6	Brazil	508
506948	-38.6737	-19.862	6	Brazil	507
506402	-38.6737	-19.862	6	Brazil	506
505863	-38.6737	-19.862	6	Brazil	506
505332	-38.6737	-19.862	6	Brazil	505
504858	-38.6737	-19.862	6	Brazil	505
504540	-38.6737	-19.862	6	Brazil	505
504394	-38.6737	-19.862	6	Brazil	504
504465	-38.6737	-19.862	6	Brazil	504
504685	-38.6737	-19.862	6	Brazil	505
504909	-38.6737	-19.862	6	Brazil	505
505120	-38.6737	-19.862	6	Brazil	505
505175	-38.6737	-19.862	6	Brazil	505
505078	-38.6737	-19.862	6	Brazil	505
504983	-38.6737	-19.862	6	Brazil	505
504719	-38.7268	-19.104	6	Brazil	505
504305	-38.7268	-19.104	6	Brazil	504
503946	-38.7268	-19.104	6	Brazil	504
503557	-38.7268	-19.104	6	Brazil	504
502921	-38.7268	-19.104	6	Brazil	503
502323	-38.7268	-19.104	6	Brazil	502
501708	-38.7268	-19.104	6	Brazil	502
500898	-38.7268	-19.104	6	Brazil	501
500067	-38.7268	-19.104	6	Brazil	500
499408	-38.7268	-19.104	6	Brazil	499
498742	-38.7268	-19.104	6	Brazil	499
497957	-38.7268	-19.104	6	Brazil	498
497186	-38.7268	-19.104	6	Brazil	497
496410	-38.7268	-19.104	6	Brazil	496
495668	-38.7268	-19.104	6	Brazil	496
495079	-38.7268	-19.104	6	Brazil	495
494553	-38.7268	-19.104	6	Brazil	495
494983	-38.7268	-19.104	6	Brazil	495
495419	-38.7268	-19.104	6	Brazil	495
495790	-38.7268	-19.104	6	Brazil	496
496114	-38.7268	-19.104	6	Brazil	496
496361	-38.7268	-19.104	6	Brazil	496
496642	-38.7268	-19.104	6	Brazil	497
496875	-38.7268	-19.104	6	Brazil	497
497022	-38.7268	-19.104	6	Brazil	497
497267	-38.7268	-19.104	6	Brazil	497
497565	-38.7268	-19.104	6	Brazil	498
497691	-38.7274	-19.0918	6	Brazil	498
498096	-38.7283	-19.0744	6	Brazil	498
498633	-38.7291	-19.0572	6	Brazil	499
499170	-38.73	-19.0401	6	Brazil	499
499712	-38.7308	-19.0229	6	Brazil	500
500408	-38.7317	-19.0062	6	Brazil	500
501195	-38.7325	-18.9898	6	Brazil	501
501941	-38.7333	-18.9732	6	Brazil	502
502499	-38.7342	-18.9561	6	Brazil	502
503016	-38.735	-18.9389	6	Brazil	503
503529	-38.7359	-18.9216	6	Brazil	504
504041	-38.7367	-18.9044	6	Brazil	504
504652	-38.7376	-18.8874	6	Brazil	505
505295	-38.7384	-18.8706	6	Brazil	505
505975	-38.7393	-18.8538	6	Brazil	506
506623	-38.7397	-18.8448	6	Brazil	507
506930	-38.7397	-18.8448	6	Brazil	507
507170	-38.7397	-18.8448	6	Brazil	507
507488	-38.7397	-18.8448	6	Brazil	507
507799	-38.7397	-18.8448	6	Brazil	508
507172	-38.7397	-18.8448	6	Brazil	507
506545	-38.7397	-18.8448	6	Brazil	507
505923	-38.7397	-18.8448	6	Brazil	506
505313	-38.7397	-18.8448	6	Brazil	505
504704	-38.7397	-18.8448	6	Brazil	505
504093	-38.7397	-18.8448	6	Brazil	504
503496	-38.7397	-18.8448	6	Brazil	503
502910	-38.7397	-18.8448	6	Brazil	503
502325	-38.7397	-18.8448	6	Brazil	502
501856	-38.7397	-18.8448	6	Brazil	502
501456	-38.7397	-18.8448	6	Brazil	501
501223	-38.7397	-18.8448	6	Brazil	501
501077	-38.7397	-18.8448	6	Brazil	501
500939	-38.7397	-18.8448	6	Brazil	501
500796	-38.7397	-18.8448	6	Brazil	501
500510	-38.7397	-18.8448	6	Brazil	501
500066	-38.7397	-18.8448	6	Brazil	500
499603	-38.7397	-18.8448	6	Brazil	500
499221	-38.7397	-18.8448	6	Brazil	499
498991	-38.7397	-18.8448	6	Brazil	499
498812	-38.7397	-18.8448	6	Brazil	499
498643	-38.7397	-18.8448	6	Brazil	499
498480	-38.7397	-18.8448	6	Brazil	498
498326	-38.7397	-18.8448	6	Brazil	498
498177	-38.7397	-18.8448	6	Brazil	498
497992	-38.7397	-18.8448	6	Brazil	498
497769	-38.7397	-18.8448	6	Brazil	498
497743	-38.7397	-18.8448	6	Brazil	498
497777	-38.7397	-18.8448	6	Brazil	498
497854	-38.7397	-18.8448	6	Brazil	498
497669	-38.7397	-18.8448	6	Brazil	498
497482	-38.7397	-18.8448	6	Brazil	497
497435	-38.7397	-18.8448	6	Brazil	497
497452	-38.7397	-18.8448	6	Brazil	497
497473	-38.7397	-18.8448	6	Brazil	497
497500	-38.7397	-18.8448	6	Brazil	497
497909	-38.7397	-18.8448	6	Brazil	498
498747	-38.7397	-18.8448	6	Brazil	499
499704	-38.7397	-18.8448	6	Brazil	500
501044	-38.7397	-18.8448	6	Brazil	501
502397	-38.7397	-18.8448	6	Brazil	502
503811	-38.7397	-18.8448	6	Brazil	504
505302	-38.7397	-18.8448	6	Brazil	505
506926	-38.7397	-18.8448	6	Brazil	507
508551	-38.7397	-18.8448	6	Brazil	509
510177	-38.7397	-18.8448	6	Brazil	510
511808	-38.7397	-18.8448	6	Brazil	512
513408	-38.7397	-18.8448	6	Brazil	513
514954	-38.7397	-18.8448	6	Brazil	515
516437	-38.7397	-18.8448	6	Brazil	516
517917	-38.7397	-18.8448	6	Brazil	518
519460	-38.7397	-18.8448	6	Brazil	519
521064	-38.7397	-18.8448	6	Brazil	521
522694	-38.7397	-18.8448	6	Brazil	523
524329	-38.7397	-18.8448	6	Brazil	524
525966	-38.7397	-18.8448	6	Brazil	526
527603	-38.7397	-18.8448	6	Brazil	528
529241	-38.7397	-18.8448	6	Brazil	529
530843	-38.7397	-18.8448	6	Brazil	531
532395	-38.7397	-18.8448	6	Brazil	532
533940	-38.7397	-18.8448	6	Brazil	534
535495	-38.7397	-18.8448	6	Brazil	535
537096	-38.7397	-18.8448	6	Brazil	537
538734	-38.7397	-18.8448	6	Brazil	539
540374	-38.7397	-18.8448	6	Brazil	540
542016	-38.7397	-18.8448	6	Brazil	542
543661	-38.7397	-18.8448	6	Brazil	544
545307	-38.7397	-18.8448	6	Brazil	545
546957	-38.7397	-18.8448	6	Brazil	547
548602	-38.7397	-18.8448	6	Brazil	549
550221	-38.7397	-18.8448	6	Brazil	550
551838	-38.7397	-18.8448	6	Brazil	552
553458	-38.7397	-18.8448	6	Brazil	553
555080	-38.7397	-18.8448	6	Brazil	555
556705	-38.7397	-18.8448	6	Brazil	557
558250	-38.7397	-18.8448	6	Brazil	558
558568	-38.7397	-18.8448	6	Brazil	559
558825	-38.7397	-18.8448	6	Brazil	559
559128	-38.7397	-18.8448	6	Brazil	559
558549	-38.7397	-18.8448	6	Brazil	559
557579	-38.7397	-18.8448	6	Brazil	558
556657	-38.7397	-18.8448	6	Brazil	557
555781	-38.7397	-18.8448	6	Brazil	556
554942	-38.7397	-18.8448	6	Brazil	555
554108	-38.7397	-18.8448	6	Brazil	554
553229	-38.7397	-18.8448	6	Brazil	553
552302	-38.7397	-18.8448	6	Brazil	552
551325	-38.7397	-18.8448	6	Brazil	551
550292	-38.7397	-18.8448	6	Brazil	550
549211	-38.7397	-18.8448	6	Brazil	549
548127	-38.7397	-18.8448	6	Brazil	548
547058	-38.7397	-18.8448	6	Brazil	547
546062	-38.7397	-18.8448	6	Brazil	546
545123	-38.7397	-18.8448	6	Brazil	545
544212	-38.7397	-18.8448	6	Brazil	544
543329	-38.7397	-18.8448	6	Brazil	543
542442	-38.7397	-18.8448	6	Brazil	542
541603	-38.7397	-18.8448	6	Brazil	542
540694	-38.7397	-18.8448	6	Brazil	541
539678	-38.7397	-18.8448	6	Brazil	540
538681	-38.7397	-18.8448	6	Brazil	539
537718	-38.7397	-18.8448	6	Brazil	538
536758	-38.7397	-18.8448	6	Brazil	537
535803	-38.7397	-18.8448	6	Brazil	536
534860	-38.7397	-18.8448	6	Brazil	535
533925	-38.7397	-18.8448	6	Brazil	534
532986	-38.7397	-18.8448	6	Brazil	533
532047	-38.7397	-18.8448	6	Brazil	532
531079	-38.7397	-18.8448	6	Brazil	531
530137	-38.7397	-18.8448	6	Brazil	530
529218	-38.7397	-18.8448	6	Brazil	529
528293	-38.7397	-18.8448	6	Brazil	528
527251	-38.7397	-18.8448	6	Brazil	527
526121	-38.7397	-18.8448	6	Brazil	526
524874	-38.7397	-18.8448	6	Brazil	525
523629	-38.7397	-18.8448	6	Brazil	524
522412	-38.7397	-18.8448	6	Brazil	522
520956	-38.7397	-18.8448	6	Brazil	521
519426	-38.7397	-18.8448	6	Brazil	519
517957	-38.7397	-18.8448	6	Brazil	518
516598	-38.7397	-18.8448	6	Brazil	517
515254	-38.7397	-18.8448	6	Brazil	515
513912	-38.7397	-18.8448	6	Brazil	514
512569	-38.7397	-18.8448	6	Brazil	513
511237	-38.7397	-18.8448	6	Brazil	511
509908	-38.7397	-18.8448	6	Brazil	510
508521	-38.7397	-18.8448	6	Brazil	509
507164	-38.7397	-18.8448	6	Brazil	507
505941	-38.7397	-18.8448	6	Brazil	506
504757	-38.7397	-18.8448	6	Brazil	505
503577	-38.7397	-18.8448	6	Brazil	504
502406	-38.7397	-18.8448	6	Brazil	502
501791	-38.7397	-18.8448	6	Brazil	502
501533	-38.7397	-18.8448	6	Brazil	502
501391	-38.7397	-18.8448	6	Brazil	501
501282	-38.7397	-18.8448	6	Brazil	501
501205	-38.7397	-18.8448	6	Brazil	501
501109	-38.7397	-18.8448	6	Brazil	501
500993	-38.7397	-18.8448	6	Brazil	501
501007	-38.7397	-18.8448	6	Brazil	501
501375	-38.7397	-18.8448	6	Brazil	501
501831	-38.7397	-18.8448	6	Brazil	502
502293	-38.7397	-18.8448	6	Brazil	502
502758	-38.7397	-18.8448	6	Brazil	503
503348	-38.7397	-18.8448	6	Brazil	503
504097	-38.7397	-18.8448	6	Brazil	504
504853	-38.7397	-18.8448	6	Brazil	505
505618	-38.7397	-18.8448	6	Brazil	506
506226	-38.7397	-18.8448	6	Brazil	506
506742	-38.7397	-18.8448	6	Brazil	507
507265	-38.7397	-18.8448	6	Brazil	507
507787	-38.7397	-18.8448	6	Brazil	508
508436	-38.7397	-18.8448	6	Brazil	508
509123	-38.7397	-18.8448	6	Brazil	509
509828	-38.7397	-18.8448	6	Brazil	510
510498	-38.7397	-18.8448	6	Brazil	510
510763	-38.7397	-18.8448	6	Brazil	511
510516	-38.7397	-18.8448	6	Brazil	511
510274	-38.7397	-18.8448	6	Brazil	510
510037	-38.7397	-18.8448	6	Brazil	510
509808	-38.7397	-18.8448	6	Brazil	510
509587	-38.7397	-18.8448	6	Brazil	510
509397	-38.7397	-18.8448	6	Brazil	509
509338	-38.7397	-18.8448	6	Brazil	509
509253	-38.7397	-18.8448	6	Brazil	509
509223	-38.7397	-18.8448	6	Brazil	509
509208	-38.7397	-18.8448	6	Brazil	509
509854	-38.7397	-18.8448	6	Brazil	510
510561	-38.7397	-18.8448	6	Brazil	511
511274	-38.7397	-18.8448	6	Brazil	511
511570	-38.1307	-15.9716	6	Brazil	512
511115	-38.1307	-15.9716	6	Brazil	511
510483	-38.1307	-15.9716	6	Brazil	510
509910	-38.1307	-15.9716	6	Brazil	510
509306	-38.1307	-15.9716	6	Brazil	509
508759	-38.1307	-15.9716	6	Brazil	509
508219	-38.1307	-15.9716	6	Brazil	508
507756	-38.1307	-15.9716	6	Brazil	508
507256	-38.1307	-15.9716	6	Brazil	507
506918	-38.1307	-15.9716	6	Brazil	507
506775	-38.1307	-15.9716	6	Brazil	507
506661	-38.1307	-15.9716	6	Brazil	507
506549	-38.1307	-15.9716	6	Brazil	507
506372	-38.1307	-15.9716	6	Brazil	506
506167	-38.1307	-15.9716	6	Brazil	506
505609	-38.3294	-14.9306	6	Brazil	506
504977	-38.3294	-14.9306	6	Brazil	505
504355	-38.3294	-14.9306	6	Brazil	504
503734	-38.3294	-14.9306	6	Brazil	504
503122	-38.3294	-14.9306	6	Brazil	503
502558	-38.3294	-14.9306	6	Brazil	503
501892	-38.3294	-14.9306	6	Brazil	502
500865	-38.3294	-14.9306	6	Brazil	501
499920	-38.3294	-14.9306	6	Brazil	500
499131	-38.3294	-14.9306	6	Brazil	499
498514	-38.3294	-14.9306	6	Brazil	499
497908	-38.3294	-14.9306	6	Brazil	498
497304	-38.3294	-14.9306	6	Brazil	497
496537	-38.3294	-14.9306	6	Brazil	497
495688	-38.3294	-14.9306	6	Brazil	496
494817	-38.3294	-14.9306	6	Brazil	495
493950	-38.3294	-14.9306	6	Brazil	494
493160	-38.3294	-14.9306	6	Brazil	493
492414	-38.3294	-14.9306	6	Brazil	492
491665	-38.3294	-14.9306	6	Brazil	492
490927	-38.3294	-14.9306	6	Brazil	491
490202	-38.3294	-14.9306	6	Brazil	490
489576	-38.3294	-14.9306	6	Brazil	490
488974	-38.3294	-14.9306	6	Brazil	489
488351	-38.3294	-14.9306	6	Brazil	488
487616	-38.3294	-14.9306	6	Brazil	488
486977	-38.3294	-14.9306	6	Brazil	487
486363	-38.3294	-14.9306	6	Brazil	486
485545	-38.3294	-14.9306	6	Brazil	486
484602	-38.3294	-14.9306	6	Brazil	485
483760	-38.3294	-14.9306	6	Brazil	484
483006	-38.3294	-14.9306	6	Brazil	483
482787	-38.3294	-14.9306	6	Brazil	483
482589	-38.3294	-14.9306	6	Brazil	483
482216	-38.3294	-14.9306	6	Brazil	482
481850	-38.3294	-14.9306	6	Brazil	482
481516	-38.3294	-14.9306	6	Brazil	482
481215	-38.3294	-14.9306	6	Brazil	481
480937	-38.3294	-14.9306	6	Brazil	481
480552	-38.3294	-14.9306	6	Brazil	481
480115	-38.3294	-14.9306	6	Brazil	480
479673	-38.3294	-14.9306	6	Brazil	480
479285	-38.3294	-14.9306	6	Brazil	479
478898	-38.3294	-14.9306	6	Brazil	479
478780	-38.3294	-14.9306	6	Brazil	479
478702	-38.3294	-14.9306	6	Brazil	479
478559	-38.3294	-14.9306	6	Brazil	479
478319	-38.3294	-14.9306	6	Brazil	478
478220	-38.3294	-14.9306	6	Brazil	478
478030	-38.3294	-14.9306	6	Brazil	478
477894	-38.3294	-14.9306	6	Brazil	478
477962	-38.3294	-14.9306	6	Brazil	478
478037	-38.3294	-14.9306	6	Brazil	478
478057	-38.3294	-14.9306	6	Brazil	478
477780	-38.3294	-14.9306	6	Brazil	478
477697	-38.3294	-14.9306	6	Brazil	478
477616	-38.3294	-14.9306	6	Brazil	478
477546	-38.3294	-14.9306	6	Brazil	478
477561	-38.3294	-14.9306	6	Brazil	478
477484	-38.3294	-14.9306	6	Brazil	477
477154	-38.3294	-14.9306	6	Brazil	477
477051	-38.3294	-14.9306	6	Brazil	477
476966	-38.3294	-14.9306	6	Brazil	477
476746	-38.3294	-14.9306	6	Brazil	477
476551	-38.3294	-14.9306	6	Brazil	477
476098	-38.3294	-14.9306	6	Brazil	476
475559	-38.3294	-14.9306	6	Brazil	476
475216	-38.3294	-14.9306	6	Brazil	475
474856	-38.3294	-14.9306	6	Brazil	475
474499	-38.3294	-14.9306	6	Brazil	474
474149	-38.3294	-14.9306	6	Brazil	474
473830	-38.3294	-14.9306	6	Brazil	474
473419	-38.3294	-14.9306	6	Brazil	473
472806	-38.3294	-14.9306	6	Brazil	473
472198	-38.3294	-14.9306	6	Brazil	472
471846	-38.3294	-14.9306	6	Brazil	472
471616	-38.3294	-14.9306	6	Brazil	472
471373	-38.3294	-14.9306	6	Brazil	471
471139	-38.3294	-14.9306	6	Brazil	471
470909	-38.3294	-14.9306	6	Brazil	471
470460	-38.3294	-14.9306	6	Brazil	470
469960	-38.3294	-14.9306	6	Brazil	470
469473	-38.3294	-14.9306	6	Brazil	469
468989	-38.3294	-14.9306	6	Brazil	469
468668	-38.3294	-14.9306	6	Brazil	469
468516	-38.3294	-14.9306	6	Brazil	469
468395	-38.3294	-14.9306	6	Brazil	468
468286	-38.3294	-14.9306	6	Brazil	468
468136	-38.3294	-14.9306	6	Brazil	468
467879	-38.3294	-14.9306	6	Brazil	468
467524	-38.3294	-14.9306	6	Brazil	468
467154	-38.3294	-14.9306	6	Brazil	467
466786	-38.3294	-14.9306	6	Brazil	467
466425	-38.3294	-14.9306	6	Brazil	466
466078	-38.3294	-14.9306	6	Brazil	466
465752	-38.3294	-14.9306	6	Brazil	466
465495	-38.3294	-14.9306	6	Brazil	465
465311	-38.3294	-14.9306	6	Brazil	465
464293	-38.3294	-14.9306	6	Brazil	464
462604	-38.3294	-14.9306	6	Brazil	463
460880	-38.3294	-14.9306	6	Brazil	461
459136	-38.3294	-14.9306	6	Brazil	459
457414	-38.3294	-14.9306	6	Brazil	457
455774	-38.3294	-14.9306	6	Brazil	456
454291	-38.3294	-14.9306	6	Brazil	454
452949	-38.3294	-14.9306	6	Brazil	453
451619	-38.3294	-14.9306	6	Brazil	452
450275	-38.3294	-14.9306	6	Brazil	450
449493	-38.3294	-14.9306	6	Brazil	449
448817	-38.3294	-14.9306	6	Brazil	449
448222	-38.3294	-14.9306	6	Brazil	448
447711	-38.3294	-14.9306	6	Brazil	448
447211	-38.3294	-14.9306	6	Brazil	447
446802	-38.3294	-14.9306	6	Brazil	447
446484	-38.3294	-14.9306	6	Brazil	446
446246	-38.3294	-14.9306	6	Brazil	446
445952	-38.3294	-14.9306	6	Brazil	446
445653	-38.3294	-14.9306	6	Brazil	446
445288	-38.3294	-14.9306	6	Brazil	445
444836	-38.3294	-14.9306	6	Brazil	445
444607	-38.3294	-14.9306	6	Brazil	445
444355	-38.3294	-14.9306	6	Brazil	444
443987	-38.3294	-14.9306	6	Brazil	444
443555	-38.3294	-14.9306	6	Brazil	444
443133	-38.3294	-14.9306	6	Brazil	443
442722	-38.3294	-14.9306	6	Brazil	443
442322	-38.3294	-14.9306	6	Brazil	442
441906	-38.3294	-14.9306	6	Brazil	442
441026	-38.3365	-13.2797	6	Brazil	441
439783	-38.3365	-13.2797	6	Brazil	440
438561	-38.3365	-13.2797	6	Brazil	439
437451	-38.3365	-13.2797	6	Brazil	437
436460	-38.3365	-13.2797	6	Brazil	436
435387	-38.3365	-13.2797	6	Brazil	435
434283	-38.3365	-13.2797	6	Brazil	434
433136	-38.3365	-13.2797	6	Brazil	433
431911	-38.3365	-13.2797	6	Brazil	432
430697	-38.3365	-13.2797	6	Brazil	431
429482	-38.3365	-13.2797	6	Brazil	429
428269	-38.3365	-13.2797	6	Brazil	428
427130	-38.3365	-13.2797	6	Brazil	427
426103	-38.3365	-13.2797	6	Brazil	426
425172	-38.3365	-13.2797	6	Brazil	425
424267	-38.3365	-13.2797	6	Brazil	424
423299	-38.3365	-13.2797	6	Brazil	423
422253	-38.3365	-13.2797	6	Brazil	422
421134	-38.3365	-13.2797	6	Brazil	421
419968	-38.3365	-13.2797	6	Brazil	420
418812	-38.3365	-13.2797	6	Brazil	419
417655	-38.3365	-13.2797	6	Brazil	418
416513	-38.3365	-13.2797	6	Brazil	417
415424	-38.3365	-13.2797	6	Brazil	415
414399	-38.3365	-13.2797	6	Brazil	414
413437	-38.3365	-13.2797	6	Brazil	413
412532	-38.3365	-13.2797	6	Brazil	413
411688	-38.3365	-13.2797	6	Brazil	412
410842	-38.3365	-13.2797	6	Brazil	411
409957	-38.3365	-13.2797	6	Brazil	410
409042	-38.3365	-13.2797	6	Brazil	409
408095	-38.3365	-13.2797	6	Brazil	408
407117	-38.3365	-13.2797	6	Brazil	407
406114	-38.3365	-13.2797	6	Brazil	406
405089	-38.3365	-13.2797	6	Brazil	405
404041	-38.3365	-13.2797	6	Brazil	404
402981	-38.3365	-13.2797	6	Brazil	403
401928	-38.3365	-13.2797	6	Brazil	402
400892	-38.3365	-13.2797	6	Brazil	401
399888	-38.3365	-13.2797	6	Brazil	400
398916	-38.3365	-13.2797	6	Brazil	399
397974	-38.3365	-13.2797	6	Brazil	398
397061	-38.3365	-13.2797	6	Brazil	397
396176	-38.3365	-13.2797	6	Brazil	396
395319	-38.3365	-13.2797	6	Brazil	395
394490	-38.3365	-13.2797	6	Brazil	394
393687	-38.3365	-13.2797	6	Brazil	394
392910	-38.3365	-13.2797	6	Brazil	393
392152	-38.3365	-13.2797	6	Brazil	392
391402	-38.3365	-13.2797	6	Brazil	391
390660	-38.3365	-13.2797	6	Brazil	391
389927	-38.3365	-13.2797	6	Brazil	390
389202	-38.3365	-13.2797	6	Brazil	389
388485	-38.3365	-13.2797	6	Brazil	388
387763	-38.3365	-13.2797	6	Brazil	388
387036	-38.3365	-13.2797	6	Brazil	387
387118	-38.3365	-13.2797	6	Brazil	387
388261	-38.3365	-13.2797	6	Brazil	388
389406	-38.3365	-13.2797	6	Brazil	389
390538	-38.3365	-13.2797	6	Brazil	391
391655	-38.3365	-13.2797	6	Brazil	392
392756	-38.3365	-13.2797	6	Brazil	393
393847	-38.3365	-13.2797	6	Brazil	394
394943	-38.3365	-13.2797	6	Brazil	395
395837	-38.3365	-13.2797	6	Brazil	396
396676	-38.3365	-13.2797	6	Brazil	397
397547	-38.3365	-13.2797	6	Brazil	398
398450	-38.3365	-13.2797	6	Brazil	398
399382	-38.3365	-13.2797	6	Brazil	399
400345	-38.3365	-13.2797	6	Brazil	400
401335	-38.3365	-13.2797	6	Brazil	401
402337	-38.3365	-13.2797	6	Brazil	402
403065	-38.3365	-13.2797	6	Brazil	403
403550	-38.3365	-13.2797	6	Brazil	404
404041	-38.3365	-13.2797	6	Brazil	404
404541	-38.3365	-13.2797	6	Brazil	405
405056	-38.3365	-13.2797	6	Brazil	405
405629	-38.3365	-13.2797	6	Brazil	406
406216	-38.3365	-13.2797	6	Brazil	406
406804	-38.3365	-13.2797	6	Brazil	407
407404	-38.3365	-13.2797	6	Brazil	407
408034	-38.3365	-13.2797	6	Brazil	408
408698	-38.3365	-13.2797	6	Brazil	409
409358	-38.3365	-13.2797	6	Brazil	409
410034	-38.3365	-13.2797	6	Brazil	410
410743	-38.3365	-13.2797	6	Brazil	411
411475	-38.3365	-13.2797	6	Brazil	411
412200	-38.3365	-13.2797	6	Brazil	412
412917	-38.3365	-13.2797	6	Brazil	413
413017	-38.3365	-13.2797	6	Brazil	413
412441	-38.3365	-13.2797	6	Brazil	412
411874	-38.3365	-13.2797	6	Brazil	412
411315	-38.3365	-13.2797	6	Brazil	411
410765	-38.3365	-13.2797	6	Brazil	411
410223	-38.3365	-13.2797	6	Brazil	410
409690	-38.3365	-13.2797	6	Brazil	410
409166	-38.3365	-13.2797	6	Brazil	409
408650	-38.3365	-13.2797	6	Brazil	409
407410	-38.3365	-13.2797	6	Brazil	407
406023	-38.3365	-13.2797	6	Brazil	406
404641	-38.3365	-13.2797	6	Brazil	405
403276	-38.3365	-13.2797	6	Brazil	403
401933	-38.3365	-13.2797	6	Brazil	402
400611	-38.3365	-13.2797	6	Brazil	401
399312	-38.3365	-13.2797	6	Brazil	399
398037	-38.3365	-13.2797	6	Brazil	398
396769	-38.3365	-13.2797	6	Brazil	397
395508	-38.3365	-13.2797	6	Brazil	396
394253	-38.3365	-13.2797	6	Brazil	394
393004	-38.3365	-13.2797	6	Brazil	393
391756	-38.3365	-13.2797	6	Brazil	392
390494	-38.3365	-13.2797	6	Brazil	390
389216	-38.3365	-13.2797	6	Brazil	389
387920	-38.3365	-13.2797	6	Brazil	388
386606	-38.3365	-13.2797	6	Brazil	387
385275	-38.3365	-13.2797	6	Brazil	385
383926	-38.3365	-13.2797	6	Brazil	384
382581	-38.3365	-13.2797	6	Brazil	383
381243	-38.3365	-13.2797	6	Brazil	381
379909	-38.3365	-13.2797	6	Brazil	380
378605	-38.3365	-13.2797	6	Brazil	379
377338	-38.3365	-13.2797	6	Brazil	377
376114	-38.3365	-13.2797	6	Brazil	376
374952	-38.3365	-13.2797	6	Brazil	375
373888	-38.3365	-13.2797	6	Brazil	374
372814	-38.3365	-13.2797	6	Brazil	373
371705	-38.3365	-13.2797	6	Brazil	372
370558	-38.3365	-13.2797	6	Brazil	371
369249	-38.3365	-13.2797	6	Brazil	369
367874	-38.3365	-13.2797	6	Brazil	368
366546	-38.3365	-13.2797	6	Brazil	367
365227	-38.3365	-13.2797	6	Brazil	365
363918	-38.3365	-13.2797	6	Brazil	364
362614	-38.3365	-13.2797	6	Brazil	363
361302	-38.3365	-13.2797	6	Brazil	361
359951	-38.3365	-13.2797	6	Brazil	360
358558	-38.3365	-13.2797	6	Brazil	359
357202	-38.3365	-13.2797	6	Brazil	357
355939	-38.3365	-13.2797	6	Brazil	356
354749	-38.3365	-13.2797	6	Brazil	355
353684	-38.3365	-13.2797	6	Brazil	354
352695	-38.3365	-13.2797	6	Brazil	353
351741	-38.3365	-13.2797	6	Brazil	352
350795	-38.3365	-13.2797	6	Brazil	351
349856	-38.3365	-13.2797	6	Brazil	350
348926	-38.3365	-13.2797	6	Brazil	349
347996	-38.3365	-13.2797	6	Brazil	348
347000	-38.3365	-13.2797	6	Brazil	347
345914	-38.3365	-13.2797	6	Brazil	346
344822	-38.3365	-13.2797	6	Brazil	345
343830	-38.3365	-13.2797	6	Brazil	344
342925	-38.3365	-13.2797	6	Brazil	343
342029	-38.3365	-13.2797	6	Brazil	342
341148	-38.3365	-13.2797	6	Brazil	341
340275	-38.3365	-13.2797	6	Brazil	340
339411	-38.3365	-13.2797	6	Brazil	339
338547	-38.3365	-13.2797	6	Brazil	339
337590	-38.3365	-13.2797	6	Brazil	338
336610	-38.3365	-13.2797	6	Brazil	337
335701	-38.3365	-13.2797	6	Brazil	336
334857	-38.3365	-13.2797	6	Brazil	335
334023	-38.3365	-13.2797	6	Brazil	334
333203	-38.3365	-13.2797	6	Brazil	333
332388	-38.3365	-13.2797	6	Brazil	332
331582	-38.3365	-13.2797	6	Brazil	332
330787	-38.3365	-13.2797	6	Brazil	331
329977	-38.3365	-13.2797	6	Brazil	330
329158	-38.3365	-13.2797	6	Brazil	329
328348	-38.3365	-13.2797	6	Brazil	328
328050	-38.3365	-13.2797	6	Brazil	328
328995	-38.3365	-13.2797	6	Brazil	329
329892	-38.3365	-13.2797	6	Brazil	330
330710	-38.3365	-13.2797	6	Brazil	331
331443	-38.3365	-13.2797	6	Brazil	331
332114	-38.3365	-13.2797	6	Brazil	332
332798	-38.3365	-13.2797	6	Brazil	333
333510	-38.3365	-13.2797	6	Brazil	334
334329	-38.3365	-13.2797	6	Brazil	334
335264	-38.3365	-13.2797	6	Brazil	335
336242	-38.3365	-13.2797	6	Brazil	336
337231	-38.3365	-13.2797	6	Brazil	337
338232	-38.3365	-13.2797	6	Brazil	338
338839	-38.3365	-13.2797	6	Brazil	339
338843	-38.3365	-13.2797	6	Brazil	339
338821	-38.3365	-13.2797	6	Brazil	339
338926	-38.3365	-13.2797	6	Brazil	339
339014	-38.3365	-13.2797	6	Brazil	339
339018	-38.3365	-13.2797	6	Brazil	339
339032	-38.3365	-13.2797	6	Brazil	339
339047	-38.3365	-13.2797	6	Brazil	339
339075	-38.3365	-13.2797	6	Brazil	339
339123	-38.3365	-13.2797	6	Brazil	339
339228	-38.3365	-13.2797	6	Brazil	339
339259	-38.3365	-13.2797	6	Brazil	339
339300	-38.3365	-13.2797	6	Brazil	339
339594	-38.3365	-13.2797	6	Brazil	340
339877	-38.3365	-13.2797	6	Brazil	340
340047	-38.3365	-13.2797	6	Brazil	340
340224	-38.3365	-13.2797	6	Brazil	340
340580	-38.3365	-13.2797	6	Brazil	341
341050	-38.3365	-13.2797	6	Brazil	341
341531	-38.3365	-13.2797	6	Brazil	342
342024	-38.3365	-13.2797	6	Brazil	342
342528	-38.3365	-13.2797	6	Brazil	343
342914	-38.3365	-13.2797	6	Brazil	343
343125	-38.3365	-13.2797	6	Brazil	343
343491	-38.3365	-13.2797	6	Brazil	343
343919	-38.3365	-13.2797	6	Brazil	344
344355	-38.3365	-13.2797	6	Brazil	344
344840	-38.3365	-13.2797	6	Brazil	345
345344	-38.3365	-13.2797	6	Brazil	345
345857	-38.3365	-13.2797	6	Brazil	346
346336	-38.3365	-13.2797	6	Brazil	346
346488	-38.3365	-13.2797	6	Brazil	346
346547	-38.3365	-13.2797	6	Brazil	347
346617	-38.3365	-13.2797	6	Brazil	347
346697	-38.3365	-13.2797	6	Brazil	347
346785	-38.3365	-13.2797	6	Brazil	347
346883	-38.3365	-13.2797	6	Brazil	347
347563	-38.3365	-13.2797	6	Brazil	348
348498	-38.3365	-13.2797	6	Brazil	348
349453	-38.3365	-13.2797	6	Brazil	349
350252	-38.3365	-13.2797	6	Brazil	350
350906	-38.3365	-13.2797	6	Brazil	351
351580	-38.3365	-13.2797	6	Brazil	352
352156	-38.1843	-13.134	6	Brazil	352
352639	-38.1843	-13.134	6	Brazil	353
352941	-38.1843	-13.134	6	Brazil	353
353257	-38.1843	-13.134	6	Brazil	353
353773	-38.1843	-13.134	6	Brazil	354
354567	-38.1843	-13.134	6	Brazil	355
355296	-38.1843	-13.134	6	Brazil	355
355720	-38.1843	-13.134	6	Brazil	356
356288	-38.1843	-13.134	6	Brazil	356
357033	-38.1843	-13.134	6	Brazil	357
357595	-38.1843	-13.134	6	Brazil	358
358357	-38.1843	-13.134	6	Brazil	358
359231	-38.1843	-13.134	6	Brazil	359
360222	-38.1843	-13.134	6	Brazil	360
361180	-38.1843	-13.134	6	Brazil	361
362165	-38.1843	-13.134	6	Brazil	362
363160	-38.1843	-13.134	6	Brazil	363
364163	-38.1843	-13.134	6	Brazil	364
365168	-38.1843	-13.134	6	Brazil	365
366011	-38.1843	-13.134	6	Brazil	366
366904	-38.1843	-13.134	6	Brazil	367
367834	-38.1843	-13.134	6	Brazil	368
368772	-38.1843	-13.134	6	Brazil	369
369569	-38.1843	-13.134	6	Brazil	370
370333	-38.1843	-13.134	6	Brazil	370
370990	-38.1843	-13.134	6	Brazil	371
371512	-38.1843	-13.134	6	Brazil	372
372104	-38.1843	-13.134	6	Brazil	372
372905	-38.1843	-13.134	6	Brazil	373
373890	-38.1843	-13.134	6	Brazil	374
375000	-38.1843	-13.134	6	Brazil	375
376107	-38.1843	-13.134	6	Brazil	376
377220	-36.8606	-10.9828	6	Brazil	377
377166	-36.8606	-10.9828	6	Brazil	377
377086	-36.8606	-10.9828	6	Brazil	377
376860	-36.8606	-10.9828	6	Brazil	377
376696	-36.8606	-10.9828	6	Brazil	377
376627	-36.8606	-10.9828	6	Brazil	377
376682	-36.8606	-10.9828	6	Brazil	377
376934	-36.8606	-10.9828	6	Brazil	377
377234	-36.8606	-10.9828	6	Brazil	377
377540	-36.8606	-10.9828	6	Brazil	378
377854	-36.8606	-10.9828	6	Brazil	378
378269	-36.8606	-10.9828	6	Brazil	378
378981	-36.8606	-10.9828	6	Brazil	379
379839	-36.8606	-10.9828	6	Brazil	380
380687	-36.8606	-10.9828	6	Brazil	381
381520	-36.8606	-10.9828	6	Brazil	382
382452	-36.8606	-10.9828	6	Brazil	382
383519	-36.8606	-10.9828	6	Brazil	384
385195	-36.8606	-10.9828	6	Brazil	385
386871	-36.8606	-10.9828	6	Brazil	387
388551	-36.8606	-10.9828	6	Brazil	389
390230	-36.8606	-10.9828	6	Brazil	390
391942	-36.8606	-10.9828	6	Brazil	392
393662	-36.8606	-10.9828	6	Brazil	394
395338	-36.8606	-10.9828	6	Brazil	395
396928	-36.8606	-10.9828	6	Brazil	397
398393	-36.8606	-10.9828	6	Brazil	398
399862	-36.8606	-10.9828	6	Brazil	400
401335	-36.8606	-10.9828	6	Brazil	401
402706	-36.8606	-10.9828	6	Brazil	403
404145	-36.8606	-10.9828	6	Brazil	404
405617	-36.8606	-10.9828	6	Brazil	406
407101	-36.8606	-10.9828	6	Brazil	407
408593	-36.8606	-10.9828	6	Brazil	409
410066	-36.8606	-10.9828	6	Brazil	410

## Sheet: SouthernAfrica
distance_m	lon	lat	ID	location	distance_km
471915	36.5302	-19.6429	8	SouthAfrica	471.915
470620	36.5302	-19.6429	8	SouthAfrica	470.62
469249	36.5302	-19.6429	8	SouthAfrica	469.249
467815	36.5302	-19.6429	8	SouthAfrica	467.815
466313	36.5302	-19.6429	8	SouthAfrica	466.313
464805	36.5302	-19.6429	8	SouthAfrica	464.805
463071	36.5302	-19.6429	8	SouthAfrica	463.071
461151	36.5302	-19.6429	8	SouthAfrica	461.151
459210	36.5302	-19.6429	8	SouthAfrica	459.21
457242	36.5302	-19.6429	8	SouthAfrica	457.242
455273	36.5302	-19.6429	8	SouthAfrica	455.273
453304	36.5302	-19.6429	8	SouthAfrica	453.304
451338	36.5302	-19.6429	8	SouthAfrica	451.338
449391	36.5302	-19.6429	8	SouthAfrica	449.391
447463	36.5302	-19.6429	8	SouthAfrica	447.463
445532	36.5302	-19.6429	8	SouthAfrica	445.532
443578	36.5302	-19.6429	8	SouthAfrica	443.578
441606	36.5302	-19.6429	8	SouthAfrica	441.606
439622	36.5302	-19.6429	8	SouthAfrica	439.622
437633	36.5302	-19.6429	8	SouthAfrica	437.633
435645	36.5302	-19.6429	8	SouthAfrica	435.645
433656	36.5302	-19.6429	8	SouthAfrica	433.656
431668	36.5302	-19.6429	8	SouthAfrica	431.668
430209	36.5302	-19.6429	8	SouthAfrica	430.209
429060	36.5302	-19.6429	8	SouthAfrica	429.06
427882	36.5302	-19.6429	8	SouthAfrica	427.882
426641	36.5302	-19.6429	8	SouthAfrica	426.641
425345	36.5302	-19.6429	8	SouthAfrica	425.345
424012	36.5302	-19.6429	8	SouthAfrica	424.012
422745	36.5302	-19.6429	8	SouthAfrica	422.745
421531	36.5302	-19.6429	8	SouthAfrica	421.531
420352	36.5302	-19.6429	8	SouthAfrica	420.352
419221	36.5302	-19.6429	8	SouthAfrica	419.221
418023	36.5302	-19.6429	8	SouthAfrica	418.023
416820	36.5302	-19.6429	8	SouthAfrica	416.82
415578	36.5302	-19.6429	8	SouthAfrica	415.578
414431	36.5302	-19.6429	8	SouthAfrica	414.431
413264	36.5302	-19.6429	8	SouthAfrica	413.264
412123	36.5302	-19.6429	8	SouthAfrica	412.123
410977	36.4422	-19.7958	8	SouthAfrica	410.977
409609	36.1337	-20.2557	8	SouthAfrica	409.609
408123	36.1337	-20.2557	8	SouthAfrica	408.123
406631	36.1337	-20.2557	8	SouthAfrica	406.631
405147	36.1337	-20.2557	8	SouthAfrica	405.147
403856	36.1337	-20.2557	8	SouthAfrica	403.856
402987	36.1337	-20.2557	8	SouthAfrica	402.987
402201	36.1337	-20.2557	8	SouthAfrica	402.201
401421	36.1337	-20.2557	8	SouthAfrica	401.421
400654	36.1337	-20.2557	8	SouthAfrica	400.654
399899	36.1337	-20.2557	8	SouthAfrica	399.899
399151	36.1337	-20.2557	8	SouthAfrica	399.151
398352	36.1337	-20.2557	8	SouthAfrica	398.352
397533	36.1337	-20.2557	8	SouthAfrica	397.533
396963	36.1337	-20.2557	8	SouthAfrica	396.963
396633	36.1337	-20.2557	8	SouthAfrica	396.633
396279	36.1337	-20.2557	8	SouthAfrica	396.279
395947	36.1337	-20.2557	8	SouthAfrica	395.947
395670	36.1337	-20.2557	8	SouthAfrica	395.67
395231	36.1337	-20.2557	8	SouthAfrica	395.231
394757	36.1337	-20.2557	8	SouthAfrica	394.757
394293	36.1337	-20.2557	8	SouthAfrica	394.293
393859	36.1337	-20.2557	8	SouthAfrica	393.859
393556	36.1337	-20.2557	8	SouthAfrica	393.556
393275	36.1337	-20.2557	8	SouthAfrica	393.275
393005	36.1337	-20.2557	8	SouthAfrica	393.005
392783	36.1337	-20.2557	8	SouthAfrica	392.783
392618	36.1337	-20.2557	8	SouthAfrica	392.618
392398	36.1337	-20.2557	8	SouthAfrica	392.398
392023	36.1337	-20.2557	8	SouthAfrica	392.023
391533	36.1337	-20.2557	8	SouthAfrica	391.533
391104	36.1337	-20.2557	8	SouthAfrica	391.104
390710	36.1337	-20.2557	8	SouthAfrica	390.71
390330	36.1337	-20.2557	8	SouthAfrica	390.33
389979	36.1337	-20.2557	8	SouthAfrica	389.979
389503	36.1337	-20.2557	8	SouthAfrica	389.503
388962	36.0527	-20.3934	8	SouthAfrica	388.962
388387	36.0527	-20.3934	8	SouthAfrica	388.387
387101	36.0527	-20.3934	8	SouthAfrica	387.101
385794	36.0527	-20.3934	8	SouthAfrica	385.794
384405	36.0527	-20.3934	8	SouthAfrica	384.405
383061	36.0527	-20.3934	8	SouthAfrica	383.061
381791	36.0527	-20.3934	8	SouthAfrica	381.791
380725	36.0527	-20.3934	8	SouthAfrica	380.725
379684	36.0527	-20.3934	8	SouthAfrica	379.684
378651	36.0527	-20.3934	8	SouthAfrica	378.651
377625	36.0527	-20.3934	8	SouthAfrica	377.625
376604	36.0527	-20.3934	8	SouthAfrica	376.604
375589	36.0527	-20.3934	8	SouthAfrica	375.589
375050	36.0527	-20.3934	8	SouthAfrica	375.05
374594	36.0527	-20.3934	8	SouthAfrica	374.594
374247	36.0527	-20.3934	8	SouthAfrica	374.247
373955	36.0527	-20.3934	8	SouthAfrica	373.955
373672	36.0527	-20.3934	8	SouthAfrica	373.672
373399	36.0527	-20.3934	8	SouthAfrica	373.399
373160	36.0527	-20.3934	8	SouthAfrica	373.16
373032	36.0527	-20.3934	8	SouthAfrica	373.032
372856	35.9628	-20.5653	8	SouthAfrica	372.856
372549	35.9628	-20.5653	8	SouthAfrica	372.549
371934	35.9628	-20.5653	8	SouthAfrica	371.934
371017	35.9628	-20.5653	8	SouthAfrica	371.017
370109	35.9628	-20.5653	8	SouthAfrica	370.109
369212	35.9628	-20.5653	8	SouthAfrica	369.212
368326	35.9628	-20.5653	8	SouthAfrica	368.326
367470	35.9628	-20.5653	8	SouthAfrica	367.47
366752	35.9628	-20.5653	8	SouthAfrica	366.752
366104	35.9628	-20.5653	8	SouthAfrica	366.104
365470	35.9628	-20.5653	8	SouthAfrica	365.47
364750	35.9628	-20.5653	8	SouthAfrica	364.75
363868	35.9628	-20.5653	8	SouthAfrica	363.868
362392	35.9628	-20.5653	8	SouthAfrica	362.392
360978	35.9628	-20.5653	8	SouthAfrica	360.978
359569	35.9628	-20.5653	8	SouthAfrica	359.569
358161	35.9628	-20.5653	8	SouthAfrica	358.161
356760	35.9628	-20.5653	8	SouthAfrica	356.76
355368	35.9628	-20.5653	8	SouthAfrica	355.368
353975	35.9628	-20.5653	8	SouthAfrica	353.975
352590	35.9628	-20.5653	8	SouthAfrica	352.59
351125	35.9628	-20.5653	8	SouthAfrica	351.125
349643	35.9628	-20.5653	8	SouthAfrica	349.643
348158	35.9628	-20.5653	8	SouthAfrica	348.158
346759	35.9628	-20.5653	8	SouthAfrica	346.759
345440	35.9628	-20.5653	8	SouthAfrica	345.44
344076	35.9628	-20.5653	8	SouthAfrica	344.076
342648	35.9628	-20.5653	8	SouthAfrica	342.648
341233	35.9628	-20.5653	8	SouthAfrica	341.233
339903	35.9628	-20.5653	8	SouthAfrica	339.903
338539	35.9628	-20.5653	8	SouthAfrica	338.539
337054	35.9628	-20.5653	8	SouthAfrica	337.054
335504	35.9628	-20.5653	8	SouthAfrica	335.504
334059	35.9628	-20.5653	8	SouthAfrica	334.059
332714	35.9628	-20.5653	8	SouthAfrica	332.714
331374	35.9628	-20.5653	8	SouthAfrica	331.374
330039	35.9628	-20.5653	8	SouthAfrica	330.039
328720	35.9628	-20.5653	8	SouthAfrica	328.72
327366	35.9313	-20.6476	8	SouthAfrica	327.366
326003	35.9265	-20.6601	8	SouthAfrica	326.003
324611	35.9218	-20.6722	8	SouthAfrica	324.611
323174	35.9173	-20.684	8	SouthAfrica	323.174
321736	35.9128	-20.6958	8	SouthAfrica	321.736
320327	35.9082	-20.7079	8	SouthAfrica	320.327
318941	35.9035	-20.7201	8	SouthAfrica	318.941
317682	35.8984	-20.7333	8	SouthAfrica	317.682
316722	35.8927	-20.7482	8	SouthAfrica	316.722
315751	35.887	-20.763	8	SouthAfrica	315.751
314767	35.8814	-20.7777	8	SouthAfrica	314.767
314661	35.8752	-20.7939	8	SouthAfrica	314.661
314953	35.8687	-20.8107	8	SouthAfrica	314.953
315339	35.8623	-20.8274	8	SouthAfrica	315.339
315823	35.856	-20.8438	8	SouthAfrica	315.823
316340	35.8497	-20.8603	8	SouthAfrica	316.34
316855	35.8434	-20.8767	8	SouthAfrica	316.855
317350	35.8371	-20.8931	8	SouthAfrica	317.35
317966	35.8308	-20.9093	8	SouthAfrica	317.966
318653	35.8016	-20.9853	8	SouthAfrica	318.653
319406	35.8016	-20.9853	8	SouthAfrica	319.406
320180	35.8016	-20.9853	8	SouthAfrica	320.18
321006	35.8016	-20.9853	8	SouthAfrica	321.006
321967	35.8016	-20.9853	8	SouthAfrica	321.967
323023	35.8016	-20.9853	8	SouthAfrica	323.023
323980	35.8016	-20.9853	8	SouthAfrica	323.98
324836	35.8016	-20.9853	8	SouthAfrica	324.836
325697	35.8016	-20.9853	8	SouthAfrica	325.697
326569	35.8016	-20.9853	8	SouthAfrica	326.569
327449	35.8016	-20.9853	8	SouthAfrica	327.449
328366	35.8016	-20.9853	8	SouthAfrica	328.366
330171	35.8016	-20.9853	8	SouthAfrica	330.171
332055	35.8016	-20.9853	8	SouthAfrica	332.055
333281	35.8016	-20.9853	8	SouthAfrica	333.281
334085	35.8016	-20.9853	8	SouthAfrica	334.085
334899	35.8016	-20.9853	8	SouthAfrica	334.899
673556	39.7301	-8.6924	13	SouthAfrica	673.556
672937	39.7301	-8.6924	13	SouthAfrica	672.937
672229	39.7301	-8.6924	13	SouthAfrica	672.229
671527	39.7301	-8.6924	13	SouthAfrica	671.527
670889	39.7301	-8.6924	13	SouthAfrica	670.889
670225	39.7301	-8.6924	13	SouthAfrica	670.225
669336	39.7301	-8.6924	13	SouthAfrica	669.336
668455	39.7301	-8.6924	13	SouthAfrica	668.455
667488	39.7301	-8.6924	13	SouthAfrica	667.488
666413	39.7301	-8.6924	13	SouthAfrica	666.413
665527	39.7301	-8.6924	13	SouthAfrica	665.527
664576	39.7301	-8.6924	13	SouthAfrica	664.576
663600	39.7301	-8.6924	13	SouthAfrica	663.6
662633	39.7301	-8.6924	13	SouthAfrica	662.633
661774	39.7301	-8.6924	13	SouthAfrica	661.774
660960	39.7301	-8.6924	13	SouthAfrica	660.96
660135	39.7659	-8.83478	13	SouthAfrica	660.135
659282	39.7699	-8.8507	13	SouthAfrica	659.282
658532	39.774	-8.86704	13	SouthAfrica	658.532
657780	39.7781	-8.88328	13	SouthAfrica	657.78
657038	39.7822	-8.89964	13	SouthAfrica	657.038
656244	39.8513	-9.1983	13	SouthAfrica	656.244
655246	39.8513	-9.1983	13	SouthAfrica	655.246
654233	39.8513	-9.1983	13	SouthAfrica	654.233
653244	39.8513	-9.1983	13	SouthAfrica	653.244
652287	39.8513	-9.1983	13	SouthAfrica	652.287
651342	39.8513	-9.1983	13	SouthAfrica	651.342
650604	39.8513	-9.1983	13	SouthAfrica	650.604
650015	39.8513	-9.1983	13	SouthAfrica	650.015
649542	39.8513	-9.1983	13	SouthAfrica	649.542
649177	39.8513	-9.1983	13	SouthAfrica	649.177
648775	39.8513	-9.1983	13	SouthAfrica	648.775
648375	39.8513	-9.1983	13	SouthAfrica	648.375
647969	39.8513	-9.1983	13	SouthAfrica	647.969
647661	39.8513	-9.1983	13	SouthAfrica	647.661
647121	39.8513	-9.1983	13	SouthAfrica	647.121
646750	39.8513	-9.1983	13	SouthAfrica	646.75
646472	39.8513	-9.1983	13	SouthAfrica	646.472
646250	39.8513	-9.1983	13	SouthAfrica	646.25
646219	39.8513	-9.1983	13	SouthAfrica	646.219
646187	39.8513	-9.1983	13	SouthAfrica	646.187
646139	39.8513	-9.1983	13	SouthAfrica	646.139
645948	39.8513	-9.1983	13	SouthAfrica	645.948
645816	39.8513	-9.1983	13	SouthAfrica	645.816
646180	39.8513	-9.1983	13	SouthAfrica	646.18
646539	39.8513	-9.1983	13	SouthAfrica	646.539
646902	39.8513	-9.1983	13	SouthAfrica	646.902
647259	39.8513	-9.1983	13	SouthAfrica	647.259
647629	39.8513	-9.1983	13	SouthAfrica	647.629
647644	39.8513	-9.1983	13	SouthAfrica	647.644
647541	39.8513	-9.1983	13	SouthAfrica	647.541
647578	39.8513	-9.1983	13	SouthAfrica	647.578
647723	39.8926	-9.35141	13	SouthAfrica	647.723
647822	39.8974	-9.36893	13	SouthAfrica	647.822
647905	39.9021	-9.38645	13	SouthAfrica	647.905
648085	39.9068	-9.4038	13	SouthAfrica	648.085
648129	39.9115	-9.42133	13	SouthAfrica	648.129
648146	39.9536	-9.5771	7	SouthAfrica	648.146
648196	39.9536	-9.5771	7	SouthAfrica	648.196
648502	39.9536	-9.5771	7	SouthAfrica	648.502
648949	39.9536	-9.5771	7	SouthAfrica	648.949
649405	39.9536	-9.5771	7	SouthAfrica	649.405
649864	39.9536	-9.5771	7	SouthAfrica	649.864
650264	39.9536	-9.5771	7	SouthAfrica	650.264
650692	39.9536	-9.5771	7	SouthAfrica	650.692
651108	39.9536	-9.5771	7	SouthAfrica	651.108
651646	39.9536	-9.5771	7	SouthAfrica	651.646
652390	39.9536	-9.5771	7	SouthAfrica	652.39
653185	39.9536	-9.5771	7	SouthAfrica	653.185
653899	39.9536	-9.5771	7	SouthAfrica	653.899
654578	39.9536	-9.5771	7	SouthAfrica	654.578
655090	39.9536	-9.5771	7	SouthAfrica	655.09
655585	39.9536	-9.5771	7	SouthAfrica	655.585
656021	39.9536	-9.5771	7	SouthAfrica	656.021
656411	39.9536	-9.5771	7	SouthAfrica	656.411
656802	39.9536	-9.5771	7	SouthAfrica	656.802
657197	39.9536	-9.5771	7	SouthAfrica	657.197
657598	39.9536	-9.5771	7	SouthAfrica	657.598
658017	39.9536	-9.5771	7	SouthAfrica	658.017
658444	39.9536	-9.5771	7	SouthAfrica	658.444
659030	39.9536	-9.5771	7	SouthAfrica	659.03
659786	39.9536	-9.5771	7	SouthAfrica	659.786
660573	39.9536	-9.5771	7	SouthAfrica	660.573
661358	39.9536	-9.5771	7	SouthAfrica	661.358
662127	39.9536	-9.5771	7	SouthAfrica	662.127
662881	39.9536	-9.5771	7	SouthAfrica	662.881
663766	39.9536	-9.5771	7	SouthAfrica	663.766
664891	39.9536	-9.5771	7	SouthAfrica	664.891
666022	39.9536	-9.5771	7	SouthAfrica	666.022
667145	39.9536	-9.5771	7	SouthAfrica	667.145
668285	39.9536	-9.5771	7	SouthAfrica	668.285
669768	39.9536	-9.5771	7	SouthAfrica	669.768
671547	39.9536	-9.5771	7	SouthAfrica	671.547
673334	39.9536	-9.5771	7	SouthAfrica	673.334
675122	39.9536	-9.5771	7	SouthAfrica	675.122
676894	39.9536	-9.5771	7	SouthAfrica	676.894
678627	39.9536	-9.5771	7	SouthAfrica	678.627
680385	39.9536	-9.5771	7	SouthAfrica	680.385
681876	39.9536	-9.5771	7	SouthAfrica	681.876
683316	39.9536	-9.5771	7	SouthAfrica	683.316
684567	39.9536	-9.5771	7	SouthAfrica	684.567
685642	39.9536	-9.5771	7	SouthAfrica	685.642
686680	39.9536	-9.5771	7	SouthAfrica	686.68
687746	39.9536	-9.5771	7	SouthAfrica	687.746
688949	39.9536	-9.5771	7	SouthAfrica	688.949
690228	39.9536	-9.5771	7	SouthAfrica	690.228
691515	39.9536	-9.5771	7	SouthAfrica	691.515
692916	39.9536	-9.5771	7	SouthAfrica	692.916
694214	39.9536	-9.5771	7	SouthAfrica	694.214
695439	39.9536	-9.5771	7	SouthAfrica	695.439
696668	39.9536	-9.5771	7	SouthAfrica	696.668
697927	39.9536	-9.5771	7	SouthAfrica	697.927
699216	39.9536	-9.5771	7	SouthAfrica	699.216
700296	39.9536	-9.5771	7	SouthAfrica	700.296
701005	39.9536	-9.5771	7	SouthAfrica	701.005
701638	39.9536	-9.5771	7	SouthAfrica	701.638
702282	39.9536	-9.5771	7	SouthAfrica	702.282
703100	39.9536	-9.5771	7	SouthAfrica	703.1
704022	39.9536	-9.5771	7	SouthAfrica	704.022
704851	39.9536	-9.5771	7	SouthAfrica	704.851
705523	39.9536	-9.5771	7	SouthAfrica	705.523
706207	39.9536	-9.5771	7	SouthAfrica	706.207
706895	39.9536	-9.5771	7	SouthAfrica	706.895
707586	39.9536	-9.5771	7	SouthAfrica	707.586
708292	39.9536	-9.5771	7	SouthAfrica	708.292
709185	39.9536	-9.5771	7	SouthAfrica	709.185
710125	39.9536	-9.5771	7	SouthAfrica	710.125
711103	39.9536	-9.5771	7	SouthAfrica	711.103
712170	39.9536	-9.5771	7	SouthAfrica	712.17
713475	39.9536	-9.5771	7	SouthAfrica	713.475
714803	39.9536	-9.5771	7	SouthAfrica	714.803
716132	39.9536	-9.5771	7	SouthAfrica	716.132
717477	39.9536	-9.5771	7	SouthAfrica	717.477
718792	39.9536	-9.5771	7	SouthAfrica	718.792
719943	39.9536	-9.5771	7	SouthAfrica	719.943
721087	39.9536	-9.5771	7	SouthAfrica	721.087
720896	37.6643	-17.6864	8	SouthAfrica	720.896
719491	37.6643	-17.6864	8	SouthAfrica	719.491
717977	37.6643	-17.6864	8	SouthAfrica	717.977
716341	37.6643	-17.6864	8	SouthAfrica	716.341
714732	37.6643	-17.6864	8	SouthAfrica	714.732
713250	37.6643	-17.6864	8	SouthAfrica	713.25
711794	37.6643	-17.6864	8	SouthAfrica	711.794
710342	37.6643	-17.6864	8	SouthAfrica	710.342
708892	37.6643	-17.6864	8	SouthAfrica	708.892
707444	37.6643	-17.6864	8	SouthAfrica	707.444
705999	37.6643	-17.6864	8	SouthAfrica	705.999
704526	37.6643	-17.6864	8	SouthAfrica	704.526
703021	37.6643	-17.6864	8	SouthAfrica	703.021
701562	37.6643	-17.6864	8	SouthAfrica	701.562
700111	37.6643	-17.6864	8	SouthAfrica	700.111
698662	37.6643	-17.6864	8	SouthAfrica	698.662
696828	37.6643	-17.6864	8	SouthAfrica	696.828
694903	37.6643	-17.6864	8	SouthAfrica	694.903
693018	37.6643	-17.6864	8	SouthAfrica	693.018
691101	37.6643	-17.6864	8	SouthAfrica	691.101
689150	37.6643	-17.6864	8	SouthAfrica	689.15
687212	37.6643	-17.6864	8	SouthAfrica	687.212
685251	37.6643	-17.6864	8	SouthAfrica	685.251
683485	37.6643	-17.6864	8	SouthAfrica	683.485
681706	37.6643	-17.6864	8	SouthAfrica	681.706
679866	37.6643	-17.6864	8	SouthAfrica	679.866
678048	37.6643	-17.6864	8	SouthAfrica	678.048
676326	37.6643	-17.6864	8	SouthAfrica	676.326
674623	37.6643	-17.6864	8	SouthAfrica	674.623
672940	37.6643	-17.6864	8	SouthAfrica	672.94
671223	37.6643	-17.6864	8	SouthAfrica	671.223
669541	37.6643	-17.6864	8	SouthAfrica	669.541
667808	37.6643	-17.6864	8	SouthAfrica	667.808
666058	37.6643	-17.6864	8	SouthAfrica	666.058
664323	37.6643	-17.6864	8	SouthAfrica	664.323
662519	37.6643	-17.6864	8	SouthAfrica	662.519
660781	37.6643	-17.6864	8	SouthAfrica	660.781
659177	37.6643	-17.6864	8	SouthAfrica	659.177
657644	37.6643	-17.6864	8	SouthAfrica	657.644
656108	37.6643	-17.6864	8	SouthAfrica	656.108
654555	37.6643	-17.6864	8	SouthAfrica	654.555
652938	37.6643	-17.6864	8	SouthAfrica	652.938
651278	37.6643	-17.6864	8	SouthAfrica	651.278
649466	37.6643	-17.6864	8	SouthAfrica	649.466
647558	37.6643	-17.6864	8	SouthAfrica	647.558
645646	37.6643	-17.6864	8	SouthAfrica	645.646
643735	37.6643	-17.6864	8	SouthAfrica	643.735
641825	37.6643	-17.6864	8	SouthAfrica	641.825
639935	37.6643	-17.6864	8	SouthAfrica	639.935
638082	37.6643	-17.6864	8	SouthAfrica	638.082
636281	37.6643	-17.6864	8	SouthAfrica	636.281
634482	37.6643	-17.6864	8	SouthAfrica	634.482
632626	37.6643	-17.6864	8	SouthAfrica	632.626
630775	37.6643	-17.6864	8	SouthAfrica	630.775
628875	37.6643	-17.6864	8	SouthAfrica	628.875
627031	37.6643	-17.6864	8	SouthAfrica	627.031
625200	37.6643	-17.6864	8	SouthAfrica	625.2
623452	37.6643	-17.6864	8	SouthAfrica	623.452
621684	37.6643	-17.6864	8	SouthAfrica	621.684
619937	37.6643	-17.6864	8	SouthAfrica	619.937
618208	37.6643	-17.6864	8	SouthAfrica	618.208
616465	37.6643	-17.6864	8	SouthAfrica	616.465
614691	37.6643	-17.6864	8	SouthAfrica	614.691
612923	37.6643	-17.6864	8	SouthAfrica	612.923
611176	37.6643	-17.6864	8	SouthAfrica	611.176
609575	37.6643	-17.6864	8	SouthAfrica	609.575
608054	37.6643	-17.6864	8	SouthAfrica	608.054
606538	37.6643	-17.6864	8	SouthAfrica	606.538
604966	37.6643	-17.6864	8	SouthAfrica	604.966
603305	37.6643	-17.6864	8	SouthAfrica	603.305
601659	37.6643	-17.6864	8	SouthAfrica	601.659
599943	37.6643	-17.6864	8	SouthAfrica	599.943
598208	37.6643	-17.6864	8	SouthAfrica	598.208
596472	37.6643	-17.6864	8	SouthAfrica	596.472
594730	37.6643	-17.6864	8	SouthAfrica	594.73
592946	37.6643	-17.6864	8	SouthAfrica	592.946
591120	37.6643	-17.6864	8	SouthAfrica	591.12
589295	37.6643	-17.6864	8	SouthAfrica	589.295
587449	37.6643	-17.6864	8	SouthAfrica	587.449
585618	37.6643	-17.6864	8	SouthAfrica	585.618
583862	37.6643	-17.6864	8	SouthAfrica	583.862
582263	37.6643	-17.6864	8	SouthAfrica	582.263
580571	37.6643	-17.6864	8	SouthAfrica	580.571
578855	37.6643	-17.6864	8	SouthAfrica	578.855
577135	37.6643	-17.6864	8	SouthAfrica	577.135
575346	37.6643	-17.6864	8	SouthAfrica	575.346
573545	37.6643	-17.6864	8	SouthAfrica	573.545
571811	37.6643	-17.6864	8	SouthAfrica	571.811
569984	37.6643	-17.6864	8	SouthAfrica	569.984
567987	37.6643	-17.6864	8	SouthAfrica	567.987
565991	37.6643	-17.6864	8	SouthAfrica	565.991
563999	37.6643	-17.6864	8	SouthAfrica	563.999
562006	37.6643	-17.6864	8	SouthAfrica	562.006
560028	37.6643	-17.6864	8	SouthAfrica	560.028
558043	37.6643	-17.6864	8	SouthAfrica	558.043
556064	37.6643	-17.6864	8	SouthAfrica	556.064
554085	37.6643	-17.6864	8	SouthAfrica	554.085
552102	37.6643	-17.6864	8	SouthAfrica	552.102
550123	37.6643	-17.6864	8	SouthAfrica	550.123
548129	37.6643	-17.6864	8	SouthAfrica	548.129
546139	37.6643	-17.6864	8	SouthAfrica	546.139
544148	37.6643	-17.6864	8	SouthAfrica	544.148
542158	37.6643	-17.6864	8	SouthAfrica	542.158
540169	37.6643	-17.6864	8	SouthAfrica	540.169
538178	37.6643	-17.6864	8	SouthAfrica	538.178
536180	37.6643	-17.6864	8	SouthAfrica	536.18
534184	37.6643	-17.6864	8	SouthAfrica	534.184
532193	37.6643	-17.6864	8	SouthAfrica	532.193
530243	37.6643	-17.6864	8	SouthAfrica	530.243
528294	37.6643	-17.6864	8	SouthAfrica	528.294
526332	37.6643	-17.6864	8	SouthAfrica	526.332
524381	37.6643	-17.6864	8	SouthAfrica	524.381
522469	37.6643	-17.6864	8	SouthAfrica	522.469
520566	37.6643	-17.6864	8	SouthAfrica	520.566
518703	37.6643	-17.6864	8	SouthAfrica	518.703
516862	37.6643	-17.6864	8	SouthAfrica	516.862
515070	37.6643	-17.6864	8	SouthAfrica	515.07
513382	37.6643	-17.6864	8	SouthAfrica	513.382
511660	37.6643	-17.6864	8	SouthAfrica	511.66
509874	37.6643	-17.6864	8	SouthAfrica	509.874
508110	37.6643	-17.6864	8	SouthAfrica	508.11
506367	37.6643	-17.6864	8	SouthAfrica	506.367
504523	37.6643	-17.6864	8	SouthAfrica	504.523
502752	37.6643	-17.6864	8	SouthAfrica	502.752
500998	37.6643	-17.6864	8	SouthAfrica	500.998
499261	37.6643	-17.6864	8	SouthAfrica	499.261
497528	37.6643	-17.6864	8	SouthAfrica	497.528
495747	37.6643	-17.6864	8	SouthAfrica	495.747
493964	37.6643	-17.6864	8	SouthAfrica	493.964
492146	37.6643	-17.6864	8	SouthAfrica	492.146
490328	37.6643	-17.6864	8	SouthAfrica	490.328
488449	37.6643	-17.6864	8	SouthAfrica	488.449
486632	37.6643	-17.6864	8	SouthAfrica	486.632
484785	37.6643	-17.6864	8	SouthAfrica	484.785
482942	37.6643	-17.6864	8	SouthAfrica	482.942
481105	37.6643	-17.6864	8	SouthAfrica	481.105
479279	37.6643	-17.6864	8	SouthAfrica	479.279
477508	37.6643	-17.6864	8	SouthAfrica	477.508
475797	37.6643	-17.6864	8	SouthAfrica	475.797
474229	37.6643	-17.6864	8	SouthAfrica	474.229
472584	37.6643	-17.6864	8	SouthAfrica	472.584
470934	37.6643	-17.6864	8	SouthAfrica	470.934
469275	37.6643	-17.6864	8	SouthAfrica	469.275
467567	37.6643	-17.6864	8	SouthAfrica	467.567
465913	37.6643	-17.6864	8	SouthAfrica	465.913
464158	37.6643	-17.6864	8	SouthAfrica	464.158
462357	37.6643	-17.6864	8	SouthAfrica	462.357
460539	37.6643	-17.6864	8	SouthAfrica	460.539
458662	37.6643	-17.6864	8	SouthAfrica	458.662
456844	37.6643	-17.6864	8	SouthAfrica	456.844
455035	37.601	-17.7477	8	SouthAfrica	455.035
453223	37.601	-17.7477	8	SouthAfrica	453.223
451434	37.601	-17.7477	8	SouthAfrica	451.434
449648	37.601	-17.7477	8	SouthAfrica	449.648
447828	37.601	-17.7477	8	SouthAfrica	447.828
446070	37.601	-17.7477	8	SouthAfrica	446.07
444313	37.601	-17.7477	8	SouthAfrica	444.313
442716	37.601	-17.7477	8	SouthAfrica	442.716
441328	37.601	-17.7477	8	SouthAfrica	441.328
439976	37.601	-17.7477	8	SouthAfrica	439.976
438627	37.601	-17.7477	8	SouthAfrica	438.627
437226	37.601	-17.7477	8	SouthAfrica	437.226
435822	37.601	-17.7477	8	SouthAfrica	435.822
434421	37.601	-17.7477	8	SouthAfrica	434.421
433025	37.601	-17.7477	8	SouthAfrica	433.025
431609	37.601	-17.7477	8	SouthAfrica	431.609
430205	37.601	-17.7477	8	SouthAfrica	430.205
428942	37.601	-17.7477	8	SouthAfrica	428.942
427735	37.601	-17.7477	8	SouthAfrica	427.735
426591	37.601	-17.7477	8	SouthAfrica	426.591
425577	37.601	-17.7477	8	SouthAfrica	425.577
424809	37.601	-17.7477	8	SouthAfrica	424.809
423985	37.601	-17.7477	8	SouthAfrica	423.985
423743	37.601	-17.7477	8	SouthAfrica	423.743
423472	37.601	-17.7477	8	SouthAfrica	423.472
423207	37.601	-17.7477	8	SouthAfrica	423.207
423040	37.601	-17.7477	8	SouthAfrica	423.04
423014	37.601	-17.7477	8	SouthAfrica	423.014
423060	37.601	-17.7477	8	SouthAfrica	423.06
423058	37.601	-17.7477	8	SouthAfrica	423.058
423115	37.601	-17.7477	8	SouthAfrica	423.115
423219	37.601	-17.7477	8	SouthAfrica	423.219
423618	37.601	-17.7477	8	SouthAfrica	423.618
423943	37.601	-17.7477	8	SouthAfrica	423.943
423187	37.601	-17.7477	8	SouthAfrica	423.187
422307	37.601	-17.7477	8	SouthAfrica	422.307
421762	37.601	-17.7477	8	SouthAfrica	421.762
421488	37.601	-17.7477	8	SouthAfrica	421.488
421356	37.601	-17.7477	8	SouthAfrica	421.356
179970	29.3142	-32.3332	11	SouthAfrica	179.97
179512	29.3266	-32.3193	11	SouthAfrica	179.512
179082	29.3389	-32.3054	11	SouthAfrica	179.082
178459	29.3508	-32.292	11	SouthAfrica	178.459
177847	29.3629	-32.2783	11	SouthAfrica	177.847
177232	29.3751	-32.2647	11	SouthAfrica	177.232
176509	29.3869	-32.2513	11	SouthAfrica	176.509
176098	29.3993	-32.2374	11	SouthAfrica	176.098
175887	29.4119	-32.2231	11	SouthAfrica	175.887
175886	29.4246	-32.2088	11	SouthAfrica	175.886
176210	29.4794	-32.1469	11	SouthAfrica	176.21
176549	29.4794	-32.1469	11	SouthAfrica	176.549
176905	29.4794	-32.1469	11	SouthAfrica	176.905
177285	29.4794	-32.1469	11	SouthAfrica	177.285
177603	29.4794	-32.1469	11	SouthAfrica	177.603
177909	29.4794	-32.1469	11	SouthAfrica	177.909
178236	29.4794	-32.1469	11	SouthAfrica	178.236
178576	29.4794	-32.1469	11	SouthAfrica	178.576
178838	29.4794	-32.1469	11	SouthAfrica	178.838
178960	29.5406	-32.0789	11	SouthAfrica	178.96
179109	29.5534	-32.0646	11	SouthAfrica	179.109
179260	29.5663	-32.0504	11	SouthAfrica	179.26
179445	29.579	-32.0361	11	SouthAfrica	179.445
179464	29.5917	-32.0221	11	SouthAfrica	179.464
179697	29.6044	-32.0079	11	SouthAfrica	179.697
179965	29.6171	-31.9937	11	SouthAfrica	179.965
180297	29.6297	-31.9797	11	SouthAfrica	180.297
180738	29.6422	-31.9657	11	SouthAfrica	180.738
181265	29.696	-31.9057	11	SouthAfrica	181.265
181672	29.696	-31.9057	11	SouthAfrica	181.672
181886	29.696	-31.9057	11	SouthAfrica	181.886
182115	29.696	-31.9057	11	SouthAfrica	182.115
182396	29.696	-31.9057	11	SouthAfrica	182.396
182705	29.696	-31.9057	11	SouthAfrica	182.705
183035	29.696	-31.9057	11	SouthAfrica	183.035
183398	29.7472	-31.848	11	SouthAfrica	183.398
183659	29.7598	-31.8337	11	SouthAfrica	183.659
184103	29.7722	-31.8197	11	SouthAfrica	184.103
184610	29.7845	-31.8058	11	SouthAfrica	184.61
185036	29.797	-31.7918	11	SouthAfrica	185.036
185357	29.8095	-31.7776	11	SouthAfrica	185.357
185644	29.8219	-31.7637	11	SouthAfrica	185.644
186016	29.8343	-31.7496	11	SouthAfrica	186.016
186347	29.8469	-31.7354	11	SouthAfrica	186.347
186673	29.8594	-31.7212	11	SouthAfrica	186.673
187361	29.871	-31.7081	11	SouthAfrica	187.361
188610	29.9307	-31.6404	11	SouthAfrica	188.61
189884	29.9307	-31.6404	11	SouthAfrica	189.884
191122	29.9307	-31.6404	11	SouthAfrica	191.122
192132	29.9307	-31.6404	11	SouthAfrica	192.132
192985	29.9748	-31.5853	11	SouthAfrica	192.985
193556	29.9862	-31.5711	11	SouthAfrica	193.556
194067	29.9977	-31.5567	11	SouthAfrica	194.067
194661	30.009	-31.5425	11	SouthAfrica	194.661
195365	30.02	-31.5288	11	SouthAfrica	195.365
196087	30.031	-31.5149	11	SouthAfrica	196.087
196810	30.0421	-31.5011	11	SouthAfrica	196.81
197474	30.0931	-31.4371	11	SouthAfrica	197.474
197983	30.0931	-31.4371	11	SouthAfrica	197.983
198402	30.0931	-31.4371	11	SouthAfrica	198.402
198830	30.0931	-31.4371	11	SouthAfrica	198.83
199277	30.0931	-31.4371	11	SouthAfrica	199.277
199740	30.0931	-31.4371	11	SouthAfrica	199.74
200221	30.0931	-31.4371	11	SouthAfrica	200.221
200745	30.0931	-31.4371	11	SouthAfrica	200.745
201394	30.0931	-31.4371	11	SouthAfrica	201.394
201715	30.0931	-31.4371	11	SouthAfrica	201.715
201647	30.0931	-31.4371	11	SouthAfrica	201.647
201502	30.0931	-31.4371	11	SouthAfrica	201.502
201439	30.0931	-31.4371	11	SouthAfrica	201.439
201353	30.0931	-31.4371	11	SouthAfrica	201.353
200680	30.0931	-31.4371	11	SouthAfrica	200.68
200025	30.0931	-31.4371	11	SouthAfrica	200.025
199396	30.0931	-31.4371	11	SouthAfrica	199.396
198773	30.0931	-31.4371	11	SouthAfrica	198.773
198081	30.0931	-31.4371	11	SouthAfrica	198.081
197206	30.0931	-31.4371	11	SouthAfrica	197.206
196222	30.0931	-31.4371	11	SouthAfrica	196.222
195231	30.5651	-30.7549	12	SouthAfrica	195.231
193599	30.5687	-30.7451	12	SouthAfrica	193.599
191991	30.5724	-30.735	12	SouthAfrica	191.991
190388	30.5762	-30.7248	12	SouthAfrica	190.388
188757	30.5798	-30.7149	12	SouthAfrica	188.757
187081	30.5832	-30.7056	12	SouthAfrica	187.081
185373	30.5864	-30.6968	12	SouthAfrica	185.373
183635	30.5895	-30.6884	12	SouthAfrica	183.635
181950	30.5929	-30.6792	12	SouthAfrica	181.95
180266	30.5963	-30.6701	12	SouthAfrica	180.266
178652	30.5973	-30.6672	12	SouthAfrica	178.652
176973	30.5973	-30.6672	12	SouthAfrica	176.973
175302	30.5973	-30.6672	12	SouthAfrica	175.302
173626	30.5973	-30.6672	12	SouthAfrica	173.626
172014	30.5973	-30.6672	12	SouthAfrica	172.014
170448	30.5973	-30.6672	12	SouthAfrica	170.448
168971	30.5973	-30.6672	12	SouthAfrica	168.971
167572	30.5973	-30.6672	12	SouthAfrica	167.572
166166	30.5973	-30.6672	12	SouthAfrica	166.166
164701	30.5973	-30.6672	12	SouthAfrica	164.701
163157	30.5973	-30.6672	12	SouthAfrica	163.157
161605	30.5973	-30.6672	12	SouthAfrica	161.605
160087	30.5973	-30.6672	12	SouthAfrica	160.087
158633	30.5973	-30.6672	12	SouthAfrica	158.633
157263	30.5973	-30.6672	12	SouthAfrica	157.263
155922	30.5973	-30.6672	12	SouthAfrica	155.922
154593	30.5973	-30.6672	12	SouthAfrica	154.593
153271	30.5973	-30.6672	12	SouthAfrica	153.271
151971	30.5973	-30.6672	12	SouthAfrica	151.971
150675	30.5973	-30.6672	12	SouthAfrica	150.675
149327	30.5973	-30.6672	12	SouthAfrica	149.327
147974	30.5973	-30.6672	12	SouthAfrica	147.974
146636	30.5973	-30.6672	12	SouthAfrica	146.636
145319	30.5973	-30.6672	12	SouthAfrica	145.319
144021	30.5973	-30.6672	12	SouthAfrica	144.021
142902	30.5973	-30.6672	12	SouthAfrica	142.902
143378	30.5973	-30.6672	12	SouthAfrica	143.378
143800	30.5973	-30.6672	12	SouthAfrica	143.8
144165	30.5973	-30.6672	12	SouthAfrica	144.165
144480	30.625	-30.6278	12	SouthAfrica	144.48
144792	30.6357	-30.6126	12	SouthAfrica	144.792
145182	30.6463	-30.5975	12	SouthAfrica	145.182
145594	30.6569	-30.5824	12	SouthAfrica	145.594
145867	30.6676	-30.5672	12	SouthAfrica	145.867
145783	30.6784	-30.5518	12	SouthAfrica	145.783
145713	30.6892	-30.5364	12	SouthAfrica	145.713
145657	30.7001	-30.521	12	SouthAfrica	145.657
145602	30.7107	-30.5058	12	SouthAfrica	145.602
145544	30.7215	-30.4904	12	SouthAfrica	145.544
145483	30.7323	-30.475	12	SouthAfrica	145.483
145421	30.7431	-30.4596	12	SouthAfrica	145.421
145361	30.7539	-30.4443	12	SouthAfrica	145.361
145302	30.7646	-30.4289	12	SouthAfrica	145.302
145243	30.7754	-30.4135	12	SouthAfrica	145.243
145179	30.7862	-30.3981	12	SouthAfrica	145.179
145045	30.8135	-30.359	12	SouthAfrica	145.045
144916	30.8135	-30.359	12	SouthAfrica	144.916
144815	30.8135	-30.359	12	SouthAfrica	144.815
144783	30.8135	-30.359	12	SouthAfrica	144.783
144794	30.8135	-30.359	12	SouthAfrica	144.794
144789	30.8135	-30.359	12	SouthAfrica	144.789
144716	30.8135	-30.359	12	SouthAfrica	144.716
144686	30.8135	-30.359	12	SouthAfrica	144.686
144761	30.8135	-30.359	12	SouthAfrica	144.761
144915	30.8135	-30.359	12	SouthAfrica	144.915
145034	30.8135	-30.359	12	SouthAfrica	145.034
145107	30.8135	-30.359	12	SouthAfrica	145.107
145137	30.8135	-30.359	12	SouthAfrica	145.137
145083	30.8609	-30.305	12	SouthAfrica	145.083
145419	30.8725	-30.2917	12	SouthAfrica	145.419
146775	30.8818	-30.2812	12	SouthAfrica	146.775
148089	30.8913	-30.2703	12	SouthAfrica	148.089
149417	30.9007	-30.2596	12	SouthAfrica	149.417
151093	30.9073	-30.252	12	SouthAfrica	151.093
152806	30.9138	-30.2446	12	SouthAfrica	152.806
154552	30.9199	-30.2376	12	SouthAfrica	154.552
156303	30.926	-30.2307	12	SouthAfrica	156.303
158050	30.9321	-30.2238	12	SouthAfrica	158.05
159801	30.9381	-30.2168	12	SouthAfrica	159.801
161554	30.9441	-30.2099	12	SouthAfrica	161.554
163275	30.9941	-30.1528	12	SouthAfrica	163.275
164927	30.9941	-30.1528	12	SouthAfrica	164.927
166579	30.9941	-30.1528	12	SouthAfrica	166.579
168281	30.9941	-30.1528	12	SouthAfrica	168.281
170042	30.9941	-30.1528	12	SouthAfrica	170.042
171849	30.9941	-30.1528	12	SouthAfrica	171.849
173664	30.9941	-30.1528	12	SouthAfrica	173.664
175485	30.9941	-30.1528	12	SouthAfrica	175.485
177308	30.9941	-30.1528	12	SouthAfrica	177.308
179128	30.9941	-30.1528	12	SouthAfrica	179.128
180908	30.9941	-30.1528	12	SouthAfrica	180.908
182803	30.9941	-30.1528	12	SouthAfrica	182.803
184737	30.9941	-30.1528	12	SouthAfrica	184.737
186700	30.9941	-30.1528	12	SouthAfrica	186.7
188681	30.9941	-30.1528	12	SouthAfrica	188.681
190664	30.9941	-30.1528	12	SouthAfrica	190.664
192647	30.9941	-30.1528	12	SouthAfrica	192.647
194630	30.9941	-30.1528	12	SouthAfrica	194.63
196613	30.9941	-30.1528	12	SouthAfrica	196.613
198594	30.9941	-30.1528	12	SouthAfrica	198.594
200551	30.9941	-30.1528	12	SouthAfrica	200.551
202489	30.9941	-30.1528	12	SouthAfrica	202.489
204457	30.9941	-30.1528	12	SouthAfrica	204.457
206439	30.9941	-30.1528	12	SouthAfrica	206.439
208421	30.9941	-30.1528	12	SouthAfrica	208.421
210403	30.9941	-30.1528	12	SouthAfrica	210.403
212385	30.9941	-30.1528	12	SouthAfrica	212.385
214368	30.9941	-30.1528	12	SouthAfrica	214.368
216351	30.9941	-30.1528	12	SouthAfrica	216.351
218324	30.9941	-30.1528	12	SouthAfrica	218.324
220291	30.9941	-30.1528	12	SouthAfrica	220.291
222197	30.9941	-30.1528	12	SouthAfrica	222.197
224085	30.9941	-30.1528	12	SouthAfrica	224.085
225977	30.9941	-30.1528	12	SouthAfrica	225.977
227886	30.9941	-30.1528	12	SouthAfrica	227.886
229817	30.9941	-30.1528	12	SouthAfrica	229.817
231754	30.9941	-30.1528	12	SouthAfrica	231.754
233690	30.9941	-30.1528	12	SouthAfrica	233.69
235627	30.9941	-30.1528	12	SouthAfrica	235.627
237575	30.9941	-30.1528	12	SouthAfrica	237.575
239508	30.9941	-30.1528	12	SouthAfrica	239.508
240844	30.9941	-30.1528	12	SouthAfrica	240.844
241231	30.9941	-30.1528	12	SouthAfrica	241.231
241571	30.9941	-30.1528	12	SouthAfrica	241.571
241910	30.9941	-30.1528	12	SouthAfrica	241.91
242273	30.9941	-30.1528	12	SouthAfrica	242.273
242644	30.9941	-30.1528	12	SouthAfrica	242.644
242990	31.0871	-30.0589	12	SouthAfrica	242.99
243181	31.1748	-29.97	12	SouthAfrica	243.181
243403	31.1748	-29.97	12	SouthAfrica	243.403
243739	31.1748	-29.97	12	SouthAfrica	243.739
244231	31.1748	-29.97	12	SouthAfrica	244.231
244669	31.1748	-29.97	12	SouthAfrica	244.669
244972	31.1748	-29.97	12	SouthAfrica	244.972
245206	31.1748	-29.97	12	SouthAfrica	245.206
245428	31.1748	-29.97	12	SouthAfrica	245.428
245534	31.1748	-29.97	12	SouthAfrica	245.534
245652	31.1748	-29.97	12	SouthAfrica	245.652
245784	31.1748	-29.97	12	SouthAfrica	245.784
245935	31.1748	-29.97	12	SouthAfrica	245.935
246141	31.1748	-29.97	12	SouthAfrica	246.141
246240	31.1748	-29.97	12	SouthAfrica	246.24
246172	31.1748	-29.97	12	SouthAfrica	246.172
246145	31.1748	-29.97	12	SouthAfrica	246.145
246129	31.1748	-29.97	12	SouthAfrica	246.129
246071	31.1748	-29.97	12	SouthAfrica	246.071
246023	31.1748	-29.97	12	SouthAfrica	246.023
246032	31.1748	-29.97	12	SouthAfrica	246.032
246265	31.1748	-29.97	12	SouthAfrica	246.265
246533	31.1748	-29.97	12	SouthAfrica	246.533
246708	31.1748	-29.97	12	SouthAfrica	246.708
246717	31.1748	-29.97	12	SouthAfrica	246.717
246691	31.1748	-29.97	12	SouthAfrica	246.691
246746	31.1748	-29.97	12	SouthAfrica	246.746
246870	31.1748	-29.97	12	SouthAfrica	246.87
246966	31.1748	-29.97	12	SouthAfrica	246.966
247115	31.1748	-29.97	12	SouthAfrica	247.115
247438	31.1748	-29.97	12	SouthAfrica	247.438
247944	31.3739	-29.8185	12	SouthAfrica	247.944
248284	31.3739	-29.8185	12	SouthAfrica	248.284
248640	31.3739	-29.8185	12	SouthAfrica	248.64
249123	31.3739	-29.8185	12	SouthAfrica	249.123
249655	31.3739	-29.8185	12	SouthAfrica	249.655
250418	31.3739	-29.8185	12	SouthAfrica	250.418
251530	31.3739	-29.8185	12	SouthAfrica	251.53
252736	31.3739	-29.8185	12	SouthAfrica	252.736
254014	31.3739	-29.8185	12	SouthAfrica	254.014
255302	31.3739	-29.8185	12	SouthAfrica	255.302
256491	31.3739	-29.8185	12	SouthAfrica	256.491
257702	31.3739	-29.8185	12	SouthAfrica	257.702
258881	31.3739	-29.8185	12	SouthAfrica	258.881
259953	31.3739	-29.8185	12	SouthAfrica	259.953
260913	31.3739	-29.8185	12	SouthAfrica	260.913
261795	31.3739	-29.8185	12	SouthAfrica	261.795
262748	31.3739	-29.8185	12	SouthAfrica	262.748
263798	31.3739	-29.8185	12	SouthAfrica	263.798
264755	31.3739	-29.8185	12	SouthAfrica	264.755
265751	31.3739	-29.8185	12	SouthAfrica	265.751
266886	31.3739	-29.8185	12	SouthAfrica	266.886
268135	31.3739	-29.8185	12	SouthAfrica	268.135
269296	31.3739	-29.8185	12	SouthAfrica	269.296
270345	31.3739	-29.8185	12	SouthAfrica	270.345
271397	31.3739	-29.8185	12	SouthAfrica	271.397
272465	31.3739	-29.8185	12	SouthAfrica	272.465
273539	31.3739	-29.8185	12	SouthAfrica	273.539
274625	31.3739	-29.8185	12	SouthAfrica	274.625
275720	31.3739	-29.8185	12	SouthAfrica	275.72
276827	31.3739	-29.8185	12	SouthAfrica	276.827
277944	31.3739	-29.8185	12	SouthAfrica	277.944
279041	31.3739	-29.8185	12	SouthAfrica	279.041
279910	31.3739	-29.8185	12	SouthAfrica	279.91
280520	31.3739	-29.8185	12	SouthAfrica	280.52
281070	31.5545	-29.7048	12	SouthAfrica	281.07
281587	31.5697	-29.6952	12	SouthAfrica	281.587
282079	31.7544	-29.5784	12	SouthAfrica	282.079
282114	32.3919	-28.915	12	SouthAfrica	282.114
281321	32.4014	-28.9007	12	SouthAfrica	281.321
280533	32.411	-28.8864	12	SouthAfrica	280.533
279806	32.4206	-28.8719	12	SouthAfrica	279.806
279102	32.4303	-28.8574	12	SouthAfrica	279.102
278368	32.44	-28.8429	12	SouthAfrica	278.368
277526	32.4949	-28.7605	12	SouthAfrica	277.526
276602	32.4949	-28.7605	12	SouthAfrica	276.602
275492	32.4949	-28.7605	12	SouthAfrica	275.492
274233	32.4949	-28.7605	12	SouthAfrica	274.233
272982	32.4949	-28.7605	12	SouthAfrica	272.982
271739	32.4949	-28.7605	12	SouthAfrica	271.739
270505	32.4949	-28.7605	12	SouthAfrica	270.505
269283	32.4949	-28.7605	12	SouthAfrica	269.283
268068	32.4949	-28.7605	12	SouthAfrica	268.068
266900	32.4949	-28.7605	12	SouthAfrica	266.9
265795	32.4949	-28.7605	12	SouthAfrica	265.795
264701	32.545	-28.6847	12	SouthAfrica	264.701
264188	32.5543	-28.6706	12	SouthAfrica	264.188
264338	32.9149	-27.7185	12	SouthAfrica	264.338
263789	32.917	-27.7013	12	SouthAfrica	263.789
263254	32.9191	-27.684	12	SouthAfrica	263.254
262708	32.9212	-27.6668	12	SouthAfrica	262.708
262100	32.9233	-27.6497	12	SouthAfrica	262.1
261424	32.9253	-27.6327	12	SouthAfrica	261.424
260683	32.9274	-27.616	12	SouthAfrica	260.683
259879	32.9294	-27.5996	12	SouthAfrica	259.879
259040	32.9313	-27.5834	12	SouthAfrica	259.04
258197	32.9333	-27.5671	12	SouthAfrica	258.197
257430	32.9353	-27.5507	12	SouthAfrica	257.43
257263	32.9375	-27.5328	12	SouthAfrica	257.263
257097	32.9396	-27.515	12	SouthAfrica	257.097
257096	32.9414	-27.5004	12	SouthAfrica	257.096
256938	32.9414	-27.5004	12	SouthAfrica	256.938
256800	32.9414	-27.5004	12	SouthAfrica	256.8
256677	32.9414	-27.5004	12	SouthAfrica	256.677
256596	32.9414	-27.5004	12	SouthAfrica	256.596
256609	32.9414	-27.5004	12	SouthAfrica	256.609
256819	32.9414	-27.5004	12	SouthAfrica	256.819
256977	32.9414	-27.5004	12	SouthAfrica	256.977
257067	32.9414	-27.5004	12	SouthAfrica	257.067
257079	32.9414	-27.5004	12	SouthAfrica	257.079
257121	32.9414	-27.5004	12	SouthAfrica	257.121
257203	32.9414	-27.5004	12	SouthAfrica	257.203
257279	32.9414	-27.5004	12	SouthAfrica	257.279
257315	32.9428	-27.4943	12	SouthAfrica	257.315
257558	32.947	-27.4768	12	SouthAfrica	257.558
257886	32.9511	-27.4594	12	SouthAfrica	257.886
258205	32.9552	-27.4419	12	SouthAfrica	258.205
258435	32.9593	-27.4244	12	SouthAfrica	258.435
258551	32.9635	-27.4068	12	SouthAfrica	258.551
258553	32.9676	-27.3892	12	SouthAfrica	258.553
258618	32.9718	-27.3715	12	SouthAfrica	258.618
258767	32.9759	-27.3539	12	SouthAfrica	258.767
258997	32.9801	-27.3363	12	SouthAfrica	258.997
259087	33.0266	-27.0698	12	SouthAfrica	259.087
259099	33.0286	-27.0519	12	SouthAfrica	259.099
259174	33.0306	-27.0339	12	SouthAfrica	259.174
259242	33.0326	-27.016	12	SouthAfrica	259.242
258270	33.0343	-27.0003	12	SouthAfrica	258.27
257314	33.0361	-26.9846	12	SouthAfrica	257.314
256425	33.0378	-26.9685	12	SouthAfrica	256.425
255643	33.0397	-26.9518	12	SouthAfrica	255.643
254967	33.0416	-26.9349	12	SouthAfrica	254.967
254287	33.0434	-26.918	12	SouthAfrica	254.287
253550	33.0453	-26.9013	12	SouthAfrica	253.55
252776	33.0471	-26.8848	12	SouthAfrica	252.776
252003	33.0489	-26.8683	12	SouthAfrica	252.003
251231	33.0508	-26.8517	12	SouthAfrica	251.231
250461	33.0526	-26.8352	12	SouthAfrica	250.461
249688	33.0544	-26.8186	12	SouthAfrica	249.688
248917	33.0563	-26.8021	12	SouthAfrica	248.917
248167	33.0581	-26.7854	12	SouthAfrica	248.167
247426	33.0599	-26.7688	12	SouthAfrica	247.426
246675	33.0618	-26.7522	12	SouthAfrica	246.675
245868	33.0636	-26.7357	12	SouthAfrica	245.868
245020	33.0645	-26.7278	12	SouthAfrica	245.02
244171	33.0664	-26.7115	12	SouthAfrica	244.171
243329	33.0682	-26.6953	12	SouthAfrica	243.329
242763	33.0702	-26.6781	12	SouthAfrica	242.763
242326	33.0722	-26.6606	12	SouthAfrica	242.326
241939	33.0742	-26.643	12	SouthAfrica	241.939
241516	33.0762	-26.6255	12	SouthAfrica	241.516
241036	33.0782	-26.6081	12	SouthAfrica	241.036
240504	33.0802	-26.5908	12	SouthAfrica	240.504
240219	33.0822	-26.5733	12	SouthAfrica	240.219
240356	33.0842	-26.5554	12	SouthAfrica	240.356
240489	33.0863	-26.5373	12	SouthAfrica	240.489
240599	33.0883	-26.5194	12	SouthAfrica	240.599
240747	33.0904	-26.5015	12	SouthAfrica	240.747
241151	33.0924	-26.484	12	SouthAfrica	241.151
241611	33.0944	-26.4665	12	SouthAfrica	241.611
242174	33.0963	-26.4493	12	SouthAfrica	242.174
242831	33.0982	-26.4324	12	SouthAfrica	242.831
243535	33.1002	-26.4156	12	SouthAfrica	243.535
244249	33.1021	-26.3988	12	SouthAfrica	244.249
244963	33.104	-26.3821	12	SouthAfrica	244.963
245676	33.1059	-26.3653	12	SouthAfrica	245.676
246528	33.1067	-26.3581	12	SouthAfrica	246.528
247060	33.1068	-26.3575	12	SouthAfrica	247.06
247690	33.1089	-26.3405	12	SouthAfrica	247.69
248267	33.1111	-26.3234	12	SouthAfrica	248.267
248883	33.1133	-26.3064	12	SouthAfrica	248.883
250078	33.1151	-26.2921	12	SouthAfrica	250.078
251316	33.1169	-26.278	12	SouthAfrica	251.316
252596	33.1186	-26.2643	12	SouthAfrica	252.596
253919	33.1203	-26.2507	12	SouthAfrica	253.919
255272	33.122	-26.2375	12	SouthAfrica	255.272
256596	33.1237	-26.2241	12	SouthAfrica	256.596
257877	33.1254	-26.2104	12	SouthAfrica	257.877
259126	33.1272	-26.1964	12	SouthAfrica	259.126
260375	33.129	-26.1824	12	SouthAfrica	260.375
261624	33.1307	-26.1685	12	SouthAfrica	261.624
262937	33.1324	-26.155	12	SouthAfrica	262.937
264069	33.1327	-26.1529	12	SouthAfrica	264.069
264437	33.1327	-26.1529	12	SouthAfrica	264.437
264778	33.1327	-26.1529	12	SouthAfrica	264.778
265134	33.1327	-26.1529	12	SouthAfrica	265.134
265505	33.1327	-26.1529	12	SouthAfrica	265.505
265788	33.1339	-26.1457	12	SouthAfrica	265.788
266263	33.1369	-26.1284	12	SouthAfrica	266.263
266796	33.1398	-26.1112	12	SouthAfrica	266.796
267350	33.1428	-26.0941	12	SouthAfrica	267.35
267905	33.1457	-26.0769	12	SouthAfrica	267.905
268459	33.1486	-26.0598	12	SouthAfrica	268.459
269013	33.1515	-26.0426	12	SouthAfrica	269.013
269567	33.1545	-26.0255	12	SouthAfrica	269.567
270082	33.1574	-26.0082	12	SouthAfrica	270.082
270535	33.1604	-25.9909	12	SouthAfrica	270.535
270952	33.1633	-25.9735	12	SouthAfrica	270.952
271369	33.1663	-25.956	12	SouthAfrica	271.369
271920	33.1678	-25.9473	12	SouthAfrica	271.92
272370	33.1678	-25.9473	12	SouthAfrica	272.37
272899	33.1678	-25.9473	12	SouthAfrica	272.899
273093	33.1678	-25.9473	12	SouthAfrica	273.093
272789	33.1678	-25.9473	12	SouthAfrica	272.789
272450	33.1678	-25.9473	12	SouthAfrica	272.45
272191	33.1678	-25.9473	12	SouthAfrica	272.191
271988	33.1678	-25.9473	12	SouthAfrica	271.988
271396	33.1678	-25.9473	12	SouthAfrica	271.396
270757	33.1678	-25.9473	12	SouthAfrica	270.757
270068	33.1678	-25.9473	12	SouthAfrica	270.068
269359	33.1678	-25.9473	12	SouthAfrica	269.359
268662	33.1678	-25.9473	12	SouthAfrica	268.662
267949	33.1678	-25.9473	12	SouthAfrica	267.949
267199	33.1678	-25.9473	12	SouthAfrica	267.199
266465	33.1678	-25.9473	12	SouthAfrica	266.465
265747	33.1678	-25.9473	12	SouthAfrica	265.747
265040	33.1678	-25.9473	12	SouthAfrica	265.04
264342	33.1678	-25.9473	12	SouthAfrica	264.342
263663	33.1678	-25.9473	12	SouthAfrica	263.663
262996	33.1684	-25.9456	12	SouthAfrica	262.996
262458	33.174	-25.929	12	SouthAfrica	262.458
261976	33.1797	-25.9123	12	SouthAfrica	261.976
261471	33.1853	-25.8956	12	SouthAfrica	261.471
260934	33.1909	-25.879	12	SouthAfrica	260.934
260519	33.1966	-25.8621	12	SouthAfrica	260.519
260275	33.2024	-25.845	12	SouthAfrica	260.275
259992	33.2082	-25.8279	12	SouthAfrica	259.992
259922	33.214	-25.8108	12	SouthAfrica	259.922
260109	33.2198	-25.7936	12	SouthAfrica	260.109
260247	33.2256	-25.7764	12	SouthAfrica	260.247
260441	33.2314	-25.7592	12	SouthAfrica	260.441
260748	33.2372	-25.7422	12	SouthAfrica	260.748
261112	33.2429	-25.7252	12	SouthAfrica	261.112
261482	33.2486	-25.7082	12	SouthAfrica	261.482
261843	33.2544	-25.6913	12	SouthAfrica	261.843
262221	33.257	-25.6834	12	SouthAfrica	262.221
262470	33.257	-25.6834	12	SouthAfrica	262.47
262635	33.257	-25.6834	12	SouthAfrica	262.635
262804	33.257	-25.6834	12	SouthAfrica	262.804
263072	33.257	-25.6834	12	SouthAfrica	263.072
263495	33.257	-25.6834	12	SouthAfrica	263.495
264051	33.257	-25.6834	12	SouthAfrica	264.051
264615	33.257	-25.6834	12	SouthAfrica	264.615
265106	33.257	-25.6834	12	SouthAfrica	265.106
265574	33.257	-25.6834	12	SouthAfrica	265.574
265995	33.257	-25.6834	12	SouthAfrica	265.995
266701	33.257	-25.6834	12	SouthAfrica	266.701
267682	33.257	-25.6834	12	SouthAfrica	267.682
268607	33.257	-25.6834	12	SouthAfrica	268.607
269561	33.257	-25.6834	12	SouthAfrica	269.561
270616	33.257	-25.6834	12	SouthAfrica	270.616
271702	33.257	-25.6834	12	SouthAfrica	271.702
272785	33.2832	-25.6263	12	SouthAfrica	272.785
273871	33.2897	-25.6123	12	SouthAfrica	273.871
274949	33.2961	-25.5983	12	SouthAfrica	274.949
275965	33.3027	-25.5839	12	SouthAfrica	275.965
277693	33.3063	-25.5762	12	SouthAfrica	277.693
279502	33.3095	-25.5692	12	SouthAfrica	279.502
281298	33.3128	-25.5619	12	SouthAfrica	281.298
283122	33.316	-25.555	12	SouthAfrica	283.122
285001	33.3186	-25.5494	12	SouthAfrica	285.001
286912	33.3207	-25.5447	12	SouthAfrica	286.912
288878	33.3221	-25.5417	12	SouthAfrica	288.878
290831	33.3237	-25.5382	12	SouthAfrica	290.831
292786	33.3253	-25.5347	12	SouthAfrica	292.786
294739	33.3269	-25.5312	12	SouthAfrica	294.739
296692	33.3285	-25.5277	12	SouthAfrica	296.692
298646	33.3557	-25.4684	12	SouthAfrica	298.646
300614	33.3557	-25.4684	12	SouthAfrica	300.614
302525	33.3557	-25.4684	12	SouthAfrica	302.525
304363	33.3557	-25.4684	12	SouthAfrica	304.363
306126	33.3557	-25.4684	12	SouthAfrica	306.126
307900	33.3557	-25.4684	12	SouthAfrica	307.9
309741	33.3557	-25.4684	12	SouthAfrica	309.741
311584	33.3557	-25.4684	12	SouthAfrica	311.584
313433	33.3557	-25.4684	12	SouthAfrica	313.433
315282	33.3557	-25.4684	12	SouthAfrica	315.282
317131	33.3557	-25.4684	12	SouthAfrica	317.131
318983	33.3557	-25.4684	12	SouthAfrica	318.983
320822	33.3557	-25.4684	12	SouthAfrica	320.822
322640	33.3557	-25.4684	12	SouthAfrica	322.64
324419	33.3557	-25.4684	12	SouthAfrica	324.419
326149	33.3557	-25.4684	12	SouthAfrica	326.149
327832	33.3557	-25.4684	12	SouthAfrica	327.832
329507	33.3557	-25.4684	12	SouthAfrica	329.507
331189	33.3557	-25.4684	12	SouthAfrica	331.189
332847	33.3557	-25.4684	12	SouthAfrica	332.847
334495	33.3557	-25.4684	12	SouthAfrica	334.495
336241	33.3557	-25.4684	12	SouthAfrica	336.241
338031	33.3557	-25.4684	12	SouthAfrica	338.031
339814	33.3557	-25.4684	12	SouthAfrica	339.814
341533	33.3557	-25.4684	12	SouthAfrica	341.533
343265	33.3557	-25.4684	12	SouthAfrica	343.265
344984	33.3557	-25.4684	12	SouthAfrica	344.984
346688	33.3557	-25.4684	12	SouthAfrica	346.688
348389	33.3557	-25.4684	12	SouthAfrica	348.389
350118	33.3557	-25.4684	12	SouthAfrica	350.118
351918	33.3557	-25.4684	12	SouthAfrica	351.918
353708	33.3557	-25.4684	12	SouthAfrica	353.708
355428	33.3557	-25.4684	12	SouthAfrica	355.428
357081	33.3557	-25.4684	12	SouthAfrica	357.081
358729	33.3557	-25.4684	12	SouthAfrica	358.729
360294	33.3557	-25.4684	12	SouthAfrica	360.294
361448	33.3557	-25.4684	12	SouthAfrica	361.448
362608	33.3557	-25.4684	12	SouthAfrica	362.608
363807	33.3557	-25.4684	12	SouthAfrica	363.807
365023	33.3557	-25.4684	12	SouthAfrica	365.023
366246	33.3557	-25.4684	12	SouthAfrica	366.246
367438	33.3557	-25.4684	12	SouthAfrica	367.438
368526	33.3557	-25.4684	12	SouthAfrica	368.526
369549	33.3557	-25.4684	12	SouthAfrica	369.549
370585	33.3557	-25.4684	12	SouthAfrica	370.585
371634	33.3557	-25.4684	12	SouthAfrica	371.634
372765	33.3557	-25.4684	12	SouthAfrica	372.765
373966	33.3557	-25.4684	12	SouthAfrica	373.966
375172	33.3557	-25.4684	12	SouthAfrica	375.172
376385	33.3557	-25.4684	12	SouthAfrica	376.385
377606	33.3557	-25.4684	12	SouthAfrica	377.606
378779	33.3557	-25.4684	12	SouthAfrica	378.779
379892	33.3557	-25.4684	12	SouthAfrica	379.892
380753	33.3557	-25.4684	12	SouthAfrica	380.753
381300	33.3557	-25.4684	12	SouthAfrica	381.3
382174	33.3557	-25.4684	12	SouthAfrica	382.174
383442	33.3557	-25.4684	12	SouthAfrica	383.442
384634	33.3557	-25.4684	12	SouthAfrica	384.634
385936	33.3557	-25.4684	12	SouthAfrica	385.936
387245	33.3557	-25.4684	12	SouthAfrica	387.245
388586	33.3557	-25.4684	12	SouthAfrica	388.586
389952	33.3557	-25.4684	12	SouthAfrica	389.952
391340	33.3557	-25.4684	12	SouthAfrica	391.34
392733	33.3557	-25.4684	12	SouthAfrica	392.733
394131	33.3557	-25.4684	12	SouthAfrica	394.131
395530	33.3557	-25.4684	12	SouthAfrica	395.53
396939	33.3557	-25.4684	12	SouthAfrica	396.939
398340	33.3557	-25.4684	12	SouthAfrica	398.34
399674	33.3557	-25.4684	12	SouthAfrica	399.674
400944	33.3557	-25.4684	12	SouthAfrica	400.944
402243	33.3557	-25.4684	12	SouthAfrica	402.243
403631	33.3557	-25.4684	12	SouthAfrica	403.631
405092	33.3557	-25.4684	12	SouthAfrica	405.092
406503	33.3557	-25.4684	12	SouthAfrica	406.503
407876	33.3557	-25.4684	12	SouthAfrica	407.876
409253	33.3557	-25.4684	12	SouthAfrica	409.253
410681	33.3557	-25.4684	12	SouthAfrica	410.681
412155	33.3557	-25.4684	12	SouthAfrica	412.155
413573	33.3557	-25.4684	12	SouthAfrica	413.573
414929	33.3557	-25.4684	12	SouthAfrica	414.929
416228	33.3557	-25.4684	12	SouthAfrica	416.228
417525	33.3557	-25.4684	12	SouthAfrica	417.525
418829	33.3557	-25.4684	12	SouthAfrica	418.829
420140	33.3557	-25.4684	12	SouthAfrica	420.14
421454	33.3557	-25.4684	12	SouthAfrica	421.454
422805	33.3557	-25.4684	12	SouthAfrica	422.805
424215	33.3557	-25.4684	12	SouthAfrica	424.215
425681	33.3557	-25.4684	12	SouthAfrica	425.681
427170	33.3557	-25.4684	12	SouthAfrica	427.17
428657	33.3557	-25.4684	12	SouthAfrica	428.657
429074	33.3557	-25.4684	12	SouthAfrica	429.074
428757	33.3557	-25.4684	12	SouthAfrica	428.757
428470	33.3557	-25.4684	12	SouthAfrica	428.47
428307	33.3557	-25.4684	12	SouthAfrica	428.307
428096	33.3557	-25.4684	12	SouthAfrica	428.096
427851	33.3557	-25.4684	12	SouthAfrica	427.851
427650	33.3557	-25.4684	12	SouthAfrica	427.65
427396	33.3557	-25.4684	12	SouthAfrica	427.396
427151	33.3557	-25.4684	12	SouthAfrica	427.151
426957	33.3557	-25.4684	12	SouthAfrica	426.957
426854	33.3557	-25.4684	12	SouthAfrica	426.854
426780	33.3557	-25.4684	12	SouthAfrica	426.78
426667	33.3557	-25.4684	12	SouthAfrica	426.667
426237	33.3557	-25.4684	12	SouthAfrica	426.237
425883	33.3557	-25.4684	12	SouthAfrica	425.883
425488	33.3557	-25.4684	12	SouthAfrica	425.488
424857	33.3557	-25.4684	12	SouthAfrica	424.857
424238	33.3557	-25.4684	12	SouthAfrica	424.238
423855	33.3557	-25.4684	12	SouthAfrica	423.855
423467	33.3557	-25.4684	12	SouthAfrica	423.467
423122	33.3557	-25.4684	12	SouthAfrica	423.122
422795	33.3557	-25.4684	12	SouthAfrica	422.795
422485	33.3557	-25.4684	12	SouthAfrica	422.485
422169	33.3557	-25.4684	12	SouthAfrica	422.169
421654	33.3557	-25.4684	12	SouthAfrica	421.654
421280	33.3557	-25.4684	12	SouthAfrica	421.28
420986	33.3557	-25.4684	12	SouthAfrica	420.986
420700	33.3557	-25.4684	12	SouthAfrica	420.7
420410	33.3557	-25.4684	12	SouthAfrica	420.41
419924	33.3557	-25.4684	12	SouthAfrica	419.924
419272	33.3557	-25.4684	12	SouthAfrica	419.272
418622	33.3557	-25.4684	12	SouthAfrica	418.622
417994	33.3557	-25.4684	12	SouthAfrica	417.994
417455	33.3557	-25.4684	12	SouthAfrica	417.455
416849	33.5005	-25.3438	12	SouthAfrica	416.849
416228	33.5005	-25.3438	12	SouthAfrica	416.228
415610	33.5005	-25.3438	12	SouthAfrica	415.61
414690	33.5005	-25.3438	12	SouthAfrica	414.69
413409	33.5005	-25.3438	12	SouthAfrica	413.409
189681	29.0766	-32.5879	11	SouthAfrica	189.681
190411	29.0643	-32.6006	11	SouthAfrica	190.411
191003	29.0008	-32.6662	11	SouthAfrica	191.003
191647	29.0008	-32.6662	11	SouthAfrica	191.647
192261	28.9207	-32.737	11	SouthAfrica	192.261
192662	28.9063	-32.7497	11	SouthAfrica	192.662
192999	28.8918	-32.7625	11	SouthAfrica	192.999
193430	28.8775	-32.7752	11	SouthAfrica	193.43
194000	28.8634	-32.7876	11	SouthAfrica	194
194873	28.8505	-32.7989	11	SouthAfrica	194.873
195989	28.8383	-32.8097	11	SouthAfrica	195.989
197233	28.8268	-32.8198	11	SouthAfrica	197.233
198474	28.8152	-32.83	11	SouthAfrica	198.474
199712	28.8037	-32.8402	11	SouthAfrica	199.712
200855	28.6164	-32.9863	11	SouthAfrica	200.855
201835	28.6022	-32.9963	11	SouthAfrica	201.835
203004	28.5893	-33.0053	11	SouthAfrica	203.004
204129	28.5758	-33.0148	11	SouthAfrica	204.129
205330	28.467	-33.0908	11	SouthAfrica	205.33
206313	28.467	-33.0908	11	SouthAfrica	206.313
206925	28.467	-33.0908	11	SouthAfrica	206.925
207577	28.467	-33.0908	11	SouthAfrica	207.577
208249	28.467	-33.0908	11	SouthAfrica	208.249
208931	28.467	-33.0908	11	SouthAfrica	208.931
209419	28.467	-33.0908	11	SouthAfrica	209.419
210013	28.467	-33.0908	11	SouthAfrica	210.013
210687	28.467	-33.0908	11	SouthAfrica	210.687
211458	28.467	-33.0908	11	SouthAfrica	211.458
212246	28.467	-33.0908	11	SouthAfrica	212.246
213054	28.467	-33.0908	11	SouthAfrica	213.054
213881	28.467	-33.0908	11	SouthAfrica	213.881
214846	28.467	-33.0908	11	SouthAfrica	214.846
215851	28.467	-33.0908	11	SouthAfrica	215.851
216787	28.467	-33.0908	11	SouthAfrica	216.787
217600	28.467	-33.0908	11	SouthAfrica	217.6
218337	28.467	-33.0908	11	SouthAfrica	218.337
219378	28.3613	-33.1703	11	SouthAfrica	219.378
220713	28.3495	-33.1792	11	SouthAfrica	220.713
222052	28.3376	-33.1881	11	SouthAfrica	222.052
223393	28.3258	-33.1969	11	SouthAfrica	223.393
224786	28.3144	-33.2055	11	SouthAfrica	224.786
226247	28.3041	-33.2133	11	SouthAfrica	226.247
227765	28.2937	-33.221	11	SouthAfrica	227.765
229245	28.283	-33.2291	11	SouthAfrica	229.245
230659	28.2717	-33.2375	11	SouthAfrica	230.659
231941	28.1593	-33.3216	11	SouthAfrica	231.941
233143	28.1593	-33.3216	11	SouthAfrica	233.143
234347	28.1593	-33.3216	11	SouthAfrica	234.347
235561	28.1593	-33.3216	11	SouthAfrica	235.561
236818	28.1593	-33.3216	11	SouthAfrica	236.818
238148	28.1593	-33.3216	11	SouthAfrica	238.148
239092	28.1593	-33.3216	11	SouthAfrica	239.092
240049	28.1593	-33.3216	11	SouthAfrica	240.049
241056	28.1593	-33.3216	11	SouthAfrica	241.056
242020	28.1593	-33.3216	11	SouthAfrica	242.02
242944	28.1593	-33.3216	11	SouthAfrica	242.944
243812	28.1593	-33.3216	11	SouthAfrica	243.812
244680	28.1593	-33.3216	11	SouthAfrica	244.68
245560	28.1593	-33.3216	11	SouthAfrica	245.56
246471	28.1593	-33.3216	11	SouthAfrica	246.471
247453	28.1593	-33.3216	11	SouthAfrica	247.453
248457	28.1593	-33.3216	11	SouthAfrica	248.457
249469	28.1593	-33.3216	11	SouthAfrica	249.469
250495	28.1593	-33.3216	11	SouthAfrica	250.495
251534	28.1593	-33.3216	11	SouthAfrica	251.534
252583	28.1593	-33.3216	11	SouthAfrica	252.583
253613	28.0446	-33.4132	11	SouthAfrica	253.613
254777	28.0322	-33.4231	11	SouthAfrica	254.777
256236	28.0216	-33.4315	11	SouthAfrica	256.236
257737	28.0114	-33.4397	11	SouthAfrica	257.737
259279	28.002	-33.4471	11	SouthAfrica	259.279
260860	27.9926	-33.4547	11	SouthAfrica	260.86
262470	27.9834	-33.462	11	SouthAfrica	262.47
264035	27.8608	-33.5594	11	SouthAfrica	264.035
265513	27.8608	-33.5594	11	SouthAfrica	265.513
266958	27.8608	-33.5594	11	SouthAfrica	266.958
268371	27.8608	-33.5594	11	SouthAfrica	268.371
269735	27.8608	-33.5594	11	SouthAfrica	269.735
271062	27.8608	-33.5594	11	SouthAfrica	271.062
272436	27.8608	-33.5594	11	SouthAfrica	272.436
273853	27.8608	-33.5594	11	SouthAfrica	273.853
275307	27.8608	-33.5594	11	SouthAfrica	275.307
276787	27.8608	-33.5594	11	SouthAfrica	276.787
278175	27.8608	-33.5594	11	SouthAfrica	278.175
279546	27.8608	-33.5594	11	SouthAfrica	279.546
280958	27.8608	-33.5594	11	SouthAfrica	280.958
282397	27.8608	-33.5594	11	SouthAfrica	282.397
283818	27.8608	-33.5594	11	SouthAfrica	283.818
285216	27.8608	-33.5594	11	SouthAfrica	285.216
286590	27.8608	-33.5594	11	SouthAfrica	286.59
287944	27.8608	-33.5594	11	SouthAfrica	287.944
289277	27.8608	-33.5594	11	SouthAfrica	289.277
290610	27.8608	-33.5594	11	SouthAfrica	290.61
291883	27.7186	-33.6688	11	SouthAfrica	291.883
293137	27.7064	-33.6782	11	SouthAfrica	293.137
294398	27.6941	-33.6876	11	SouthAfrica	294.398
295684	27.682	-33.6969	11	SouthAfrica	295.684
296993	27.6701	-33.706	11	SouthAfrica	296.993
298323	27.659	-33.7146	11	SouthAfrica	298.323
299675	27.6473	-33.7235	11	SouthAfrica	299.675
300305	27.6333	-33.7342	11	SouthAfrica	300.305
300400	27.6174	-33.7464	11	SouthAfrica	300.4
300442	27.4717	-33.8577	11	SouthAfrica	300.442
300437	27.4717	-33.8577	11	SouthAfrica	300.437
300423	27.4717	-33.8577	11	SouthAfrica	300.423
300389	27.4717	-33.8577	11	SouthAfrica	300.389
300361	27.4717	-33.8577	11	SouthAfrica	300.361
300346	27.4717	-33.8577	11	SouthAfrica	300.346
300001	27.4717	-33.8577	11	SouthAfrica	300.001
299436	27.4717	-33.8577	11	SouthAfrica	299.436
298849	27.4717	-33.8577	11	SouthAfrica	298.849
298242	27.4717	-33.8577	11	SouthAfrica	298.242
297612	27.4717	-33.8577	11	SouthAfrica	297.612
296965	27.4717	-33.8577	11	SouthAfrica	296.965
296327	27.4717	-33.8577	11	SouthAfrica	296.327
295718	27.4717	-33.8577	11	SouthAfrica	295.718
295154	27.4717	-33.8577	11	SouthAfrica	295.154
294639	27.4717	-33.8577	11	SouthAfrica	294.639
294171	27.4717	-33.8577	11	SouthAfrica	294.171
293750	27.4717	-33.8577	11	SouthAfrica	293.75
293378	27.4717	-33.8577	11	SouthAfrica	293.378
292999	27.2274	-34.0483	11	SouthAfrica	292.999
293838	27.2274	-34.0483	11	SouthAfrica	293.838
294713	27.2274	-34.0483	11	SouthAfrica	294.713
295629	27.2274	-34.0483	11	SouthAfrica	295.629
296573	27.2274	-34.0483	11	SouthAfrica	296.573
297644	27.2274	-34.0483	11	SouthAfrica	297.644
298858	27.2274	-34.0483	11	SouthAfrica	298.858
300057	27.2274	-34.0483	11	SouthAfrica	300.057
301239	27.2274	-34.0483	11	SouthAfrica	301.239
302396	27.0732	-34.1544	11	SouthAfrica	302.396
303436	27.059	-34.1641	11	SouthAfrica	303.436
304321	26.5117	-34.4745	11	SouthAfrica	304.321
304949	26.5117	-34.4745	11	SouthAfrica	304.949
305583	26.5117	-34.4745	11	SouthAfrica	305.583
306243	26.5117	-34.4745	11	SouthAfrica	306.243
306952	26.5117	-34.4745	11	SouthAfrica	306.952
307716	26.5117	-34.4745	11	SouthAfrica	307.716
308531	26.5117	-34.4745	11	SouthAfrica	308.531
309401	26.5117	-34.4745	11	SouthAfrica	309.401
310326	26.5117	-34.4745	11	SouthAfrica	310.326
311285	26.5117	-34.4745	11	SouthAfrica	311.285
312245	26.5117	-34.4745	11	SouthAfrica	312.245
313176	26.5117	-34.4745	11	SouthAfrica	313.176
314105	26.5117	-34.4745	11	SouthAfrica	314.105
315128	26.5117	-34.4745	11	SouthAfrica	315.128
316198	26.5117	-34.4745	11	SouthAfrica	316.198
317277	26.5117	-34.4745	11	SouthAfrica	317.277
318366	26.5117	-34.4745	11	SouthAfrica	318.366
319462	26.5117	-34.4745	11	SouthAfrica	319.462
320557	26.5117	-34.4745	11	SouthAfrica	320.557
321634	26.5117	-34.4745	11	SouthAfrica	321.634
322719	26.5117	-34.4745	11	SouthAfrica	322.719
323812	26.5117	-34.4745	11	SouthAfrica	323.812
324934	26.5117	-34.4745	11	SouthAfrica	324.934
326124	26.5117	-34.4745	11	SouthAfrica	326.124
327329	26.5117	-34.4745	11	SouthAfrica	327.329
328542	26.5117	-34.4745	11	SouthAfrica	328.542
329760	26.5117	-34.4745	11	SouthAfrica	329.76
330983	26.5117	-34.4745	11	SouthAfrica	330.983
332145	26.5117	-34.4745	11	SouthAfrica	332.145
333245	26.5117	-34.4745	11	SouthAfrica	333.245
334348	26.5117	-34.4745	11	SouthAfrica	334.348
335422	26.5117	-34.4745	11	SouthAfrica	335.422
336473	26.5117	-34.4745	11	SouthAfrica	336.473
337530	26.5117	-34.4745	11	SouthAfrica	337.53
338594	26.5117	-34.4745	11	SouthAfrica	338.594
339667	26.5117	-34.4745	11	SouthAfrica	339.667
340751	26.5117	-34.4745	11	SouthAfrica	340.751
341845	26.5117	-34.4745	11	SouthAfrica	341.845
342991	26.5117	-34.4745	11	SouthAfrica	342.991
344150	26.5117	-34.4745	11	SouthAfrica	344.15
345317	26.5117	-34.4745	11	SouthAfrica	345.317
346467	26.5117	-34.4745	11	SouthAfrica	346.467
347602	26.5117	-34.4745	11	SouthAfrica	347.602
348744	26.5117	-34.4745	11	SouthAfrica	348.744
349895	26.5117	-34.4745	11	SouthAfrica	349.895
351077	26.5117	-34.4745	11	SouthAfrica	351.077
352234	26.5117	-34.4745	11	SouthAfrica	352.234
353403	26.5117	-34.4745	11	SouthAfrica	353.403
354596	26.5117	-34.4745	11	SouthAfrica	354.596
355844	26.5117	-34.4745	11	SouthAfrica	355.844
357283	26.5117	-34.4745	11	SouthAfrica	357.283
359247	26.5117	-34.4745	11	SouthAfrica	359.247
361219	26.5117	-34.4745	11	SouthAfrica	361.219
363192	26.5117	-34.4745	11	SouthAfrica	363.192
365165	26.5117	-34.4745	11	SouthAfrica	365.165
367136	26.5117	-34.4745	11	SouthAfrica	367.136
369097	26.5117	-34.4745	11	SouthAfrica	369.097
371057	26.5117	-34.4745	11	SouthAfrica	371.057
373012	26.5117	-34.4745	11	SouthAfrica	373.012
374957	26.5117	-34.4745	11	SouthAfrica	374.957
376901	26.5117	-34.4745	11	SouthAfrica	376.901
378872	26.5117	-34.4745	11	SouthAfrica	378.872
380850	26.5117	-34.4745	11	SouthAfrica	380.85
382830	26.5117	-34.4745	11	SouthAfrica	382.83
384808	26.5117	-34.4745	11	SouthAfrica	384.808
386780	26.5117	-34.4745	11	SouthAfrica	386.78
388744	26.5117	-34.4745	11	SouthAfrica	388.744
390698	26.5117	-34.4745	11	SouthAfrica	390.698
392652	26.5117	-34.4745	11	SouthAfrica	392.652
394526	26.5117	-34.4745	11	SouthAfrica	394.526
396366	26.5117	-34.4745	11	SouthAfrica	396.366
398225	26.5117	-34.4745	11	SouthAfrica	398.225
400085	26.5117	-34.4745	11	SouthAfrica	400.085
401947	26.5117	-34.4745	11	SouthAfrica	401.947
403799	26.5117	-34.4745	11	SouthAfrica	403.799
405627	26.5117	-34.4745	11	SouthAfrica	405.627
407429	26.5117	-34.4745	11	SouthAfrica	407.429
409107	26.5117	-34.4745	11	SouthAfrica	409.107
410461	26.5117	-34.4745	11	SouthAfrica	410.461
411870	26.5117	-34.4745	11	SouthAfrica	411.87
413319	26.5117	-34.4745	11	SouthAfrica	413.319
414770	26.5117	-34.4745	11	SouthAfrica	414.77
416144	26.5117	-34.4745	11	SouthAfrica	416.144
417444	26.5117	-34.4745	11	SouthAfrica	417.444
418746	26.5117	-34.4745	11	SouthAfrica	418.746
419891	26.1407	-34.7544	11	SouthAfrica	419.891
420935	26.1407	-34.7544	11	SouthAfrica	420.935
421918	26.1407	-34.7544	11	SouthAfrica	421.918
422842	26.1407	-34.7544	11	SouthAfrica	422.842
423756	26.1407	-34.7544	11	SouthAfrica	423.756
424694	26.1407	-34.7544	11	SouthAfrica	424.694
425705	26.1407	-34.7544	11	SouthAfrica	425.705
426771	26.1407	-34.7544	11	SouthAfrica	426.771
427839	26.1407	-34.7544	11	SouthAfrica	427.839
428914	26.1407	-34.7544	11	SouthAfrica	428.914
429977	26.1407	-34.7544	11	SouthAfrica	429.977
430975	26.1407	-34.7544	11	SouthAfrica	430.975
431907	26.1407	-34.7544	11	SouthAfrica	431.907
432774	26.1407	-34.7544	11	SouthAfrica	432.774
433686	26.1407	-34.7544	11	SouthAfrica	433.686
434677	26.1407	-34.7544	11	SouthAfrica	434.677
435741	26.1407	-34.7544	11	SouthAfrica	435.741
436864	26.1407	-34.7544	11	SouthAfrica	436.864
437998	26.1407	-34.7544	11	SouthAfrica	437.998
439142	26.1407	-34.7544	11	SouthAfrica	439.142
440223	26.1407	-34.7544	11	SouthAfrica	440.223
439934	26.1407	-34.7544	11	SouthAfrica	439.934
439582	26.1407	-34.7544	11	SouthAfrica	439.582
439208	26.1407	-34.7544	11	SouthAfrica	439.208
438853	26.1407	-34.7544	11	SouthAfrica	438.853
438577	26.1407	-34.7544	11	SouthAfrica	438.577
438192	25.4436	-35.2292	11	SouthAfrica	438.192
437669	25.4436	-35.2292	11	SouthAfrica	437.669
437155	25.4436	-35.2292	11	SouthAfrica	437.155
436651	25.4436	-35.2292	11	SouthAfrica	436.651
436154	25.4436	-35.2292	11	SouthAfrica	436.154
435632	25.4436	-35.2292	11	SouthAfrica	435.632
435035	25.4436	-35.2292	11	SouthAfrica	435.035
434538	25.4436	-35.2292	11	SouthAfrica	434.538
434314	25.4436	-35.2292	11	SouthAfrica	434.314
434185	25.4436	-35.2292	11	SouthAfrica	434.185
434159	25.4436	-35.2292	11	SouthAfrica	434.159
434167	25.4436	-35.2292	11	SouthAfrica	434.167
434186	25.4436	-35.2292	11	SouthAfrica	434.186
434214	25.4436	-35.2292	11	SouthAfrica	434.214
434250	25.4436	-35.2292	11	SouthAfrica	434.25
434294	25.4436	-35.2292	11	SouthAfrica	434.294
434349	25.4436	-35.2292	11	SouthAfrica	434.349
434369	25.0722	-35.447	11	SouthAfrica	434.369
434347	25.0722	-35.447	11	SouthAfrica	434.347
434394	25.0722	-35.447	11	SouthAfrica	434.394
434708	25.0722	-35.447	11	SouthAfrica	434.708
435387	25.0722	-35.447	11	SouthAfrica	435.387
436406	25.0722	-35.447	11	SouthAfrica	436.406
437477	25.0722	-35.447	11	SouthAfrica	437.477
438556	25.0722	-35.447	11	SouthAfrica	438.556
439629	25.0722	-35.447	11	SouthAfrica	439.629
440698	25.0722	-35.447	11	SouthAfrica	440.698
441784	25.0722	-35.447	11	SouthAfrica	441.784
442976	25.0722	-35.447	11	SouthAfrica	442.976
444279	25.0722	-35.447	11	SouthAfrica	444.279
445604	25.0722	-35.447	11	SouthAfrica	445.604
446936	25.0722	-35.447	11	SouthAfrica	446.936
448252	25.0722	-35.447	11	SouthAfrica	448.252
449446	25.0722	-35.447	11	SouthAfrica	449.446
450539	25.0722	-35.447	11	SouthAfrica	450.539
451645	25.0722	-35.447	11	SouthAfrica	451.645
452776	25.0722	-35.447	11	SouthAfrica	452.776
454042	25.0722	-35.447	11	SouthAfrica	454.042
455394	25.0722	-35.447	11	SouthAfrica	455.394
456749	25.0722	-35.447	11	SouthAfrica	456.749
458062	25.0722	-35.447	11	SouthAfrica	458.062
459286	25.0722	-35.447	11	SouthAfrica	459.286
460175	25.0722	-35.447	11	SouthAfrica	460.175
460736	25.0722	-35.447	11	SouthAfrica	460.736
461368	25.0722	-35.447	11	SouthAfrica	461.368
462043	25.0722	-35.447	11	SouthAfrica	462.043
462755	25.0722	-35.447	11	SouthAfrica	462.755
463573	25.0722	-35.447	11	SouthAfrica	463.573
464582	25.0722	-35.447	11	SouthAfrica	464.582
465448	25.0722	-35.447	11	SouthAfrica	465.448
466165	25.0722	-35.447	11	SouthAfrica	466.165
466753	25.0722	-35.447	11	SouthAfrica	466.753
467238	24.1751	-35.9408	11	SouthAfrica	467.238
467445	24.1751	-35.9408	11	SouthAfrica	467.445
467661	24.1751	-35.9408	11	SouthAfrica	467.661
467973	24.1751	-35.9408	11	SouthAfrica	467.973
468238	23.8032	-36.0902	11	SouthAfrica	468.238
468461	23.8032	-36.0902	11	SouthAfrica	468.461
468903	23.8032	-36.0902	11	SouthAfrica	468.903
469353	23.8032	-36.0902	11	SouthAfrica	469.353
469685	23.8032	-36.0902	11	SouthAfrica	469.685
469911	23.8032	-36.0902	11	SouthAfrica	469.911
470210	23.8032	-36.0902	11	SouthAfrica	470.21
470520	23.8032	-36.0902	11	SouthAfrica	470.52
470587	23.8032	-36.0902	11	SouthAfrica	470.587
470556	23.8032	-36.0902	11	SouthAfrica	470.556
470501	23.8032	-36.0902	11	SouthAfrica	470.501
470084	23.8032	-36.0902	11	SouthAfrica	470.084
469658	23.8032	-36.0902	11	SouthAfrica	469.658
469258	23.8032	-36.0902	11	SouthAfrica	469.258
468867	23.8032	-36.0902	11	SouthAfrica	468.867
468479	23.8032	-36.0902	11	SouthAfrica	468.479
468091	23.8032	-36.0902	11	SouthAfrica	468.091
467717	23.8032	-36.0902	11	SouthAfrica	467.717
467370	23.8032	-36.0902	11	SouthAfrica	467.37
467120	23.8032	-36.0902	11	SouthAfrica	467.12
467113	23.8032	-36.0902	11	SouthAfrica	467.113
467176	23.8032	-36.0902	11	SouthAfrica	467.176
466998	23.8032	-36.0902	11	SouthAfrica	466.998
466769	23.8032	-36.0902	11	SouthAfrica	466.769
466415	23.8032	-36.0902	11	SouthAfrica	466.415
466058	23.8032	-36.0902	11	SouthAfrica	466.058
465709	23.8032	-36.0902	11	SouthAfrica	465.709
465367	23.8032	-36.0902	11	SouthAfrica	465.367
464790	23.259	-36.3138	11	SouthAfrica	464.79
464196	23.259	-36.3138	11	SouthAfrica	464.196
463771	23.259	-36.3138	11	SouthAfrica	463.771
463206	23.259	-36.3138	11	SouthAfrica	463.206
462453	23.259	-36.3138	11	SouthAfrica	462.453
461677	23.259	-36.3138	11	SouthAfrica	461.677
460915	23.259	-36.3138	11	SouthAfrica	460.915
460156	23.259	-36.3138	11	SouthAfrica	460.156
459401	23.259	-36.3138	11	SouthAfrica	459.401
458762	23.259	-36.3138	11	SouthAfrica	458.762
458120	23.259	-36.3138	11	SouthAfrica	458.12
457380	23.259	-36.3138	11	SouthAfrica	457.38
456653	23.259	-36.3138	11	SouthAfrica	456.653
455930	23.259	-36.3138	11	SouthAfrica	455.93
455176	23.259	-36.3138	11	SouthAfrica	455.176
454415	23.259	-36.3138	11	SouthAfrica	454.415
454963	23.259	-36.3138	11	SouthAfrica	454.963
455640	23.259	-36.3138	11	SouthAfrica	455.64
456370	23.259	-36.3138	11	SouthAfrica	456.37
454903	16.8888	-34.9251	5	SouthAfrica	454.903
453163	16.8888	-34.9251	5	SouthAfrica	453.163
451363	16.8888	-34.9251	5	SouthAfrica	451.363
449549	16.8888	-34.9251	5	SouthAfrica	449.549
447738	16.8888	-34.9251	5	SouthAfrica	447.738
445954	16.8888	-34.9251	5	SouthAfrica	445.954
444313	16.8888	-34.9251	5	SouthAfrica	444.313
442757	16.8888	-34.9251	5	SouthAfrica	442.757
441216	16.8888	-34.9251	5	SouthAfrica	441.216
439668	16.8888	-34.9251	5	SouthAfrica	439.668
438213	16.8888	-34.9251	5	SouthAfrica	438.213
436719	16.8888	-34.9251	5	SouthAfrica	436.719
435195	16.8888	-34.9251	5	SouthAfrica	435.195
433662	16.8888	-34.9251	5	SouthAfrica	433.662
432585	16.8888	-34.9251	5	SouthAfrica	432.585
431849	16.2806	-33.8979	5	SouthAfrica	431.849
430702	16.2806	-33.8979	5	SouthAfrica	430.702
429797	16.2806	-33.8979	5	SouthAfrica	429.797
428791	16.2806	-33.8979	5	SouthAfrica	428.791
427668	16.2806	-33.8979	5	SouthAfrica	427.668
426535	16.2806	-33.8979	5	SouthAfrica	426.535
425410	16.2806	-33.8979	5	SouthAfrica	425.41
424295	16.2806	-33.8979	5	SouthAfrica	424.295
423179	16.2806	-33.8979	5	SouthAfrica	423.179
422068	16.2806	-33.8979	5	SouthAfrica	422.068
421047	16.2806	-33.8979	5	SouthAfrica	421.047
420167	16.2806	-33.8979	5	SouthAfrica	420.167
419292	16.2806	-33.8979	5	SouthAfrica	419.292
418299	16.2806	-33.8979	5	SouthAfrica	418.299
417438	16.2806	-33.8979	5	SouthAfrica	417.438
416845	16.2806	-33.8979	5	SouthAfrica	416.845
416268	16.2806	-33.8979	5	SouthAfrica	416.268
415795	16.2806	-33.8979	5	SouthAfrica	415.795
415467	16.2806	-33.8979	5	SouthAfrica	415.467
415046	16.2806	-33.8979	5	SouthAfrica	415.046
414613	16.2806	-33.8979	5	SouthAfrica	414.613
414248	16.2806	-33.8979	5	SouthAfrica	414.248
413944	16.2806	-33.8979	5	SouthAfrica	413.944
413739	16.2806	-33.8979	5	SouthAfrica	413.739
413378	16.2806	-33.8979	5	SouthAfrica	413.378
412911	16.2806	-33.8979	5	SouthAfrica	412.911
412443	16.2806	-33.8979	5	SouthAfrica	412.443
411988	16.2806	-33.8979	5	SouthAfrica	411.988
411632	16.2806	-33.8979	5	SouthAfrica	411.632
411316	16.2806	-33.8979	5	SouthAfrica	411.316
411040	16.2806	-33.8979	5	SouthAfrica	411.04
410908	16.2806	-33.8979	5	SouthAfrica	410.908
410818	16.2806	-33.8979	5	SouthAfrica	410.818
410791	16.2806	-33.8979	5	SouthAfrica	410.791
410665	16.2806	-33.8979	5	SouthAfrica	410.665
410547	16.2806	-33.8979	5	SouthAfrica	410.547
410438	16.2806	-33.8979	5	SouthAfrica	410.438
410130	16.2806	-33.8979	5	SouthAfrica	410.13
409620	16.2806	-33.8979	5	SouthAfrica	409.62
409051	16.2806	-33.8979	5	SouthAfrica	409.051
408576	16.2806	-33.8979	5	SouthAfrica	408.576
408085	16.2806	-33.8979	5	SouthAfrica	408.085
407531	16.2806	-33.8979	5	SouthAfrica	407.531
407110	16.2806	-33.8979	5	SouthAfrica	407.11
406734	16.2806	-33.8979	5	SouthAfrica	406.734
406555	16.2806	-33.8979	5	SouthAfrica	406.555
406272	16.2806	-33.8979	5	SouthAfrica	406.272
406000	16.2806	-33.8979	5	SouthAfrica	406
405737	16.2806	-33.8979	5	SouthAfrica	405.737
405472	16.2806	-33.8979	5	SouthAfrica	405.472
405410	16.2806	-33.8979	5	SouthAfrica	405.41
405453	16.2806	-33.8979	5	SouthAfrica	405.453
405696	16.2806	-33.8979	5	SouthAfrica	405.696
405976	16.2806	-33.8979	5	SouthAfrica	405.976
406267	16.2806	-33.8979	5	SouthAfrica	406.267
406553	16.2806	-33.8979	5	SouthAfrica	406.553
406851	16.2806	-33.8979	5	SouthAfrica	406.851
407154	16.2806	-33.8979	5	SouthAfrica	407.154
407359	16.2806	-33.8979	5	SouthAfrica	407.359
407563	16.2806	-33.8979	5	SouthAfrica	407.563
407900	16.2806	-33.8979	5	SouthAfrica	407.9
408277	16.2806	-33.8979	5	SouthAfrica	408.277
408577	16.2806	-33.8979	5	SouthAfrica	408.577
408688	16.2806	-33.8979	5	SouthAfrica	408.688
408781	16.2806	-33.8979	5	SouthAfrica	408.781
408923	16.2806	-33.8979	5	SouthAfrica	408.923
409090	16.2806	-33.8979	5	SouthAfrica	409.09
409203	16.2806	-33.8979	5	SouthAfrica	409.203
409221	16.2806	-33.8979	5	SouthAfrica	409.221
409243	16.2806	-33.8979	5	SouthAfrica	409.243
409271	16.2806	-33.8979	5	SouthAfrica	409.271
409311	16.2806	-33.8979	5	SouthAfrica	409.311
409372	16.2806	-33.8979	5	SouthAfrica	409.372
409531	16.2806	-33.8979	5	SouthAfrica	409.531
409891	16.2806	-33.8979	5	SouthAfrica	409.891
410370	16.2806	-33.8979	5	SouthAfrica	410.37
410864	16.2806	-33.8979	5	SouthAfrica	410.864
411373	16.2806	-33.8979	5	SouthAfrica	411.373
411835	16.2806	-33.8979	5	SouthAfrica	411.835
412222	16.2806	-33.8979	5	SouthAfrica	412.222
412569	16.2806	-33.8979	5	SouthAfrica	412.569
413045	16.2806	-33.8979	5	SouthAfrica	413.045
414551	16.2806	-33.8979	5	SouthAfrica	414.551
416092	16.2806	-33.8979	5	SouthAfrica	416.092
417678	16.2806	-33.8979	5	SouthAfrica	417.678
419227	16.2806	-33.8979	5	SouthAfrica	419.227
420724	16.2806	-33.8979	5	SouthAfrica	420.724
422164	16.2806	-33.8979	5	SouthAfrica	422.164
423201	15.6057	-32.9742	5	SouthAfrica	423.201
424290	15.6057	-32.9742	5	SouthAfrica	424.29
425404	15.6057	-32.9742	5	SouthAfrica	425.404
426527	15.6057	-32.9742	5	SouthAfrica	426.527
427657	15.6057	-32.9742	5	SouthAfrica	427.657
428793	15.6057	-32.9742	5	SouthAfrica	428.793
429934	15.6057	-32.9742	5	SouthAfrica	429.934
431056	15.6057	-32.9742	5	SouthAfrica	431.056
432129	15.6057	-32.9742	5	SouthAfrica	432.129
433203	15.6057	-32.9742	5	SouthAfrica	433.203
434283	15.6057	-32.9742	5	SouthAfrica	434.283
435388	15.6057	-32.9742	5	SouthAfrica	435.388
436459	15.6057	-32.9742	5	SouthAfrica	436.459
436727	15.6057	-32.9742	5	SouthAfrica	436.727
436845	15.6057	-32.9742	5	SouthAfrica	436.845
437001	15.6057	-32.9742	5	SouthAfrica	437.001
437219	15.6057	-32.9742	5	SouthAfrica	437.219
437441	15.6057	-32.9742	5	SouthAfrica	437.441
437667	15.6057	-32.9742	5	SouthAfrica	437.667
437837	15.6057	-32.9742	5	SouthAfrica	437.837
437939	15.6057	-32.9742	5	SouthAfrica	437.939
437966	15.6057	-32.9742	5	SouthAfrica	437.966
437929	15.6057	-32.9742	5	SouthAfrica	437.929
437887	15.6057	-32.9742	5	SouthAfrica	437.887
437887	15.6057	-32.9742	5	SouthAfrica	437.887
437973	15.6057	-32.9742	5	SouthAfrica	437.973
438143	15.6057	-32.9742	5	SouthAfrica	438.143
438397	15.6057	-32.9742	5	SouthAfrica	438.397
438730	15.6057	-32.9742	5	SouthAfrica	438.73
439089	15.6057	-32.9742	5	SouthAfrica	439.089
439411	15.6057	-32.9742	5	SouthAfrica	439.411
439746	15.6057	-32.9742	5	SouthAfrica	439.746
440277	15.6057	-32.9742	5	SouthAfrica	440.277
440645	15.6057	-32.9742	5	SouthAfrica	440.645
440665	15.6057	-32.9742	5	SouthAfrica	440.665
440732	15.6057	-32.9742	5	SouthAfrica	440.732
440877	15.6057	-32.9742	5	SouthAfrica	440.877
441001	15.0716	-31.9627	5	SouthAfrica	441.001
440697	15.0716	-31.9627	5	SouthAfrica	440.697
440377	15.0716	-31.9627	5	SouthAfrica	440.377
439992	15.0716	-31.9627	5	SouthAfrica	439.992
439549	15.0716	-31.9627	5	SouthAfrica	439.549
439060	15.0716	-31.9627	5	SouthAfrica	439.06
438577	15.0716	-31.9627	5	SouthAfrica	438.577
437604	15.0716	-31.9627	5	SouthAfrica	437.604
436452	15.0716	-31.9627	5	SouthAfrica	436.452
435313	15.0716	-31.9627	5	SouthAfrica	435.313
434179	15.0716	-31.9627	5	SouthAfrica	434.179
433051	15.0716	-31.9627	5	SouthAfrica	433.051
431929	15.0716	-31.9627	5	SouthAfrica	431.929
430793	15.0716	-31.9627	5	SouthAfrica	430.793
429617	15.0716	-31.9627	5	SouthAfrica	429.617
428445	15.0716	-31.9627	5	SouthAfrica	428.445
427279	15.0716	-31.9627	5	SouthAfrica	427.279
426119	15.0716	-31.9627	5	SouthAfrica	426.119
424548	15.0716	-31.9627	5	SouthAfrica	424.548
422720	15.0716	-31.9627	5	SouthAfrica	422.72
420891	15.0716	-31.9627	5	SouthAfrica	420.891
419068	15.0716	-31.9627	5	SouthAfrica	419.068
417220	15.0716	-31.9627	5	SouthAfrica	417.22
415365	15.0716	-31.9627	5	SouthAfrica	415.365
413512	15.0716	-31.9627	5	SouthAfrica	413.512
411657	15.0716	-31.9627	5	SouthAfrica	411.657
409800	15.0716	-31.9627	5	SouthAfrica	409.8
407915	15.0716	-31.9627	5	SouthAfrica	407.915
406022	15.0716	-31.9627	5	SouthAfrica	406.022
404133	15.0716	-31.9627	5	SouthAfrica	404.133
402268	15.0716	-31.9627	5	SouthAfrica	402.268
400407	15.0716	-31.9627	5	SouthAfrica	400.407
398549	15.0716	-31.9627	5	SouthAfrica	398.549
396690	15.0716	-31.9627	5	SouthAfrica	396.69
394857	15.0716	-31.9627	5	SouthAfrica	394.857
393004	15.0716	-31.9627	5	SouthAfrica	393.004
391127	15.0716	-31.9627	5	SouthAfrica	391.127
389274	15.0716	-31.9627	5	SouthAfrica	389.274
387433	15.0716	-31.9627	5	SouthAfrica	387.433
385624	15.0716	-31.9627	5	SouthAfrica	385.624
383817	15.0716	-31.9627	5	SouthAfrica	383.817
382011	15.0716	-31.9627	5	SouthAfrica	382.011
380266	15.0716	-31.9627	5	SouthAfrica	380.266
378521	15.0716	-31.9627	5	SouthAfrica	378.521
376721	15.0716	-31.9627	5	SouthAfrica	376.721
374888	15.0716	-31.9627	5	SouthAfrica	374.888
373092	15.0716	-31.9627	5	SouthAfrica	373.092
371359	15.0716	-31.9627	5	SouthAfrica	371.359
369656	15.0716	-31.9627	5	SouthAfrica	369.656
368075	15.0716	-31.9627	5	SouthAfrica	368.075
366816	15.0716	-31.9627	5	SouthAfrica	366.816
365478	15.0716	-31.9627	5	SouthAfrica	365.478
364071	15.0716	-31.9627	5	SouthAfrica	364.071
362668	15.0716	-31.9627	5	SouthAfrica	362.668
361272	15.0716	-31.9627	5	SouthAfrica	361.272
359959	15.0716	-31.9627	5	SouthAfrica	359.959
358753	15.0716	-31.9627	5	SouthAfrica	358.753
357499	15.0716	-31.9627	5	SouthAfrica	357.499
356229	15.0716	-31.9627	5	SouthAfrica	356.229
354904	15.0716	-31.9627	5	SouthAfrica	354.904
353558	15.0716	-31.9627	5	SouthAfrica	353.558
352191	15.0716	-31.9627	5	SouthAfrica	352.191
350779	15.0716	-31.9627	5	SouthAfrica	350.779
349643	15.0716	-31.9627	5	SouthAfrica	349.643
348592	15.0716	-31.9627	5	SouthAfrica	348.592
347663	15.0716	-31.9627	5	SouthAfrica	347.663
346739	15.0716	-31.9627	5	SouthAfrica	346.739
345828	15.0716	-31.9627	5	SouthAfrica	345.828
344904	15.0716	-31.9627	5	SouthAfrica	344.904
343894	15.0716	-31.9627	5	SouthAfrica	343.894
342819	15.0716	-31.9627	5	SouthAfrica	342.819
341969	15.0716	-31.9627	5	SouthAfrica	341.969
341428	15.0716	-31.9627	5	SouthAfrica	341.428
341026	15.0716	-31.9627	5	SouthAfrica	341.026
340753	15.0716	-31.9627	5	SouthAfrica	340.753
340578	15.0716	-31.9627	5	SouthAfrica	340.578
340410	15.0716	-31.9627	5	SouthAfrica	340.41
340350	15.0716	-31.9627	5	SouthAfrica	340.35
340474	15.0716	-31.9627	5	SouthAfrica	340.474
340621	15.0716	-31.9627	5	SouthAfrica	340.621
340778	15.0716	-31.9627	5	SouthAfrica	340.778
340944	15.0716	-31.9627	5	SouthAfrica	340.944
341093	15.0716	-31.9627	5	SouthAfrica	341.093
341180	15.0716	-31.9627	5	SouthAfrica	341.18
341273	15.0716	-31.9627	5	SouthAfrica	341.273
341591	15.0716	-31.9627	5	SouthAfrica	341.591
342086	15.0716	-31.9627	5	SouthAfrica	342.086
342668	15.0716	-31.9627	5	SouthAfrica	342.668
343305	15.0716	-31.9627	5	SouthAfrica	343.305
343933	15.0716	-31.9627	5	SouthAfrica	343.933
344458	15.0716	-31.9627	5	SouthAfrica	344.458
344891	15.0716	-31.9627	5	SouthAfrica	344.891
345342	15.0716	-31.9627	5	SouthAfrica	345.342
345323	15.0716	-31.9627	5	SouthAfrica	345.323
345415	15.0716	-31.9627	5	SouthAfrica	345.415
345608	15.0716	-31.9627	5	SouthAfrica	345.608
345689	15.0716	-31.9627	5	SouthAfrica	345.689
345853	15.0716	-31.9627	5	SouthAfrica	345.853
346090	15.0716	-31.9627	5	SouthAfrica	346.09
346053	15.0716	-31.9627	5	SouthAfrica	346.053
345905	15.0716	-31.9627	5	SouthAfrica	345.905
345768	15.0716	-31.9627	5	SouthAfrica	345.768
345637	15.0716	-31.9627	5	SouthAfrica	345.637
345433	15.0716	-31.9627	5	SouthAfrica	345.433
344832	14.5986	-31.3052	5	SouthAfrica	344.832
344174	14.5986	-31.3052	5	SouthAfrica	344.174
343410	14.5986	-31.3052	5	SouthAfrica	343.41
342626	14.5986	-31.3052	5	SouthAfrica	342.626
341821	14.5986	-31.3052	5	SouthAfrica	341.821
341211	14.5986	-31.3052	5	SouthAfrica	341.211
340814	14.5986	-31.3052	5	SouthAfrica	340.814
340650	14.5986	-31.3052	5	SouthAfrica	340.65
340613	14.5986	-31.3052	5	SouthAfrica	340.613
340517	14.5986	-31.3052	5	SouthAfrica	340.517
340652	14.5986	-31.3052	5	SouthAfrica	340.652
340961	14.5986	-31.3052	5	SouthAfrica	340.961
341273	14.5986	-31.3052	5	SouthAfrica	341.273
341598	14.5986	-31.3052	5	SouthAfrica	341.598
341940	14.5986	-31.3052	5	SouthAfrica	341.94
342297	14.5986	-31.3052	5	SouthAfrica	342.297
342786	14.5986	-31.3052	5	SouthAfrica	342.786
343270	14.5986	-31.3052	5	SouthAfrica	343.27
343685	14.5986	-31.3052	5	SouthAfrica	343.685
344110	14.5986	-31.3052	5	SouthAfrica	344.11
344546	14.5986	-31.3052	5	SouthAfrica	344.546
344996	14.5986	-31.3052	5	SouthAfrica	344.996
345376	14.2435	-30.6418	5	SouthAfrica	345.376
345390	14.2435	-30.6418	5	SouthAfrica	345.39
345304	14.2435	-30.6418	5	SouthAfrica	345.304
345106	14.2435	-30.6418	5	SouthAfrica	345.106
344930	14.2435	-30.6418	5	SouthAfrica	344.93
344762	14.2435	-30.6418	5	SouthAfrica	344.762
344708	14.2435	-30.6418	5	SouthAfrica	344.708
344619	14.2435	-30.6418	5	SouthAfrica	344.619
344723	14.2435	-30.6418	5	SouthAfrica	344.723
345146	14.2435	-30.6418	5	SouthAfrica	345.146
345830	14.2435	-30.6418	5	SouthAfrica	345.83
346456	14.2435	-30.6418	5	SouthAfrica	346.456
347001	14.2435	-30.6418	5	SouthAfrica	347.001
347645	14.2435	-30.6418	5	SouthAfrica	347.645
348499	14.2435	-30.6418	5	SouthAfrica	348.499
349358	14.2435	-30.6418	5	SouthAfrica	349.358
350125	14.2435	-30.6418	5	SouthAfrica	350.125
350702	14.2435	-30.6418	5	SouthAfrica	350.702
351379	14.2435	-30.6418	5	SouthAfrica	351.379
352015	14.2435	-30.6418	5	SouthAfrica	352.015
352710	14.2435	-30.6418	5	SouthAfrica	352.71
353469	14.2435	-30.6418	5	SouthAfrica	353.469
354245	14.2435	-30.6418	5	SouthAfrica	354.245
354905	14.2435	-30.6418	5	SouthAfrica	354.905
355386	14.2435	-30.6418	5	SouthAfrica	355.386
355505	14.2435	-30.6418	5	SouthAfrica	355.505
355278	14.2435	-30.6418	5	SouthAfrica	355.278
355049	14.2435	-30.6418	5	SouthAfrica	355.049
354858	14.2435	-30.6418	5	SouthAfrica	354.858
354699	14.2435	-30.6418	5	SouthAfrica	354.699
354548	14.2435	-30.6418	5	SouthAfrica	354.548
354405	14.2435	-30.6418	5	SouthAfrica	354.405
353944	13.8808	-29.7151	1	SouthAfrica	353.944
353180	13.8808	-29.7151	1	SouthAfrica	353.18
352141	13.8808	-29.7151	1	SouthAfrica	352.141
351055	13.8808	-29.7151	1	SouthAfrica	351.055
350070	13.8808	-29.7151	1	SouthAfrica	350.07
349029	13.8808	-29.7151	1	SouthAfrica	349.029
347997	13.8808	-29.7151	1	SouthAfrica	347.997
346968	13.8808	-29.7151	1	SouthAfrica	346.968
345991	13.8808	-29.7151	1	SouthAfrica	345.991
345025	13.7983	-28.9442	1	SouthAfrica	345.025
343601	13.7983	-28.9442	1	SouthAfrica	343.601
342079	13.7983	-28.9442	1	SouthAfrica	342.079
340549	13.7983	-28.9442	1	SouthAfrica	340.549
339028	13.7983	-28.9442	1	SouthAfrica	339.028
337611	13.7983	-28.9442	1	SouthAfrica	337.611
336306	13.7983	-28.9442	1	SouthAfrica	336.306
335204	13.7983	-28.9442	1	SouthAfrica	335.204
334135	13.7983	-28.9442	1	SouthAfrica	334.135
333444	13.7983	-28.9442	1	SouthAfrica	333.444
332892	13.7983	-28.9442	1	SouthAfrica	332.892
332341	13.7983	-28.9442	1	SouthAfrica	332.341
331702	13.7983	-28.9442	1	SouthAfrica	331.702
331066	13.7983	-28.9442	1	SouthAfrica	331.066
330442	13.7983	-28.9442	1	SouthAfrica	330.442
329828	13.7983	-28.9442	1	SouthAfrica	329.828
329226	13.7983	-28.9442	1	SouthAfrica	329.226
328769	13.7983	-28.9442	1	SouthAfrica	328.769
328267	13.7983	-28.9442	1	SouthAfrica	328.267
327679	13.7983	-28.9442	1	SouthAfrica	327.679
327101	13.7983	-28.9442	1	SouthAfrica	327.101
326443	13.7983	-28.9442	1	SouthAfrica	326.443
325770	13.7983	-28.9442	1	SouthAfrica	325.77
325108	13.7983	-28.9442	1	SouthAfrica	325.108
324437	13.7983	-28.9442	1	SouthAfrica	324.437
323689	13.7983	-28.9442	1	SouthAfrica	323.689
322841	13.7983	-28.9442	1	SouthAfrica	322.841
321976	13.7983	-28.9442	1	SouthAfrica	321.976
321121	13.7983	-28.9442	1	SouthAfrica	321.121
320278	13.7983	-28.9442	1	SouthAfrica	320.278
319560	13.7983	-28.9442	1	SouthAfrica	319.56
318961	13.7983	-28.9442	1	SouthAfrica	318.961
318951	13.7983	-28.9442	1	SouthAfrica	318.951
319124	13.7983	-28.9442	1	SouthAfrica	319.124
319300	13.7983	-28.9442	1	SouthAfrica	319.3
319462	13.7983	-28.9442	1	SouthAfrica	319.462
319467	13.7983	-28.9442	1	SouthAfrica	319.467
319522	13.7983	-28.9442	1	SouthAfrica	319.522
319658	13.7983	-28.9442	1	SouthAfrica	319.658
319955	13.7983	-28.9442	1	SouthAfrica	319.955
320128	13.7983	-28.9442	1	SouthAfrica	320.128
320314	13.7983	-28.9442	1	SouthAfrica	320.314
320506	13.7983	-28.9442	1	SouthAfrica	320.506
320890	13.7983	-28.9442	1	SouthAfrica	320.89
321313	13.7983	-28.9442	1	SouthAfrica	321.313
321853	13.7983	-28.9442	1	SouthAfrica	321.853
322436	13.7983	-28.9442	1	SouthAfrica	322.436
322997	13.7983	-28.9442	1	SouthAfrica	322.997
323564	13.7983	-28.9442	1	SouthAfrica	323.564
324155	13.7983	-28.9442	1	SouthAfrica	324.155
324756	13.7983	-28.9442	1	SouthAfrica	324.756
325364	13.7983	-28.9442	1	SouthAfrica	325.364
325979	13.7983	-28.9442	1	SouthAfrica	325.979
326622	13.7983	-28.9442	1	SouthAfrica	326.622
327272	13.7983	-28.9442	1	SouthAfrica	327.272
327925	13.7983	-28.9442	1	SouthAfrica	327.925
328594	13.7983	-28.9442	1	SouthAfrica	328.594
329275	13.7983	-28.9442	1	SouthAfrica	329.275
329955	13.7983	-28.9442	1	SouthAfrica	329.955
330649	13.7983	-28.9442	1	SouthAfrica	330.649
331361	13.7983	-28.9442	1	SouthAfrica	331.361
332066	13.7983	-28.9442	1	SouthAfrica	332.066
332767	13.7983	-28.9442	1	SouthAfrica	332.767
333478	13.7983	-28.9442	1	SouthAfrica	333.478
334233	13.7983	-28.9442	1	SouthAfrica	334.233
334993	13.7983	-28.9442	1	SouthAfrica	334.993
335764	13.7983	-28.9442	1	SouthAfrica	335.764
336544	13.7983	-28.9442	1	SouthAfrica	336.544
337332	13.7983	-28.9442	1	SouthAfrica	337.332
338132	13.7983	-28.9442	1	SouthAfrica	338.132
338397	13.7983	-28.9442	1	SouthAfrica	338.397
338020	13.7983	-28.9442	1	SouthAfrica	338.02
337627	13.7983	-28.9442	1	SouthAfrica	337.627
337243	13.7983	-28.9442	1	SouthAfrica	337.243
336862	13.7983	-28.9442	1	SouthAfrica	336.862
336219	13.7983	-28.9442	1	SouthAfrica	336.219
335226	13.7983	-28.9442	1	SouthAfrica	335.226
334313	13.7983	-28.9442	1	SouthAfrica	334.313
333352	13.7983	-28.9442	1	SouthAfrica	333.352
332449	13.7983	-28.9442	1	SouthAfrica	332.449
332059	13.7983	-28.9442	1	SouthAfrica	332.059
331926	13.7983	-28.9442	1	SouthAfrica	331.926
331874	13.7983	-28.9442	1	SouthAfrica	331.874
331836	13.7983	-28.9442	1	SouthAfrica	331.836
331804	13.7983	-28.9442	1	SouthAfrica	331.804
332152	13.7983	-28.9442	1	SouthAfrica	332.152
332414	13.7983	-28.9442	1	SouthAfrica	332.414
332478	13.4691	-27.6186	1	SouthAfrica	332.478
331870	13.4693	-27.602	1	SouthAfrica	331.87
331257	13.4696	-27.5854	1	SouthAfrica	331.257
330649	13.4698	-27.5688	1	SouthAfrica	330.649
330105	13.4701	-27.552	1	SouthAfrica	330.105
329678	13.4703	-27.5349	1	SouthAfrica	329.678
329384	13.4706	-27.5176	1	SouthAfrica	329.384
329117	13.4708	-27.5001	1	SouthAfrica	329.117
328777	13.4711	-27.4829	1	SouthAfrica	328.777
328214	13.4713	-27.4662	1	SouthAfrica	328.214
327560	13.4716	-27.4497	1	SouthAfrica	327.56
326911	13.4718	-27.4333	1	SouthAfrica	326.911
326266	13.4721	-27.4168	1	SouthAfrica	326.266
325603	13.4723	-27.4004	1	SouthAfrica	325.603
324956	13.4725	-27.3839	1	SouthAfrica	324.956
324538	13.4727	-27.3728	1	SouthAfrica	324.538
323894	13.4727	-27.3728	1	SouthAfrica	323.894
323258	13.4727	-27.3728	1	SouthAfrica	323.258
322599	13.4727	-27.3728	1	SouthAfrica	322.599
321662	13.4727	-27.3728	1	SouthAfrica	321.662
320552	13.4727	-27.3728	1	SouthAfrica	320.552
319395	13.4727	-27.3728	1	SouthAfrica	319.395
318243	13.4727	-27.3728	1	SouthAfrica	318.243
317105	13.4727	-27.3728	1	SouthAfrica	317.105
316017	13.4727	-27.3728	1	SouthAfrica	316.017
314995	13.4727	-27.3728	1	SouthAfrica	314.995
313979	13.4727	-27.3728	1	SouthAfrica	313.979
312976	13.4727	-27.3728	1	SouthAfrica	312.976
311766	13.4727	-27.3728	1	SouthAfrica	311.766
310396	13.4727	-27.3728	1	SouthAfrica	310.396
308937	13.4727	-27.3728	1	SouthAfrica	308.937
307481	13.4727	-27.3728	1	SouthAfrica	307.481
306170	13.4727	-27.3728	1	SouthAfrica	306.17
304986	13.4727	-27.3728	1	SouthAfrica	304.986
304056	13.4727	-27.3728	1	SouthAfrica	304.056
303236	13.4727	-27.3728	1	SouthAfrica	303.236
302396	13.4727	-27.3728	1	SouthAfrica	302.396
301650	13.4727	-27.3728	1	SouthAfrica	301.65
300867	13.4727	-27.3728	1	SouthAfrica	300.867
299948	13.4727	-27.3728	1	SouthAfrica	299.948
299022	13.4727	-27.3728	1	SouthAfrica	299.022
298254	13.4727	-27.3728	1	SouthAfrica	298.254
297581	13.4727	-27.3728	1	SouthAfrica	297.581
296927	13.4727	-27.3728	1	SouthAfrica	296.927
296281	13.4727	-27.3728	1	SouthAfrica	296.281
295641	13.4727	-27.3728	1	SouthAfrica	295.641
295012	13.4727	-27.3728	1	SouthAfrica	295.012
294389	13.4727	-27.3728	1	SouthAfrica	294.389
293674	13.4727	-27.3728	1	SouthAfrica	293.674
292936	13.4727	-27.3728	1	SouthAfrica	292.936
292300	13.4727	-27.3728	1	SouthAfrica	292.3
291746	13.4727	-27.3728	1	SouthAfrica	291.746
291206	13.4727	-27.3728	1	SouthAfrica	291.206
290683	13.4727	-27.3728	1	SouthAfrica	290.683
290171	13.4727	-27.3728	1	SouthAfrica	290.171
289670	13.4727	-27.3728	1	SouthAfrica	289.67
289179	13.4727	-27.3728	1	SouthAfrica	289.179
288704	13.4727	-27.3728	1	SouthAfrica	288.704
288233	13.4727	-27.3728	1	SouthAfrica	288.233
287704	13.4727	-27.3728	1	SouthAfrica	287.704
287149	13.4727	-27.3728	1	SouthAfrica	287.149
286665	13.4727	-27.3728	1	SouthAfrica	286.665
287069	13.4727	-27.3728	1	SouthAfrica	287.069
288112	13.4727	-27.3728	1	SouthAfrica	288.112
289200	13.4727	-27.3728	1	SouthAfrica	289.2
290333	13.4727	-27.3728	1	SouthAfrica	290.333
291475	13.4727	-27.3728	1	SouthAfrica	291.475
292626	13.4727	-27.3728	1	SouthAfrica	292.626
293784	13.4727	-27.3728	1	SouthAfrica	293.784
294951	13.4727	-27.3728	1	SouthAfrica	294.951
296119	13.4727	-27.3728	1	SouthAfrica	296.119
297243	13.4727	-27.3728	1	SouthAfrica	297.243
298383	13.4727	-27.3728	1	SouthAfrica	298.383
299731	13.4727	-27.3728	1	SouthAfrica	299.731
301143	13.4727	-27.3728	1	SouthAfrica	301.143
302614	13.4727	-27.3728	1	SouthAfrica	302.614
304122	13.4727	-27.3728	1	SouthAfrica	304.122
305587	13.4727	-27.3728	1	SouthAfrica	305.587
307006	13.4727	-27.3728	1	SouthAfrica	307.006
308377	13.4727	-27.3728	1	SouthAfrica	308.377
309739	13.4727	-27.3728	1	SouthAfrica	309.739
311101	13.4727	-27.3728	1	SouthAfrica	311.101
312311	13.4727	-27.3728	1	SouthAfrica	312.311
312610	13.4727	-27.3728	1	SouthAfrica	312.61
312917	13.4727	-27.3728	1	SouthAfrica	312.917
313296	13.4727	-27.3728	1	SouthAfrica	313.296
313699	13.4727	-27.3728	1	SouthAfrica	313.699
314005	13.4727	-27.3728	1	SouthAfrica	314.005
314257	13.4727	-27.3728	1	SouthAfrica	314.257
314096	13.2683	-26.7189	1	SouthAfrica	314.096
313673	13.2683	-26.7189	1	SouthAfrica	313.673
313138	13.2683	-26.7189	1	SouthAfrica	313.138
312663	13.2683	-26.7189	1	SouthAfrica	312.663
312294	13.2683	-26.7189	1	SouthAfrica	312.294
312010	13.2683	-26.7189	1	SouthAfrica	312.01
311750	13.2683	-26.7189	1	SouthAfrica	311.75
311486	13.2683	-26.7189	1	SouthAfrica	311.486
311132	13.2683	-26.7189	1	SouthAfrica	311.132
310692	13.2683	-26.7189	1	SouthAfrica	310.692
310193	13.2683	-26.7189	1	SouthAfrica	310.193
309753	13.2683	-26.7189	1	SouthAfrica	309.753
309399	13.2683	-26.7189	1	SouthAfrica	309.399
309095	13.2683	-26.7189	1	SouthAfrica	309.095
308704	13.2683	-26.7189	1	SouthAfrica	308.704
308461	13.2683	-26.7189	1	SouthAfrica	308.461
308359	13.2683	-26.7189	1	SouthAfrica	308.359
308231	13.2683	-26.7189	1	SouthAfrica	308.231
308193	13.2683	-26.7189	1	SouthAfrica	308.193
308328	13.2683	-26.7189	1	SouthAfrica	308.328
308509	13.2683	-26.7189	1	SouthAfrica	308.509
308874	13.2683	-26.7189	1	SouthAfrica	308.874
309381	13.2683	-26.7189	1	SouthAfrica	309.381
309915	13.2683	-26.7189	1	SouthAfrica	309.915
310454	13.2683	-26.7189	1	SouthAfrica	310.454
310998	13.2683	-26.7189	1	SouthAfrica	310.998
311586	13.2683	-26.7189	1	SouthAfrica	311.586
312235	13.2683	-26.7189	1	SouthAfrica	312.235
312793	13.2683	-26.7189	1	SouthAfrica	312.793
313383	13.2683	-26.7189	1	SouthAfrica	313.383
314002	13.2683	-26.7189	1	SouthAfrica	314.002
314636	13.2683	-26.7189	1	SouthAfrica	314.636
315249	13.2683	-26.7189	1	SouthAfrica	315.249
315710	13.119	-26.2248	1	SouthAfrica	315.71
315932	13.1157	-26.2077	1	SouthAfrica	315.932
316393	13.1124	-26.191	1	SouthAfrica	316.393
316919	13.1092	-26.1745	1	SouthAfrica	316.919
317383	13.106	-26.1578	1	SouthAfrica	317.383
317784	13.1027	-26.141	1	SouthAfrica	317.784
318153	13.0994	-26.124	1	SouthAfrica	318.153
318587	13.0962	-26.1073	1	SouthAfrica	318.587
319139	13.093	-26.0908	1	SouthAfrica	319.139
319846	13.0899	-26.0748	1	SouthAfrica	319.846
320550	13.0868	-26.0589	1	SouthAfrica	320.55
321273	13.0837	-26.0429	1	SouthAfrica	321.273
322043	13.0806	-26.0272	1	SouthAfrica	322.043
322812	13.0776	-26.0114	1	SouthAfrica	322.812
323750	13.0747	-25.9965	1	SouthAfrica	323.75
324706	13.0517	-25.8609	1	SouthAfrica	324.706
325611	13.0495	-25.8458	1	SouthAfrica	325.611
325389	13.047	-25.8286	1	SouthAfrica	325.389
325161	13.0444	-25.8113	1	SouthAfrica	325.161
324959	13.0419	-25.7941	1	SouthAfrica	324.959
324829	13.0394	-25.7769	1	SouthAfrica	324.829
324732	13.0369	-25.7596	1	SouthAfrica	324.732
324604	13.0344	-25.7424	1	SouthAfrica	324.604
324392	13.0319	-25.7252	1	SouthAfrica	324.392
324351	13.0314	-25.7219	1	SouthAfrica	324.351
324185	13.0314	-25.7219	1	SouthAfrica	324.185
324026	13.0314	-25.7219	1	SouthAfrica	324.026
323876	13.0314	-25.7219	1	SouthAfrica	323.876
323735	13.0314	-25.7219	1	SouthAfrica	323.735
323612	13.0314	-25.7219	1	SouthAfrica	323.612
323380	13.0314	-25.7219	1	SouthAfrica	323.38
322839	13.0314	-25.7219	1	SouthAfrica	322.839
322218	13.0314	-25.7219	1	SouthAfrica	322.218
321737	13.0314	-25.7219	1	SouthAfrica	321.737
321248	13.0314	-25.7219	1	SouthAfrica	321.248
320739	13.0314	-25.7219	1	SouthAfrica	320.739
320434	13.0314	-25.7219	1	SouthAfrica	320.434
320271	13.0314	-25.7219	1	SouthAfrica	320.271
320016	13.0304	-25.7178	1	SouthAfrica	320.016
319867	13.0263	-25.7008	1	SouthAfrica	319.867
319721	13.0221	-25.6839	1	SouthAfrica	319.721
[truncated: 813 more rows]
