# Supplementary material for: Coevolution of craton margins and interiors during continental break-up
Source: Nature. 2024 Aug 7;632(8024):327–35. doi: 10.1038/s41586-024-07717-1 (PMC11306106; doi:10.1038/s41586-024-07717-1)
Supplement: Supplementary file 5 — Source Data Fig. 1 [file 41586_2024_7717_MOESM5_ESM.zip › SourceDataFig1h.csv]

escarp_LON	escarp_LAT	escarp_TAN	cont_LON	cont_LAT	cont_TAN	distance	ID	Escarpment	abs_diff	esc_minus_cont	distance_km
34.00043497	-10.58027856	-74.52882265	39.78755871	-8.921233772	-83.2095593	662706.9245	seg1_2	SouthAfrica	8.680736643	8.680736643	662.7069245
34.08001297	-11.02249527	-83.26593144	40.41031308	-10.19675448	-51.44620393	700918.656	seg1_3	SouthAfrica	31.81972751	31.81972751	700.918656
34.1100491	-11.47043126	87.93310381	40.75725199	-11.60489949	87.04918932	727744.8389	seg1_4	SouthAfrica	0.883914493	0.883914493	727.7448389
34.05067281	-11.91602547	84.14068263	40.75315206	-12.48358912	-89.63350132	734535.6371	seg1_5	SouthAfrica	173.7741839	6.225816056	734.5356371
34.02047509	-12.3637151	-89.43373616	40.72585044	-12.19121923	88.18052817	732162.3357	seg1_6	SouthAfrica	177.6142643	2.385735666	732.1623357
34.06322038	-12.80769505	-85.26439725	40.72544102	-12.15619175	87.99288902	730235.4699	seg1_7	SouthAfrica	173.2572863	6.742713731	730.2354699
34.09955532	-13.25599493	-82.60194615	40.7357573	-12.29763882	89.19544728	730773.4519	seg1_8	SouthAfrica	171.7973934	8.202606571	730.7734519
34.18527331	-13.69712797	-80.46245639	40.75404362	-12.49869269	-89.58162447	727034.1697	seg1_9	SouthAfrica	9.119168077	9.119168077	727.0341697
34.25610142	-14.14057722	-82.45093687	40.75989063	-13.17764361	88.97839653	714116.831	seg1_10	SouthAfrica	171.4293334	8.570666604	714.116831
34.31106558	-14.58697261	-85.37972726	40.79819881	-13.95080198	-81.9329744	705983.2174	seg1_11	SouthAfrica	3.446752859	3.446752859	705.9832174
34.33566558	-15.03579678	81.22631931	40.55205601	-15.83815735	57.90867684	675253.0058	seg1_12	SouthAfrica	23.31764247	23.31764247	675.2530058
34.17860071	-15.45345613	65.95012075	38.78088466	-17.34402584	22.2803131	535284.4308	seg1_13	SouthAfrica	43.66980766	43.66980766	535.2844308
33.96561617	-15.85173774	59.67405422	37.56351483	-17.81326162	54.33814333	441154.4447	seg1_14	SouthAfrica	5.335910894	5.335910894	441.1544447
33.71440242	-16.22962314	61.07478797	37.52805944	-18.18983096	79.3245487	460500.1245	seg1_15	SouthAfrica	18.24976073	18.24976073	460.5001245
33.51934389	-16.63859438	63.66486767	37.48231465	-18.45761576	74.23945404	466897.9801	seg1_16	SouthAfrica	10.57458638	10.57458638	466.8979801
33.30310082	-17.03582997	59.81429791	37.0970662	-19.08830176	44.51887084	461801.5316	seg1_17	SouthAfrica	15.29542707	15.29542707	461.8015316
33.05172781	-17.41458275	66.50095416	37.1342623	-19.05718019	45.77711625	468841.8003	seg1_18	SouthAfrica	20.72383792	20.72383792	468.8418003
32.93723308	-17.84491574	81.66383075	37.48503343	-18.42844977	75.13681383	486005.305	seg1_19	SouthAfrica	6.527016922	6.527016922	486.005305
32.9170808	-18.29404035	87.32946742	37.48354508	-18.44441589	74.6900157	483307.4969	seg1_20	SouthAfrica	12.63945172	12.63945172	483.3074969
32.89293609	-18.74308454	89.67945028	37.41743324	-18.71507578	63.51115679	477573.3512	seg1_21	SouthAfrica	26.16829349	26.16829349	477.5733512
32.91136869	-19.1896952	-89.92351347	37.0350835	-19.14012424	43.39385219	434104.6247	seg1_22	SouthAfrica	133.3173657	46.68263434	434.1046247
32.89361668	-19.63783924	74.15627733	36.02351544	-20.449245	62.21246775	339668.233	seg1_23	SouthAfrica	11.94380959	11.94380959	339.668233
32.66087764	-20.02214527	58.22080998	35.74296048	-21.78597598	-89.31917307	375526.9527	seg1_24	SouthAfrica	147.539983	32.46001695	375.5269527
32.39566603	-20.39393711	57.65801227	35.85590108	-22.41258018	-80.28264567	422806.6626	seg1_25	SouthAfrica	137.9406579	42.05934206	422.8066626
32.15023684	-20.77642086	57.70666965	35.9482999	-22.98213528	-88.65376208	462407.1883	seg1_26	SouthAfrica	146.3604317	33.63956827	462.4071883
31.8900273	-21.13763539	52.69724135	35.80753907	-23.87675387	72.31339858	504528.7578	seg1_27	SouthAfrica	19.61615723	19.61615723	504.5287578
31.59167115	-21.45430083	54.25520829	35.69809089	-24.16763532	69.68365388	517767.7085	seg1_28	SouthAfrica	15.42844559	15.42844559	517.7677085
31.34584594	-21.83222073	59.19602537	35.68282667	-24.20530963	69.52859399	516510.1241	seg1_29	SouthAfrica	10.33256861	10.33256861	516.5101241
31.09498567	-22.21339465	55.66500434	35.30567602	-24.85573737	50.17996411	520150.6343	seg1_30	SouthAfrica	5.485040234	5.485040234	520.1506343
30.79487006	-22.56322079	52.04567317	34.43066744	-25.18458533	3.764679165	470582.9417	seg1_31	SouthAfrica	48.28099401	48.28099401	470.5829417
30.49037111	-22.91175982	61.73150288	35.0230372	-25.15839611	25.19631789	524002.3009	seg1_32	SouthAfrica	36.53518499	36.53518499	524.0023009
30.34148673	-23.31403945	87.44965317	35.90067505	-23.53808708	78.83135934	568833.3557	seg1_33	SouthAfrica	8.618293828	8.618293828	568.8333557
30.43358623	-23.75549682	-80.95689548	35.94328746	-22.93947083	-87.88753447	570762.8163	seg1_34	SouthAfrica	6.93063899	6.93063899	570.7628163
30.47715308	-24.20264662	-84.39062108	35.86099404	-23.7109553	75.47253137	550834.0188	seg1_35	SouthAfrica	159.8631525	20.13684755	550.8340188
30.51163675	-24.65057775	-84.31366204	35.69527428	-24.17458867	69.65503429	528504.2204	seg1_36	SouthAfrica	153.9686963	26.03130367	528.5042204
30.55677028	-25.09719595	-86.67186659	35.31385299	-24.8472031	51.402117	481222.7792	seg1_37	SouthAfrica	138.0739836	41.92601641	481.2227792
30.55077541	-25.54551681	-89.95582719	33.31197737	-25.56374419	54.24693408	277543.118	seg1_38	SouthAfrica	144.2027613	35.79723873	277.543118
30.53926042	-25.99487218	87.65819765	33.13971516	-26.11186598	79.66964575	260613.6438	seg1_39	SouthAfrica	7.988551895	7.988551895	260.6136438
30.49139272	-26.44119967	79.56650304	33.04688597	-26.88687298	83.30403692	259203.06	seg1_40	SouthAfrica	3.737533884	3.737533884	259.20306
30.34039021	-26.86911214	75.07520909	32.93955193	-27.51563498	81.95624068	267389.045	seg1_41	SouthAfrica	6.881031583	6.881031583	267.389045
30.21396072	-27.30192804	73.00860582	32.87313558	-28.05589601	76.02389137	275398.3975	seg1_42	SouthAfrica	3.015285556	3.015285556	275.3983975
30.02641567	-27.71806076	67.8429472	32.55623218	-28.66771184	61.16706746	269871.2505	seg1_43	SouthAfrica	6.675879737	6.675879737	269.8712505
29.81116839	-28.12447004	67.60819233	32.28977608	-29.06762194	56.46400239	264145.9786	seg1_44	SouthAfrica	11.14418995	11.14418995	264.1459786
29.61651551	-28.53838671	70.80570362	32.0640953	-29.33218807	48.44044273	254487.088	seg1_45	SouthAfrica	22.3652609	22.3652609	254.487088
29.45046828	-28.96267167	72.21897461	31.67027273	-29.63168248	39.7921753	228229.9656	seg1_46	SouthAfrica	32.42679931	32.42679931	228.2299656
29.27566763	-29.3846934	64.4683182	30.99805635	-30.14880795	51.29980829	187051.2698	seg1_47	SouthAfrica	13.16850991	13.16850991	187.0512698
28.98391784	-29.75154286	53.74713256	30.54618249	-30.80646755	65.11109363	190676.8742	seg1_48	SouthAfrica	11.36396107	11.36396107	190.6768742
28.64160032	-30.08637718	48.36036505	30.18655307	-31.35174616	55.77571622	204204.0413	seg1_49	SouthAfrica	7.415351179	7.415351179	204.2040413
28.27040693	-30.39787772	43.97512404	29.7639219	-31.82913651	55.16256511	213636.1621	seg1_50	SouthAfrica	11.18744107	11.18744107	213.6361621
27.86871379	-30.68068582	41.73449666	29.38200001	-32.25688561	54.23113736	226812.5128	seg1_51	SouthAfrica	12.4966407	12.4966407	226.8125128
27.46588835	-30.96318107	40.36919911	29.00868523	-32.65806285	50.40668162	238629.9052	seg1_52	SouthAfrica	10.03748251	10.03748251	238.6299052
27.04469118	-31.22583425	34.82370644	28.43413113	-33.11555525	44.57260694	247905.4322	seg1_53	SouthAfrica	9.748900492	9.748900492	247.9054322
26.582435	-31.4325616	30.17136131	27.86344053	-33.55730596	45.66533719	265563.1673	seg1_54	SouthAfrica	15.49397587	15.49397587	265.5631673
26.11360838	-31.62934997	30.53613264	27.46863437	-33.86010076	45.23610865	279245.3768	seg1_55	SouthAfrica	14.69997601	14.69997601	279.2453768
25.65112322	-31.83702122	25.95149759	26.84941181	-34.30178062	40.42695024	296822.0819	seg1_56	SouthAfrica	14.47545265	14.47545265	296.8220819
25.16287886	-31.95835726	12.85643032	25.7276696	-35.0603145	43.03520888	350150.1908	seg1_57	SouthAfrica	30.17877856	30.17877856	350.1501908
24.6400381	-31.96879274	4.769897328	24.64739462	-35.7176399	38.91036591	418896.8708	seg1_58	SouthAfrica	34.14046858	34.14046858	418.8968708
24.11725393	-31.963358	4.266188577	24.05458063	-35.9894199	33.12156389	450364.4425	seg1_59	SouthAfrica	28.85537532	28.85537532	450.3644425
23.59543879	-31.96158151	5.637010433	23.6259824	-36.1634651	33.96036083	470430.4428	seg1_60	SouthAfrica	28.3233504	28.3233504	470.4304428
23.0739773	-31.97305661	7.444460917	23.24622773	-36.32252014	39.33621434	487650.2687	seg1_61	SouthAfrica	31.89175342	31.89175342	487.6502687
22.55320142	-31.99491628	8.252527792	22.78605518	-36.62581032	41.33235598	519904.5175	seg1_62	SouthAfrica	33.07982819	33.07982819	519.9045175
22.03286949	-32.01446805	8.230971487	22.24231402	-36.88844121	33.18682444	547698.4817	seg1_63	SouthAfrica	24.95585295	24.95585295	547.6984817
20.99378054	-32.02247053	-14.38317598	18.66643548	-36.81168922	-8.955149724	583058.8547	seg1_65	SouthAfrica	5.428026254	5.428026254	583.0588547
20.59962141	-31.73611076	-33.61111216	16.98692147	-35.15048259	-46.11396372	517114.9255	seg1_66	SouthAfrica	12.50285156	12.50285156	517.1149255
20.20457688	-31.45231365	-31.28402016	16.84806018	-34.89568537	-35.98012093	504934.8741	seg1_67	SouthAfrica	4.696100772	4.696100772	504.9348741
19.79007613	-31.19298868	-30.43596711	16.40160647	-34.75800025	-42.20202054	518772.617	seg1_68	SouthAfrica	11.76605343	11.76605343	518.772617
19.39081797	-30.91814522	-31.39794494	16.33361283	-34.04157074	-56.55475547	461371.8436	seg1_69	SouthAfrica	25.15681053	25.15681053	461.3718436
18.99153339	-30.64555864	-32.13465521	15.90088517	-33.7140138	-43.81479283	460017.0867	seg1_70	SouthAfrica	11.68013762	11.68013762	460.0170867
18.60548686	-30.36078533	-35.04720802	15.62617779	-33.03872142	-55.4698859	421387.8066	seg1_71	SouthAfrica	20.42267788	20.42267788	421.3878066
18.24645657	-30.05487358	-41.47822446	15.04610042	-32.35193313	-60.03973767	409411.8497	seg1_72	SouthAfrica	18.56151321	18.56151321	409.4118497
17.94836958	-29.70369206	-50.78172531	14.58902566	-31.41719021	-48.7094192	386201.8194	seg1_73	SouthAfrica	2.072306117	2.072306117	386.2018194
17.72287788	-29.31319228	-54.47220721	14.28552185	-30.82400201	-52.2803991	383874.8491	seg1_74	SouthAfrica	2.191808107	2.191808107	383.8748491
17.48156234	-28.93117551	-53.99638706	14.06471983	-30.46802955	-54.29311501	384977.0106	seg1_75	SouthAfrica	0.296727951	0.296727951	384.9770106
17.25159133	-28.54494424	-57.76054027	13.78137402	-29.86808235	-70.21244328	381357.7124	seg1_76	SouthAfrica	12.45190301	12.45190301	381.3577124
17.07159038	-28.13960734	-60.82705866	13.69996462	-29.25076083	-69.75398051	364907.7851	seg1_77	SouthAfrica	8.926921846	8.926921846	364.9077851
16.89151009	-27.73486369	-58.83421826	13.74738787	-28.89067368	-71.00689495	346592.5144	seg1_78	SouthAfrica	12.17267669	12.17267669	346.5925144
16.68165819	-27.34171872	-59.67742417	13.54792007	-28.45111235	-65.3952267	345150.949	seg1_79	SouthAfrica	5.717802535	5.717802535	345.150949
16.51701512	-26.93435507	-63.01225631	13.42545769	-27.85552318	-78.30134441	335342.6093	seg1_80	SouthAfrica	15.2890881	15.2890881	335.3426093
16.36183742	-26.52562717	-70.02797626	13.3362689	-27.08066618	-66.42034235	319734.1201	seg1_81	SouthAfrica	3.607633916	3.607633916	319.7341201
16.31202318	-26.09526955	-76.16271072	13.1471953	-26.37141303	-68.36805608	331160.86	seg1_82	SouthAfrica	7.794654641	7.794654641	331.16086
16.25645095	-25.66660289	-75.36735687	13.07350781	-25.99013428	-71.20115683	334940.7482	seg1_83	SouthAfrica	4.166200036	4.166200036	334.9407482
16.19233071	-25.23709947	-75.02721346	12.99813085	-25.58496821	-69.40381855	337803.3915	seg1_84	SouthAfrica	5.623394919	5.623394919	337.8033915
16.13000238	-24.80827594	-76.64160992	12.89100157	-25.08336415	-72.03820392	343134.4836	seg1_85	SouthAfrica	4.603406	4.603406	343.1344836
16.09162261	-24.3783663	-80.33146832	12.69567276	-24.47252554	-59.85451503	360212.8573	seg1_86	SouthAfrica	20.47695329	20.47695329	360.2128573
16.08851389	-23.9456017	-80.84139033	12.49710424	-24.02120668	-66.94407376	382504.3852	seg1_87	SouthAfrica	13.89731657	13.89731657	382.5043852
16.05693495	-23.51488691	-81.50830277	12.42601406	-23.55923681	-71.06026958	388193.484	seg1_88	SouthAfrica	10.44803319	10.44803319	388.193484
16.06288857	-23.08176583	-83.71230417	12.34723316	-23.00320809	-75.37515807	399013.9183	seg1_89	SouthAfrica	8.337146103	8.337146103	399.0139183
16.06550241	-22.64855223	-84.97678857	12.26143294	-22.49765351	-62.65919199	410406.3781	seg1_90	SouthAfrica	22.31759658	22.31759658	410.4063781
16.0899659	-22.21589944	-75.81752871	12.31696074	-22.63254789	-68.79075881	409929.0792	seg1_91	SouthAfrica	7.026769896	7.026769896	409.9290792
15.94500377	-21.80603578	-67.28087089	12.35030864	-22.72354098	-72.03037369	402744.5197	seg1_92	SouthAfrica	4.749502796	4.749502796	402.7445197
15.83159609	-21.3866364	-64.4278865	12.25567222	-22.48651459	-62.38293726	408080.0957	seg1_93	SouthAfrica	2.044949237	2.044949237	408.0800957
15.6437382	-20.99235478	-61.82073402	12.13122275	-22.24582451	-61.10182841	408783.5161	seg1_94	SouthAfrica	0.718905611	0.718905611	408.7835161
15.49037715	-20.58530202	-51.20985098	12.23774254	-22.45184429	-61.52154613	415208.4437	seg1_95	SouthAfrica	10.31169515	10.31169515	415.2084437
15.16527035	-20.28289477	-37.94604541	12.36623634	-22.87565842	-74.04866593	428673.5037	seg1_96	SouthAfrica	36.10262052	36.10262052	428.6735037
14.8372127	-19.98360029	-38.91084	12.19149465	-22.36240539	-59.92272175	400566.5805	seg1_97	SouthAfrica	21.01188175	21.01188175	400.5665805
14.52506767	-19.67113458	-44.24353703	11.90083449	-21.63653245	-67.49688994	368549.845	seg1_98	SouthAfrica	23.25335291	23.25335291	368.549845
14.26557142	-19.323162	-53.44650665	11.71903613	-20.68181088	-68.59912952	323265.7236	seg1_99	SouthAfrica	15.15262287	15.15262287	323.2657236
14.07437922	-18.93491321	-60.08304491	11.54810843	-19.94862129	-65.65050272	304738.8467	seg1_100	SouthAfrica	5.567457807	5.567457807	304.7388467
13.90623074	-18.53935301	-66.04858156	11.30830346	-19.29846069	-67.93451217	303351.9997	seg1_101	SouthAfrica	1.885930608	1.885930608	303.3519997
13.80323667	-18.12358218	-72.60466395	11.14649572	-18.60105381	-72.94255345	303111.01	seg1_102	SouthAfrica	0.337889508	0.337889508	303.11101
13.73252614	-17.70180908	-72.53438823	11.0911716	-18.18659033	-70.25338828	302472.4799	seg1_103	SouthAfrica	2.280999948	2.280999948	302.4724799
13.62753592	-17.28748892	-73.05589585	10.93711596	-17.76296487	-65.36728536	308716.894	seg1_104	SouthAfrica	7.688610489	7.688610489	308.716894
13.56350413	-16.86513606	-75.79280717	10.80585795	-17.23032423	-75.94363744	315236.6517	seg1_105	SouthAfrica	0.150830271	0.150830271	315.2366517
13.49869155	-16.4430462	-78.37951182	10.78985963	-16.69056108	85.38311224	309095.3779	seg1_106	SouthAfrica	163.7626241	16.23737594	309.0953779
13.47306603	-16.02035632	-87.22296892	11.36894588	-15.90923549	77.35563515	239798.6443	seg1_107	SouthAfrica	164.5786041	15.42139593	239.7986443
13.5413769	-15.59983319	86.92276377	11.33615199	-15.26934531	79.96464048	254644.5257	seg1_108	SouthAfrica	6.958123289	6.958123289	254.6445257
13.60305683	-15.17832626	81.39262539	11.62193055	-14.69509253	81.28446273	233460.8254	seg1_109	SouthAfrica	0.108162659	0.108162659	233.4608254
13.75065682	-14.77669972	70.55703987	11.75734866	-13.88437733	80.67290306	251267.1752	seg1_110	SouthAfrica	10.11586319	10.11586319	251.2671752
13.96555011	-14.40557959	64.28512681	12.09166306	-13.31883977	-83.74960088	249797.0147	seg1_111	SouthAfrica	148.0347277	31.9652723	249.7970147
14.19647465	-14.04266035	63.32869152	11.89650937	-12.66457111	-66.51581004	309812.8426	seg1_112	SouthAfrica	129.8445016	50.15549844	309.8128426
14.42159836	-13.67613438	65.31865797	11.81976237	-12.24321549	-78.35153205	343326.2825	seg1_113	SouthAfrica	143.67019	36.32980998	343.3262825
14.62337362	-13.29663891	67.09037389	11.78838203	-11.85390387	73.49297547	367805.723	seg1_114	SouthAfrica	6.402601581	6.402601581	367.805723
14.82237272	-12.91506273	66.00381423	12.14962948	-11.50062381	80.90351515	349579.0547	seg1_115	SouthAfrica	14.89970092	14.89970092	349.5790547
15.03629385	-12.54111639	80.04241083	11.84794981	-11.74540824	70.71600856	379093.2362	seg1_116	SouthAfrica	9.32640227	9.32640227	379.0932362
15.01654989	-12.15066786	-72.49271263	11.90973712	-12.86125176	-64.07415298	367004.438	seg1_117	SouthAfrica	8.418559644	8.418559644	367.004438
73.6795547	20.51197213	65.12258364	66.60651093	23.317795	-50.53360208	796501.7426	seg1_2	WesternGhats	115.6561857	64.34381428	796.5017426
73.53110044	20.09232719	81.60332886	69.29558155	20.5930891	-57.36147706	446397.6927	seg1_3	WesternGhats	138.9648059	41.03519408	446.3976927
73.55261795	19.65008449	-86.93141564	69.97003052	19.40352059	-64.71610074	377440.5192	seg1_4	WesternGhats	22.2153149	22.2153149	377.4405192
73.58847797	19.21692701	82.05218214	69.83014442	19.64520245	-63.43833098	398011.3163	seg1_5	WesternGhats	145.4905131	34.50948688	398.0113163
73.43439544	18.79149634	82.03381156	70.09398592	19.17663346	-64.52429799	354731.275	seg1_6	WesternGhats	146.5581096	33.44189045	354.731275
73.4681661	18.34561836	-81.90212567	70.96520185	17.96813761	-52.38381837	268313.732	seg1_7	WesternGhats	29.51830731	29.51830731	268.313732
73.57377467	17.90823013	-78.31119043	71.47799755	17.46507299	-39.80897494	227800.3591	seg1_8	WesternGhats	38.50221548	38.50221548	227.8003591
73.66537674	17.46716908	-78.88127676	71.94090844	17.12194523	-44.50361056	187337.8751	seg1_9	WesternGhats	34.3776662	34.3776662	187.3378751
73.76091604	17.02694397	-79.97062855	72.25947956	16.75623136	-57.35907247	162783.6191	seg1_10	WesternGhats	22.61155608	22.61155608	162.7836191
73.83389379	16.58345879	-82.35751355	72.45664063	16.39271475	-63.97129788	148573.1262	seg1_11	WesternGhats	18.38621567	18.38621567	148.5731262
73.8902429	16.13705851	-70.76806353	72.77592477	15.75125857	-64.06915322	126712.6028	seg1_12	WesternGhats	6.698910304	6.698910304	126.7126028
74.13735348	15.75598474	-63.24634049	73.05284794	15.21716791	-66.435992	130741.3184	seg1_13	WesternGhats	3.189651516	3.189651516	130.7413184
74.31072947	15.33772384	-63.90449236	73.22100278	14.81175025	-73.24519874	130796.1005	seg1_14	WesternGhats	9.340706383	9.340706383	130.7961005
74.54239251	14.95974824	-68.19978353	73.31426223	14.47506534	-73.38619047	142685.3995	seg1_15	WesternGhats	5.186406938	5.186406938	142.6853995
74.64872262	14.52164347	-78.11911687	73.35785245	14.25124229	-75.09433764	142365.9024	seg1_16	WesternGhats	3.024779229	3.024779229	142.3659024
74.95652773	13.68540699	-62.0507098	73.66928269	13.01219755	-74.4864469	158042.1673	seg1_18	WesternGhats	12.43573709	12.43573709	158.0421673
75.16565002	13.28381377	-59.40210441	73.89145866	12.54161193	-64.73611969	160762.5433	seg1_19	WesternGhats	5.334015278	5.334015278	160.7625433
75.42366125	12.91040703	-65.18531504	74.0223203	12.27226175	-62.75243651	167776.0206	seg1_20	WesternGhats	2.432878534	2.432878534	167.7760206
75.54337397	12.47946512	-63.21250054	74.26880054	11.84586366	-63.89636438	155362.9477	seg1_21	WesternGhats	0.683863841	0.683863841	155.3629477
75.82596974	12.12288263	-47.23674827	74.66116807	11.0626996	-59.92300826	172827.3785	seg1_22	WesternGhats	12.68625999	12.68625999	172.8273785
76.16127044	11.81796846	-35.06196348	75.09448025	10.32340576	-70.18879121	202211.4745	seg1_23	WesternGhats	35.12682773	35.12682773	202.2114745
76.56345644	11.60843806	-3.610656831	76.24205061	6.849615904	17.82260727	527469.2476	seg1_24	WesternGhats	21.4332641	21.4332641	527.4692476
76.97338748	11.76298786	24.97315295	78.42378812	8.610799803	50.82834009	383438.6188	seg1_25	WesternGhats	25.85518715	25.85518715	383.4386188
77.37660673	11.97471662	29.47050512	79.18960182	8.721734459	-22.83244271	411462.9062	seg1_26	WesternGhats	52.30294783	52.30294783	411.4629062
77.77498255	12.20002483	31.87804635	81.69428525	5.762520442	35.60161573	834802.8544	seg1_27	WesternGhats	3.723569382	3.723569382	834.8028544
78.16027822	12.44326207	39.07050203	82.17880433	7.382903081	-84.15058342	715013.5603	seg1_28	WesternGhats	123.2210854	56.77891455	715.0135603
78.488982	12.75596621	50.40670573	80.13683622	80.13683622	45	236473.1048	seg1_29	WesternGhats	5.406705727	5.406705727	236.4731048
78.74929283	13.12350058	55.18245926	80.28042538	80.28042538	45	205670.9563	seg1_30	WesternGhats	10.18245926	10.18245926	205.6709563
79.0225691	13.4845209	63.62966863	80.65840384	80.65840384	45	200559.659	seg1_31	WesternGhats	18.62966863	18.62966863	200.559659
-50.46548536	-29.12134968	59.15092913	-47.74185166	-30.40344036	37.23656584	299488.6831	seg1_2	Brazil	21.9143633	21.9143633	299.4886831
-50.25222372	-28.71408539	65.39189069	-47.3897154	-29.7293012	67.39159934	300334.7172	seg1_3	Brazil	1.999708654	1.999708654	300.3347172
-50.07077934	-28.29557393	68.15526701	-47.05457705	-29.21923444	47.43165892	311970.3501	seg1_4	Brazil	20.72360809	20.72360809	311.9703501
-49.90542205	-27.87167634	70.6176789	-46.46113116	-28.77765693	40.27381383	352478.7207	seg1_5	Brazil	30.34386507	30.34386507	352.4787207
-49.76753746	-27.44135196	73.61952393	-46.10178325	-28.22294896	61.13486165	371447.2056	seg1_6	Brazil	12.48466228	12.48466228	371.4472056
-49.65472525	-27.00474977	76.96967937	-45.7058431	-27.63166968	58.54832418	397007.2909	seg1_7	Brazil	18.42135518	18.42135518	397.0072909
-49.57510539	-26.56206044	76.50766199	-45.54369099	-27.23344698	61.78032468	407403.7834	seg1_8	Brazil	14.72733731	14.72733731	407.4037834
-49.45554415	-26.12701047	70.49418523	-45.52295041	-27.17364136	59.11736943	408500.3947	seg1_9	Brazil	11.3768158	11.3768158	408.5003947
-49.27643222	-25.70886234	63.35473787	-45.52613689	-27.18283188	59.59431519	408478.0648	seg1_10	Brazil	3.760422675	3.760422675	408.4780648
-49.04590869	-25.31829522	51.93419964	-45.65596522	-27.45260216	59.29937046	413460.9089	seg1_11	Brazil	7.365170828	7.365170828	413.4609089
-48.70570038	-24.99529005	38.03239151	-45.90922425	-27.87338085	59.18899361	424973.113	seg1_12	Brazil	21.1566021	21.1566021	424.973113
-48.29838686	-24.74307722	31.40064416	-45.90371257	-27.86901182	59.18904807	422526.5176	seg1_13	Brazil	27.78840391	27.78840391	422.5265176
-47.88752724	-24.49740682	31.66114054	-45.6314046	-27.40917599	60.71427071	395572.9714	seg1_14	Brazil	29.05313016	29.05313016	395.5729714
-47.48657736	-24.2407578	31.47780608	-45.38467703	-26.96847431	56.12102007	370407.7724	seg1_15	Brazil	24.64321399	24.64321399	370.4077724
-47.07752759	-23.99629792	27.12405812	-45.24407496	-26.80314131	52.29209071	363611.1905	seg1_16	Brazil	25.16803259	25.16803259	363.6111905
-46.64254425	-23.79686841	26.79180519	-44.94989014	-26.41505105	75.41696989	338672.7082	seg1_17	Brazil	48.6251647	48.6251647	338.6727082
-46.23282999	-23.55503635	28.41085026	-43.348401	-27.63364149	-21.27038232	540787.9937	seg1_18	Brazil	49.68123258	49.68123258	540.7879937
-45.81192594	-23.33100718	30.21130446	-42.4350989	-27.73811332	0.874941504	599480.2395	seg1_19	Brazil	29.33636296	29.33636296	599.4802395
-45.42369125	-23.06571724	32.43092223	-41.68433668	-27.53061583	-5.117321225	627028.8232	seg1_20	Brazil	37.54824345	37.54824345	627.0288232
-45.02540749	-22.81131194	31.8023838	-40.9290104	-27.76362467	-28.59560018	693089.4831	seg1_21	Brazil	60.39798399	60.39798399	693.0894831
-44.63175884	-22.55173465	35.64084331	-39.85774638	-27.53241258	70.68086382	739693.1494	seg1_22	Brazil	35.04002051	35.04002051	739.6931494
-44.27711088	-22.2504205	38.72386195	-39.83132476	-26.44199286	-88.80113117	653464.38	seg1_23	Brazil	127.5249931	52.47500688	653.46438
-43.91894388	-21.95329298	37.25680199	-40.0806015	-25.78622583	73.42526895	582951.832	seg1_24	Brazil	36.16846696	36.16846696	582.951832
-43.54994676	-21.66814299	36.59669107	-39.82274528	-25.47345208	57.51067088	573992.9432	seg1_25	Brazil	20.91397981	20.91397981	573.9929432
-43.1864246	-21.37791494	53.62992067	-38.76420104	-23.82573497	57.86058238	532552.742	seg1_26	Brazil	4.230661711	4.230661711	532.552742
-43.06811096	-20.96999109	78.44372321	-38.53543283	-21.46357622	79.30946073	473906.0266	seg1_27	Brazil	0.865737524	0.865737524	473.9060266
-43.06231239	-20.52760474	87.91868182	-38.4099914	-20.3370094	-86.46185059	485960.651	seg1_28	Brazil	174.3805324	5.61946759	485.960651
-43.09685805	-20.08596547	88.78505802	-38.67249981	-19.85296488	-87.94255985	463809.1695	seg1_29	Brazil	176.7276179	3.272382135	463.8091695
-43.10407452	-19.64334617	86.98795726	-38.63505072	-19.54291047	89.45612648	468978.7425	seg1_30	Brazil	2.46816922	2.46816922	468.9787425
-43.10733251	-19.20065063	-89.36510836	-38.7392966	-18.85301599	70.7712969	461496.2646	seg1_31	Brazil	160.1364053	19.86359473	461.4962646
-43.17308474	-18.76233118	-87.23331645	-38.3724157	-18.21665556	66.4031163	510705.5704	seg1_32	Brazil	153.6364328	26.36356725	510.7055704
-43.20971505	-18.32222037	84.01881842	-38.43347406	-18.46385176	58.90537447	504944.0723	seg1_33	Brazil	25.11344395	25.11344395	504.9440723
-43.13092789	-17.88611144	72.35396144	-38.73839664	-18.87131882	71.61320242	477459.0435	seg1_34	Brazil	0.740759021	0.740759021	477.4590435
-42.9784259	-17.46833824	66.98920142	-38.72346507	-18.82915518	70.1367216	475981.3348	seg1_35	Brazil	3.147520187	3.147520187	475.9813348
-42.81482735	-17.05374744	62.98034187	-38.60218485	-18.71918741	66.61847981	484797.8497	seg1_36	Brazil	3.638137941	3.638137941	484.7978497
-42.60224676	-16.66010524	62.00141672	-38.42277364	-18.39545214	60.54689842	485599.2007	seg1_37	Brazil	1.454518298	1.454518298	485.5992007
-42.42432166	-16.25193606	65.2790458	-38.17694109	-17.75716806	65.46773835	483581.9455	seg1_38	Brazil	0.188692557	0.188692557	483.5819455
-42.26081154	-15.83838691	64.62705013	-38.02764109	-17.39605981	76.51725548	485210.7021	seg1_39	Brazil	11.89020535	11.89020535	485.2107021
-42.07347001	-15.43499363	61.87515605	-38.04749197	-17.1365663	82.94180133	471875.8563	seg1_40	Brazil	21.06664528	21.06664528	471.8758563
-41.86945545	-15.0392701	62.94759333	-38.05150865	-16.58206218	87.95883025	445172.3361	seg1_41	Brazil	25.01123692	25.01123692	445.1723361
-41.69817959	-14.62995308	63.79484982	-38.11927537	-16.02732532	89.81880119	415984.321	seg1_42	Brazil	26.02395137	26.02395137	415.984321
-41.50719773	-14.23047837	69.4219447	-38.17447811	-15.19322463	-82.99302536	375321.7219	seg1_43	Brazil	152.4149701	27.58502994	375.3217219
-41.42249716	-13.79783547	76.55951099	-38.14848887	-14.34440314	82.6725205	359060.2409	seg1_44	Brazil	6.113009506	6.113009506	359.0602409
-41.34110922	-13.37111616	84.90362987	-38.24452007	-13.46362519	77.15075376	335531.228	seg1_45	Brazil	7.752876111	7.752876111	335.531228
-41.38791018	-12.93858674	80.02961709	-38.33466298	-13.28338102	71.21457179	333419.4841	seg1_46	Brazil	8.815045302	8.815045302	333.4194841
-41.23049069	-12.52528736	67.16529836	-38.19942858	-13.55350517	84.40324967	349067.2071	seg1_47	Brazil	17.23795131	17.23795131	349.0672071
-41.07308786	-12.11235999	67.1347883	-38.15326915	-13.11021721	58.11164435	337062.1581	seg1_48	Brazil	9.023143952	9.023143952	337.0621581
-40.91488002	-11.70011687	68.37108747	-37.6909882	-12.72960657	40.14432576	370016.43	seg1_49	Brazil	28.2267617	28.2267617	370.01643
-40.77577204	-11.28211977	67.55472686	-37.37582922	-12.42258612	45.99325373	392766.8667	seg1_50	Brazil	21.56147312	21.56147312	392.7668667
-40.6049802	-10.87523991	67.13000035	-37.1038251	-12.08129569	55.85601859	406203.0241	seg1_51	Brazil	11.27398176	11.27398176	406.2030241
-40.4588806	-10.46009343	73.27702355	-36.83384028	-11.31173152	73.50973327	408184.7842	seg1_52	Brazil	0.232709721	0.232709721	408.1847842
