# Supplementary material for: Coevolution of craton margins and interiors during continental break-up
Source: Nature. 2024 Aug 7;632(8024):327–35. doi: 10.1038/s41586-024-07717-1 (PMC11306106; doi:10.1038/s41586-024-07717-1)
Supplement: Supplementary file 5 — Source Data Fig. 1 [file 41586_2024_7717_MOESM5_ESM.zip › SourceDataFigure1i.xlsx]

## Sheet: SouthernAfricaMozambique
Lithospheric thickness (km) from LithoREF18 model		Lithospheric thickness (km) from Pasayanos14 model
52.7973		43.4236
48.0619		45.5506
52.7973		43.4236
52.7973		48.8539
73.478		57.9491
52.7973		40.5016
52.7973		43.4236
52.7973		44.1624
52.7973		54.376
91.0906		73.6363
88.4193		79.0917
88.4193		86.6821
180.805		140.909
202.601		255.133
202.601		278.186
189.708		202.152
189.708		202.152
99.02		193.091
99.02		244.726
99.02		169.373
99.02		110.366
79.245		69.587
79.245		67.6544
75.5361		67.6567
75.5361		80.5015
75.5361		72.4201
80.1321		76.2262
80.1321		83.7871
80.1321		83.5502
180.171		237.704
178.099		230.46
151.277		187.651
151.277		149.141
151.277		165.38
117.491		122.383
117.491		117.176
165.139		144.467
162.295		165.765
162.295		168.755
162.295		164.669
162.295		164.669
103.3		126.964
103.3		134.105
163.541		166.056
192.217		240.511
155.333		227.294
155.333		197.155
76.6129		79.3845
76.6129		81.4011
76.6129		82.6392
154.242		93.2482
154.242		196.165
154.242		201.545
127.627		210.112
127.627		169.073
127.627		181.302
164.904		158.162
167.738		201.459
164.904		153.817
163.541		165.451
163.541		166.056
151.947		200.546
154.136		208.994
151.947		207.56
146.544		205.662
176.11		206.75
144.235		218.729
144.235		119.454
84.4674		88.3035
84.4674		86.7361
84.4674		86.7361
105.263		86.9647
105.263		101.845
105.263		131.269

## Sheet: WesternGhats
Lithospheric thickness (km) from LithoREF18 model		Lithospheric thickness (km) from Pasayanos14 model
177.027		210.636
179.322		226.521
179.322		223.373
164.509		190.355
164.509		188.421
164.509		190.656
164.509		188.421
164.509		190.656
162.579		186.385
162.579		188.015
162.579		188.192
162.579		180.948
148.899		173.088
148.899		157.19
148.899		158.943
146.244		177.453
146.244		146.943
146.244		117.188
112.197		107.827
112.197		87.9441
176.171		99.5129
176.171		144.339
176.171		196.399
156.68		146.556

## Sheet: EasternBrazil
Lithospheric thickness (km) from LithoREF18 model		Lithospheric thickness (km) from Pasayanos14 model
167.863		191.732
175.821		207.587
175.821		213.963
175.821		208.527
172.014		192.032
172.014		185.784
172.014		185.784
172.014		184.174
172.014		184.174
172.014		181.59
172.014		210.379
172.014		210.379
167.863		203.26
154.872		192.8
154.872		212.985
154.872		212.985
172.014		187.716
172.014		220.605
158.776		213.857
154.872		212.985
158.776		224.787
199.386		255.225
183.641		240.973
183.641		229.257
158.776		213.012
158.776		197.155
173.285		218.581
173.285		209.111
180.248		197.424
168.778		233.771
169.057		218.453
169.057		218.453
158.799		152.572
183.119		165.926
169.057		219.726
169.057		227.897
183.119		214.146
183.119		197.977
183.119		239.042
86.8107		180.528
86.8107		51.6736
84.1733		49.1658
50.0879		107.553
158.151		261.123
158.151		246.447
50.0879		155.054
50.0879		50.0579
84.1733		61.094
86.8107		69.5731
86.8107		176.901
175.576		220.329
175.576		182.487
123.516		156.913
158.151		245.682
158.151		246.447
158.151		133.152
55.0757		71.8097
55.0757		133.148
170.028		150.428
55.0757		39.7986
135.132		63.3315
154.932		129.73
154.932		156.451

## Sheet: CombinedRegions
Lithospheric thickness (km) from LithoREF18 model		Lithospheric thickness (km) from Pasayanos14 model		Region
52.7973		43.4236		Southern Africa and Mozambique
48.0619		45.5506		Southern Africa and Mozambique
52.7973		43.4236		Southern Africa and Mozambique
52.7973		48.8539		Southern Africa and Mozambique
73.478		57.9491		Southern Africa and Mozambique
52.7973		40.5016		Southern Africa and Mozambique
52.7973		43.4236		Southern Africa and Mozambique
52.7973		44.1624		Southern Africa and Mozambique
52.7973		54.376		Southern Africa and Mozambique
91.0906		73.6363		Southern Africa and Mozambique
88.4193		79.0917		Southern Africa and Mozambique
88.4193		86.6821		Southern Africa and Mozambique
180.805		140.909		Southern Africa and Mozambique
202.601		255.133		Southern Africa and Mozambique
202.601		278.186		Southern Africa and Mozambique
189.708		202.152		Southern Africa and Mozambique
189.708		202.152		Southern Africa and Mozambique
99.02		193.091		Southern Africa and Mozambique
99.02		244.726		Southern Africa and Mozambique
99.02		169.373		Southern Africa and Mozambique
99.02		110.366		Southern Africa and Mozambique
79.245		69.587		Southern Africa and Mozambique
79.245		67.6544		Southern Africa and Mozambique
75.5361		67.6567		Southern Africa and Mozambique
75.5361		80.5015		Southern Africa and Mozambique
75.5361		72.4201		Southern Africa and Mozambique
80.1321		76.2262		Southern Africa and Mozambique
80.1321		83.7871		Southern Africa and Mozambique
80.1321		83.5502		Southern Africa and Mozambique
180.171		237.704		Southern Africa and Mozambique
178.099		230.46		Southern Africa and Mozambique
151.277		187.651		Southern Africa and Mozambique
151.277		149.141		Southern Africa and Mozambique
151.277		165.38		Southern Africa and Mozambique
117.491		122.383		Southern Africa and Mozambique
117.491		117.176		Southern Africa and Mozambique
165.139		144.467		Southern Africa and Mozambique
162.295		165.765		Southern Africa and Mozambique
162.295		168.755		Southern Africa and Mozambique
162.295		164.669		Southern Africa and Mozambique
162.295		164.669		Southern Africa and Mozambique
103.3		126.964		Southern Africa and Mozambique
103.3		134.105		Southern Africa and Mozambique
163.541		166.056		Southern Africa and Mozambique
192.217		240.511		Southern Africa and Mozambique
155.333		227.294		Southern Africa and Mozambique
155.333		197.155		Southern Africa and Mozambique
76.6129		79.3845		Southern Africa and Mozambique
76.6129		81.4011		Southern Africa and Mozambique
76.6129		82.6392		Southern Africa and Mozambique
154.242		93.2482		Southern Africa and Mozambique
154.242		196.165		Southern Africa and Mozambique
154.242		201.545		Southern Africa and Mozambique
127.627		210.112		Southern Africa and Mozambique
127.627		169.073		Southern Africa and Mozambique
127.627		181.302		Southern Africa and Mozambique
164.904		158.162		Southern Africa and Mozambique
167.738		201.459		Southern Africa and Mozambique
164.904		153.817		Southern Africa and Mozambique
163.541		165.451		Southern Africa and Mozambique
163.541		166.056		Southern Africa and Mozambique
151.947		200.546		Southern Africa and Mozambique
154.136		208.994		Southern Africa and Mozambique
151.947		207.56		Southern Africa and Mozambique
146.544		205.662		Southern Africa and Mozambique
176.11		206.75		Southern Africa and Mozambique
144.235		218.729		Southern Africa and Mozambique
144.235		119.454		Southern Africa and Mozambique
84.4674		88.3035		Southern Africa and Mozambique
84.4674		86.7361		Southern Africa and Mozambique
84.4674		86.7361		Southern Africa and Mozambique
105.263		86.9647		Southern Africa and Mozambique
105.263		101.845		Southern Africa and Mozambique
105.263		131.269		Southern Africa and Mozambique
177.027		210.636		Western Ghats, India
179.322		226.521		Western Ghats, India
179.322		223.373		Western Ghats, India
164.509		190.355		Western Ghats, India
164.509		188.421		Western Ghats, India
164.509		190.656		Western Ghats, India
164.509		188.421		Western Ghats, India
164.509		190.656		Western Ghats, India
162.579		186.385		Western Ghats, India
162.579		188.015		Western Ghats, India
162.579		188.192		Western Ghats, India
162.579		180.948		Western Ghats, India
148.899		173.088		Western Ghats, India
148.899		157.19		Western Ghats, India
148.899		158.943		Western Ghats, India
146.244		177.453		Western Ghats, India
146.244		146.943		Western Ghats, India
146.244		117.188		Western Ghats, India
112.197		107.827		Western Ghats, India
112.197		87.9441		Western Ghats, India
176.171		99.5129		Western Ghats, India
176.171		144.339		Western Ghats, India
176.171		196.399		Western Ghats, India
156.68		146.556		Western Ghats, India
167.863		191.732		Eastern Brazil
175.821		207.587		Eastern Brazil
175.821		213.963		Eastern Brazil
175.821		208.527		Eastern Brazil
172.014		192.032		Eastern Brazil
172.014		185.784		Eastern Brazil
172.014		185.784		Eastern Brazil
172.014		184.174		Eastern Brazil
172.014		184.174		Eastern Brazil
172.014		181.59		Eastern Brazil
172.014		210.379		Eastern Brazil
172.014		210.379		Eastern Brazil
167.863		203.26		Eastern Brazil
154.872		192.8		Eastern Brazil
154.872		212.985		Eastern Brazil
154.872		212.985		Eastern Brazil
172.014		187.716		Eastern Brazil
172.014		220.605		Eastern Brazil
158.776		213.857		Eastern Brazil
154.872		212.985		Eastern Brazil
158.776		224.787		Eastern Brazil
199.386		255.225		Eastern Brazil
183.641		240.973		Eastern Brazil
183.641		229.257		Eastern Brazil
158.776		213.012		Eastern Brazil
158.776		197.155		Eastern Brazil
173.285		218.581		Eastern Brazil
173.285		209.111		Eastern Brazil
180.248		197.424		Eastern Brazil
168.778		233.771		Eastern Brazil
169.057		218.453		Eastern Brazil
169.057		218.453		Eastern Brazil
158.799		152.572		Eastern Brazil
183.119		165.926		Eastern Brazil
169.057		219.726		Eastern Brazil
169.057		227.897		Eastern Brazil
183.119		214.146		Eastern Brazil
183.119		197.977		Eastern Brazil
183.119		239.042		Eastern Brazil
86.8107		180.528		Eastern Brazil
86.8107		51.6736		Eastern Brazil
84.1733		49.1658		Eastern Brazil
50.0879		107.553		Eastern Brazil
158.151		261.123		Eastern Brazil
158.151		246.447		Eastern Brazil
50.0879		155.054		Eastern Brazil
50.0879		50.0579		Eastern Brazil
84.1733		61.094		Eastern Brazil
86.8107		69.5731		Eastern Brazil
86.8107		176.901		Eastern Brazil
175.576		220.329		Eastern Brazil
175.576		182.487		Eastern Brazil
123.516		156.913		Eastern Brazil
158.151		245.682		Eastern Brazil
158.151		246.447		Eastern Brazil
158.151		133.152		Eastern Brazil
55.0757		71.8097		Eastern Brazil
55.0757		133.148		Eastern Brazil
170.028		150.428		Eastern Brazil
55.0757		39.7986		Eastern Brazil
135.132		63.3315		Eastern Brazil
154.932		129.73		Eastern Brazil
154.932		156.451		Eastern Brazil
