# Supplementary material for: Coevolution of craton margins and interiors during continental break-up
Source: Nature. 2024 Aug 7;632(8024):327–35. doi: 10.1038/s41586-024-07717-1 (PMC11306106; doi:10.1038/s41586-024-07717-1)
Supplement: Supplementary file 6 — Source Data Fig. 3 [file 41586_2024_7717_MOESM6_ESM.zip]

Archive with 6 entries (6 files):
- SourceDataFig3a.csv
- __MACOSX/._SourceDataFig3a.csv
- SourceDataFig3b-c.csv
- __MACOSX/._SourceDataFig3b-c.csv
- SourceDataFig3d.csv
- __MACOSX/._SourceDataFig3d.csv
