# Supplementary material for: Coevolution of craton margins and interiors during continental break-up
Source: Nature. 2024 Aug 7;632(8024):327–35. doi: 10.1038/s41586-024-07717-1 (PMC11306106; doi:10.1038/s41586-024-07717-1)
Supplement: Supplementary file 6 — Source Data Fig. 3 [file 41586_2024_7717_MOESM6_ESM.zip › SourceDataFig3a.csv]

t_Myr	dist_km
-105.532359996628	742.195429662629
-80.5956408191982	1163.12429369473
-32.6421396301861	1279.54755543829
-139.571954237904	375.261478693365
-94.3502571551851	415.543090187076
-58.5507338421987	452.063848254481
-25.5457853934928	368.834646480635
-105.150356504933	411.731708716092
-102.476379856064	299.80348134548
-124.859104468665	370.124560560781
-117.892391392536	553.108942898135
-82.8017767762081	463.929385369972
-163.667221781186	397.924504990598
-143.460258726659	580.77603959985
-122.274016664444	487.722168559081
-56.0558297047028	1143.11128069776
-117.357212653359	707.046170636705
-140.844511752543	605.105928666434
-114.604916290149	741.034769368833
-106.937500265303	1127.06592480305
-53.9727922799334	1038.3666245681
-116.492307417487	964.834841566182
-123.5	899.422381021628
-92.2497186057688	540.336438170556
-94.8658243345372	531.996324037078
-157.906779179326	634.059542077043
-145.867994400605	617.226783782427
-61.5390993997188	579.474160194617
-125.933489348978	679.150442789453
-112.21984942099	695.848128713816
-59.7778815316106	1010.11287032908
-95.9327252523043	1057.8972788393
-113.098919490442	563.896274366388
-86.2001967603498	556.343957324834
-88.8971942752241	670.425302191598
-77	683.404663733427
-74.999999999976	637.859700353315
-89.2225957533928	1002.45270772901
-98.989657122305	935.041243673284
-82.5193821105272	941.031752565316
-86.2461070724221	1152.89985691433
-91.403272312593	892.057333958105
-70.0389016057602	1051.17725839583
-99.9999999859998	1134.50030048019
-93.8077454704905	1094.10051296912
-93.4999999997645	976.803527314583
-134.164246861411	482.138054571661
-109.14553961603	790.316100493966
-44.2125978851577	1100.46858859581
-0.700000015083027	1319.58426704268
-137.350201343081	411.59527057053
-139.932380330829	420.936563530265
-50.1069275915956	358.267956122543
-2.44959790570175	272.280166832545
-117.530275094482	407.33857370599
-108.679520123896	384.599897849331
-126.920479419616	364.620724269009
-141.479038818234	547.356123307236
-103.991284062957	530.365360212741
-158.203132175836	390.66178343365
-149.474282991981	592.21506276016
-156.129729917927	507.241152809603
-60.9847245959186	1096.29149313098
-124.200286626858	714.906041488104
-154.499999985869	641.874819932091
-116.912697966726	766.887043273177
-109.862668383899	1062.32279897731
-79.849531168825	977.751783664113
-116.458860544779	955.198129400622
-123.5	828.501222005664
-79.9483206910882	551.457376274888
-108.319615912443	620.056323006567
-154.384857116101	516.934431174016
-96.9618411994624	669.138218602965
-19.4658628102739	600.768481100403
-135.256660505034	594.879366077374
-116.57339287087	750.504493016783
-60.2964354180735	1078.99169313127
-99.3260288684173	1074.77652419536
-113.0997622174	612.462956001374
-90.4697323090563	586.065924538765
-86.0000137683781	692.702141474802
-77.1857764619541	640.529410282609
-74.9999999998625	631.062948323833
-91.4853314976153	933.788711139758
-99.8863229500809	921.36647845882
-80.7748827395457	913.006061005321
-86.3957085776052	1077.80560063881
-77.2720029668094	934.778677532154
-72.446418924117	985.791209163643
-90.7728302537716	1175.76023945302
-90.4799028028896	1098.85780050981
-93.4995059755811	958.225014245329
-135.725661881979	446.914969198297
-106.005856418057	824.228706265291
-65.1454510785836	1177.09254225049
-21.9858697447346	1275.85110451346
-136.151604204327	354.616835985588
-114.512859394099	432.09175521074
-43.0556789164521	338.765126919204
-14.8687727444179	367.524543785815
-32.4814394182395	329.308942679073
-110.987212587184	337.966782334655
-105.586313172027	354.252609508255
-127.242463706959	523.588132828447
-102.601716859551	489.614635301362
-158.783753051767	495.374493784913
-149.157410527092	597.88223489806
-127.150715841533	484.001308448166
-46.5756264902407	1079.85101096794
-101.395897825685	670.823798020205
-154.497567948005	618.329408527947
-118.490715690557	696.439638532853
-111.825359311401	1126.04633644303
-58.1675127115003	961.688337349603
-116.499999496465	926.021579925055
-123.5	858.740095334496
-81.2793364978775	481.701965655489
-111.232111131492	589.156912296368
-155.929344390409	538.167610674278
-113.63512909474	523.566642672744
-30.0238534112239	526.504014450518
-96.1274876638373	685.990269948481
-102.473041076899	656.304118702413
-56.0512788924608	1054.45030920914
-95.775433523782	1031.12521485107
-113.027180832039	546.222604020966
-86.3300779495611	593.957619587231
-86.000000000114	671.9149505366
-77.0199494310056	649.842416917363
-74.9999999999996	591.037743009861
-88.0614445872741	982.595192780618
-95.1809169635217	917.993653644645
-80.4813349328846	956.306463756381
-86.9956457657708	1176.47435544076
-73.623144839098	915.112964694755
-81.7933094965178	933.194125198222
-99.9999999017447	1091.15331225185
-96.1112773869212	1131.20378756878
-93.5	1021.79149736254
-133.598238624663	450.347928675508
-109.161390476224	795.704853131672
-46.7382314751947	1152.49211371415
-0.75753264614908	1211.73127810606
-142.824135178964	456.385319166053
-124.545537431991	345.923039442817
-45.6382777826047	387.823920277719
-12.6890648421385	393.628215823446
-116.281064607446	307.876965774602
-97.4437247409774	386.210252668771
-124.920380636828	344.482024553066
-126.752995785855	520.870258286841
-94.147708408128	497.754225921865
-158.819942750089	480.184853490615
-142.973644266755	515.598807720704
-143.335243419853	520.724384028242
-45.9747873368775	1024.40242776456
-124.69229040132	625.8787348653
-154.5	628.10634098452
-118.48712361912	710.937630294014
-91.2176603187785	1101.91101471703
-54.0195184579627	1066.96100216689
-116.499846653365	931.494730194212
-123.499999996296	840.426365279514
-79.9219919261661	577.329046403587
-84.3083601869185	624.254562248058
-113.535501435103	606.760886489123
-107.803152784522	586.796702921226
-31.4048070536111	599.608409907272
-135.920072612086	616.907852210728
-100.60184528727	623.902542441292
-61.4017162837219	1018.80671786558
-79.6103842690744	1087.68988889463
-99.4568201856622	551.056838327065
-86.2000001365648	588.755368235911
-96.8104609856591	741.798461827593
-80.4743957121845	587.320075025222
-70.3596148626257	658.909481330415
-92.2775349100931	996.303320311872
-97.7604317346358	833.415530204199
-84.6928155366855	917.496614761961
-80.3136292550855	1154.06735168148
-90.7989328810645	957.491384610398
-74.19471751241	1029.74688187852
-97.6820986035356	1163.03262685974
-99.5704730652003	1096.04930344503
-93.5	992.893376686561
-138.453838277528	463.608207149349
-108.403009964761	884.672524008099
-77.7588310554669	1154.23009453794
-0.701500620510586	1243.92675400693
-147.341590710569	425.223574733081
-65.1019788361475	432.103303309201
-45.1881587597359	434.678856686122
-1.87943847399228	354.731343805979
-63.2671205315175	409.160068201307
-119.825695199816	381.087899059284
-111.823621424243	334.793882317054
-118.575787804258	581.447515975078
-66.5697049427877	482.196562460741
-152.062369482243	474.039489057038
-150.507589745722	558.543755794245
-154.321534509648	464.415364597432
-41.6660468551126	1122.04818496674
-115.735290501364	629.453589594522
-154.49999932832	653.230470052138
-118.49951530041	689.730490283822
-88.8459692152292	1098.56121581185
-54.6850163636436	1047.20947263422
-116.499999629007	943.868728573133
-123.5	810.566275550583
-111.16133050512	537.143623524528
-42.4852167403718	627.314654543218
-150.706159489348	600.753689020998
-147.777300211317	597.786344246887
-23.9139777395361	553.55306488183
-119.178051409779	659.95681069412
-126.129552629365	656.647949211984
-59.2839048526875	1082.46391131206
-79.9665813699977	1022.57001293616
-113.099999799029	563.821216670902
-86.2049867184174	567.616971550936
-86.0000632840932	699.135577701999
-77	562.847217643241
-75	669.263341161551
-92.2381989753027	990.846521957529
-98.2793614442193	888.489860040293
-74.7659185111618	962.64086003713
-85.4776699866362	1178.04856030996
-81.383063939136	848.814162474698
-71.8547845645132	938.459609123924
-99.9788995427854	1186.36728204379
-99.5306276505914	1153.88978009426
-78.5007482519873	937.016532831769
-137.055334921924	486.050820471141
-110.943143877504	857.107848425315
-74.9754202675427	1146.24940314985
-1.09697671586109	1290.83432405354
-135.36844335834	449.350280369129
-138.339506879657	350.254636647764
-64.7296701157664	376.980934726149
-13.4689933703065	380.833849204209
-33.9954148096517	383.543884964216
-90.4098004256849	406.642842996503
-112.203138263254	334.487110551291
-134.850665464768	474.37397784799
-90.8322477665859	494.374891712791
-151.909099230724	436.352776844473
-143.720425068837	577.670296330689
-152.334441661473	524.265319029176
-53.4313437420071	1074.08636748893
-124.476998152795	679.279677214715
-154.494481758996	586.949091912023
-118.499744294181	701.582666896868
-106.768653738503	1128.33504446231
-94.5802891629888	1034.10033351801
-116.499809469511	1003.54765883922
-123.5	849.059921495478
-79.9200206980671	589.140062442698
-90.6657563329664	582.672936466057
-132.837331939879	613.310367120602
-130.680968397203	544.447739626181
-27.5998920016413	636.663771043629
-120.878665779889	624.688480784888
-98.6728341391153	697.064809038493
-56.662078881716	1098.72910261819
-61.1596180585372	1037.32358966685
-112.693259108469	551.741985506546
-86.2023455675408	615.625384881731
-87.8245662863217	611.686977095518
-77.000963249094	631.485194553355
-74.9999980167227	640.293553501106
-91.4742587179442	986.57192579271
-94.4451233750364	962.102115716806
-75.1674649138534	892.643753843523
-69.1034185233033	1202.09293554749
-81.523596770428	897.628879125833
-71.8101996011136	1011.00192637609
-99.92345115735	1185.13712997253
-101.328344124236	1119.3726451416
-93.4999999997967	944.114310197884
-139.865271803621	486.887947133262
-108.54873384783	868.40595010662
-95.8542196241285	1151.45099282436
-0.856125793334186	1318.77917100624
-148.532974808064	467.566189899334
-140.309189836287	384.096522725237
-37.9327689675932	441.380366619968
-0.998928004316298	370.181869235787
-101.379077562029	388.541387060611
-117.125172912294	310.64569712318
-129.62049295933	345.75101752575
-120.613169189816	544.825294637947
-91.0108989110444	513.012143655465
-152.412195156987	419.154593558548
-144.419330434134	566.503900239055
-155.750331899203	571.048200523659
-46.1011458228259	1146.90925532035
-117.34610820156	646.851155565406
-154.167266297518	687.724173551128
-118.324063971979	783.358032363726
-98.579975476403	1077.69861774063
-68.3335019870052	1063.12731213768
-116.494958965375	1019.39578003687
-123.5	866.042073386229
-86.4077431867466	482.304299833173
-29.4141660223603	557.125153405986
-131.189058641434	523.107328823449
-128.139591679915	622.614449892486
-37.7554180466247	588.082486327847
-129.09839419821	686.690268841408
-91.5378179652415	628.010749858117
-56.7825479671216	1114.99880607583
-99.8850449617952	1059.57797535266
-112.572034225628	574.152471822727
-86.2000463007969	595.901294795746
-86.1805255103181	614.528433482045
-77.0000000059835	656.117686278919
-65.9228971564522	631.373390376856
-93.1656316638472	1020.16285079048
-99.5268976684156	898.912174661809
-74.1617111661736	866.912394248272
-69.6356345467902	1130.53430335423
-88.0820986970781	973.574369003783
-80.4493083794983	925.727457391359
-99.9988841668237	1175.84875271752
-101.330137321411	1078.20816871449
-92.7585842881233	1016.87587356424
-149.225586001903	424.162282900068
-115.32314351491	838.685733094004
-70.1535541644269	1092.19469856163
-3.74493393874633	1291.86132733855
-137.025167348077	482.235266847088
-115.417877666561	396.339001546782
-44.8573098335087	411.566979316325
-21.3056165732555	359.413060611377
-34.9297942594427	394.772011680892
-104.07649736368	386.755293468587
-114.391948345803	411.97045615881
-123.172932361653	508.151267847505
-109.688054424929	530.879817317377
-153.354358929342	477.891627858993
-146.750276583157	504.554707299597
-127.00304369752	527.549833330971
-58.3216684977258	1114.78204758518
-123.497585672127	652.192019720219
-154.398649796393	604.255767184442
-118.499929407308	727.15163286345
-98.8679001319277	1099.23602468184
-61.6654060480185	969.971757947809
-116.498337689148	960.136750612113
-123.5	865.349689830829
-80.099404504312	588.433323452645
-121.482581973324	556.479639002208
-126.430578315734	563.512506625253
-164.640729165198	606.647371046093
-61.2665689091472	643.678266951216
-116.560396741462	651.506623482284
-119.3492419375	701.603789547926
-59.7722373309032	1076.99016434262
-93.1104526966644	1085.9997289357
-108.929341728438	614.269072023909
-86.3696634331721	617.811802794748
-86.0000057127093	627.031839624266
-99.1180385449543	578.700973279945
-74.9998434876599	632.559914701489
-82.4673372654694	1034.95112747102
-98.8786980551598	864.290495469706
-74.0242645998152	949.430311915149
-70.0967810186474	1092.0637570872
-86.0205397064325	884.947077900527
-79.6283915107251	1059.83000873699
-100	1234.98332803793
-101.059379122247	1150.43930186876
-93.5	1028.70362262144
-134.02106248547	488.177812410535
-103.299051456646	746.079522482721
-75.4242561745083	1143.56673864385
-0.715656930862977	1235.12823609085
-128.715124482924	440.681761002406
-46.8739219212372	426.234678476435
-50.9677535551886	398.211348134458
-1.14031019302726	299.376422212177
-29.9882805492729	414.909675091364
-104.961042863872	323.754966648385
-89.5896046892223	384.725162945781
-110.910905871674	494.282660530859
-65.5360473536207	540.170395226882
-153.021218333761	392.789997221474
-144.67746686936	535.091767912876
-134.593731924844	520.43807507672
-47.1795107633783	1029.98250504685
-124.709386885908	708.804362578562
-154.499978571594	617.828378525118
-118.5	706.377944458634
-100.575699343282	1093.68668996992
-58.8939228136136	1007.26945616109
-116.499958306489	999.575756325022
-123.49999997269	805.984796756502
-81.5224199603646	544.055648435675
-71.0104576977666	569.243025421458
-143.39037574836	567.073442149979
-164.678328232338	555.279061752851
-26.4201438647902	633.438792980075
-90.6825772471862	704.077427010597
-96.8512843118236	631.358391348689
-59.0575365090745	1054.17423927437
-96.6274763729327	1138.1508737221
-113.099999999992	528.540525305839
-86.2001816093729	622.756243213393
-86.0052790355268	646.613983025026
-77.0000000015436	601.169488257544
-74.8589159523235	688.32877642864
-88.2677303876868	1007.74425521942
-99.370109931039	873.623424662258
-96.6685601496607	963.917677905579
-86.9262838706576	1152.77669256062
-81.9500627769799	911.227044566714
-74.6835913135148	986.728736940494
-99.9999999999998	1121.65809269073
-100.845889962756	1177.21533821889
-78.5005287230242	1012.87610532214
-144.857024856941	461.54203544967
-104.274030123802	869.145602122618
-136.363606449668	1094.69203531935
-5.86916469509313	1202.2834275351
-143.736109433316	449.845219715847
-115.802230090906	400.218201629024
-46.459931155046	385.149730633037
-43.5291529258816	368.17474600532
-90.7510861817152	411.357479072687
-119.88640663307	343.217310778391
-95.43825713937	288.642009963516
-119.954809098062	498.874701783402
-116.188734649686	514.119821754727
-152.32200673544	389.853593749717
-143.926019539551	463.539391721264
-150.677686851717	481.718586874022
-51.2594155568796	1105.16852895693
-106.467867418433	665.817638755943
-154.499995671499	696.855451078116
-114.859547256622	719.174341001991
-102.458347051509	1068.28824162545
-99.2332471805411	1062.01297062598
-116.487787391138	967.918547277238
-123.499999999975	902.491641893406
-92.3148174928394	596.97840567342
-47.50271918209	506.949232117347
-153.020416888764	582.153222238118
-161.681840868411	593.0793485749
-32.7113561034887	557.204693106133
-130.281049127362	657.810636236399
-104.630517446823	691.293328625464
-58.3267453413743	1023.49012463673
-90.6913911034947	1065.84544706316
-113.099999999976	629.535330519615
-90.2524657951441	572.144259142398
-98.9364156729448	703.194362017256
-77	656.521155334575
-74.9999999997814	639.074069049018
-93.9366322617497	1017.36566673526
-86.5333620540152	915.62397495338
-82.1997344548563	904.341184667105
-86.9985847892302	1102.68376143586
-89.9453020942572	930.080803265594
-72.877092670893	1026.2611400818
-96.7463387047297	1165.5665596452
-88.4003850802129	1192.07128009184
-93.4999999717566	974.285331303208
-138.982025705261	452.078667725826
-114.49920696339	772.045040491212
-117.55520421015	1162.89289049159
-3.54898061402984	1257.16118812279
-136.099902876839	487.649385107875
-95.8983826867975	389.703631252975
-40.4599288818731	374.800556307023
-15.9010420439332	345.943707326787
-73.4691104617232	351.082509534222
-109.452753254094	368.668670103771
-128.057700166284	322.479657586659
-142.640012133498	542.254709312696
-92.4564299728898	522.953806324194
-152.571639619519	440.730966669487
-146.24871059172	593.022306418878
-128.267797574651	551.399739284
-69.9024747636504	1032.87827948025
-111.52820156626	640.270290775401
-154.499985365258	658.053253310438
-118.5	662.183822859375
-103.927725541876	1085.61413246533
-80.5800567447417	988.719691141225
-116.499999965356	1003.0129929131
-123.5	924.891828452651
-103.431320674967	565.853109729971
-28.6903466306391	552.999855857622
-146.499958493111	594.603339961388
-103.823427728648	649.054088803796
-58.4281404901981	549.22169486363
-134.08696617858	613.336809627851
-125.525490956009	730.132800248093
-56.5904611788837	1075.84954994668
-93.6787905187171	1014.53082452381
-113.099999987681	516.540347678831
-86.2000346057108	593.481909233638
-86.3917066357132	633.775321953574
-77.0016554995269	599.409617653231
-74.9996780053071	643.004095073297
-92.6367932363609	1010.99318523932
-99.81242455308	845.821311173952
-78.1352493976208	947.054420817862
-86.7900345842273	1156.39664404195
-89.5586099933516	931.088398837868
-78.1801709089303	1016.92852338648
-99.9999999999519	1149.73439641297
-90.0636829482222	1178.65015888243
-93.5	995.903186414384
-139.312836430384	465.596295659316
-114.316655564334	845.699172133076
-39.9942412498104	1168.3160199041
-0.973613517692378	1264.95917462783
-129.223915574876	423.98783338165
-140.859237271608	476.229039811603
-43.5707322879277	325.199107212137
-36.2078454902945	376.481107402456
-109.550294789818	358.667955903386
-120.59938560591	330.097052230582
-128.119713072974	345.362877577286
-133.587634620495	562.926744537412
-96.2390716185545	532.56338364376
-162.048908346626	401.044963091688
-145.851159710519	574.864404625892
-156.771845176188	491.854862981294
-35.355494601188	1138.4826157325
-89.8416952278174	682.87740511354
-131.681277711152	605.399990514967
-118.473437681291	723.031322857775
-114.503363542987	1135.11084401009
-52.6325204888452	1000.82011012146
-116.499999999793	1007.15043174659
-123.5	795.048511386663
-93.5898585627058	510.81336411675
-37.0227109982746	569.572873518127
-130.341120714332	553.935809502266
-155.642079788667	602.671579132305
-16.9874759923417	582.0001418422
-117.015280288463	715.130833923478
-121.313517132599	714.990602399884
-61.1399563089046	997.37795319071
-83.839856720705	1112.43191998632
-112.95665905361	573.4347249351
-86.2000000056986	565.774809480087
-86.0316421711937	639.159714470722
-77.1298365188258	607.905417746869
-75	673.220566708029
-93.9969338398861	937.101587210285
-99.7369985988985	886.872801735262
-75.1086622242368	930.578096955746
-77.8976122018367	1127.2169976582
-83.5672197143914	883.307013023885
-75.484530628479	1011.9897915205
-100	1200.37264929956
-100.453375118715	1174.92801946819
-93.4999999999447	920.413254983171
-136.800259901027	473.019825711905
-117.506605382668	747.665541446286
-39.0093535489954	1135.4202768847
-0.714000473317732	1244.13491983163
-140.382581335534	471.311150434607
-109.635759577979	381.207744993745
-57.1941037042165	380.211805780422
-57.6985080829166	396.982206745129
-94.8845631537413	328.084435673276
-112.38231234728	361.516418361424
-109.943221698603	419.568821907189
-132.962757053759	561.039897077938
-77.5639599936753	496.139279629858
-160.383495259737	446.158955768354
-144.084992652419	504.836377866946
-157.992962054058	518.385624980888
-53.2474919170311	1097.2436585015
-124.220959934368	620.582740673377
-143.569181074289	583.797396873362
-118.499999836232	729.510559755832
-116.972409240106	1060.86009322699
-83.5949770360506	1064.97697741193
-116.494729670779	957.89144775361
-123.5	806.822922796229
-95.4242278955727	562.735379983566
-111.660679750972	589.366053005013
-124.615471743506	530.413390093195
-127.877493030379	647.096387901407
-16.6054583292249	620.406289815327
-133.962291776884	597.830298295919
-97.8624848279018	680.232012261725
-57.5391150175365	1110.37250722406
-64.4645220470892	1085.09272768435
-113.027673096916	635.608830122933
-86.2000008035518	566.033721308822
-90.1426984464071	652.36928550441
-77	610.131986841734
-74.9999998629659	676.70935348263
-81.1640212625129	1037.70973288734
-99.9997890049907	931.306017779331
-89.6767022199583	907.178275143722
-78.3179221627056	1109.7119644147
-90.5755236858876	952.849529375522
-75.6930930644255	965.490844177093
-99.9999999999955	1176.60544701474
-93.1830399129569	1185.4464389075
-93.4999491258187	984.68173283828
-138.231908957402	431.429032437286
-99.755264860838	812.206634204134
-44.2041061771884	1164.13019167101
-0.700000206460111	1261.50658107204
-125.398316975707	493.618820425033
-139.090289240646	426.074731264553
-51.0763785073395	431.094363848791
-103.681684857183	353.926202050375
-50.1835244180644	425.916197960299
-119.318516372626	368.781741168838
-119.243694081979	314.613191609377
-137.368925905852	591.001662708216
-101.860666336738	496.922060390674
-152.577838275966	458.463846660072
-147.768896852638	548.351843516498
-150.263205775841	536.800579341846
-83.0411340428114	1080.48918845871
-124.717661284695	707.118592241557
-154.286721143825	641.866468117783
-112.611849939088	717.724784680493
-113.152569136232	1084.48328393514
-79.6265677601969	1033.27933609042
-116.499982835162	948.790856818624
-123.5	872.692129884877
-111.726845105315	601.622448202726
-136.453836513735	604.24072677154
-153.994890391354	632.882285435626
-155.954027770333	601.293909370213
-18.4823728575622	543.110050425344
-83.7941000687516	634.909216089063
-95.391203672176	720.70715795292
-59.4692950104884	1113.74380370205
-87.9303752559799	1081.13752030531
-113.099999598993	562.38969012042
-86.2000000000039	620.865088339273
-86.0338964175064	663.869013807924
-77.0000000000001	583.779335131772
-74.9982219027257	594.537267637562
-85.7423322766486	985.448173845741
-99.6419351018321	963.893377119559
-77.1371987236933	921.8172562588
-86.9802484418365	1070.42182659185
-89.2155717335516	950.072496897743
-70.1693646694468	961.752900471922
-100	1193.70496503255
-83.561847794286	1080.75011415592
-81.9203453194561	1002.28391390128
-134.787059848702	459.838372642166
-113.473284501366	785.12019366243
-33.4430879289193	1159.70604467726
-8.87215883834384	1238.07586703422
-138.015171558295	415.243211092265
-138.715944768796	462.475276138891
-60.8976384076747	374.115149182374
-1.18030450369383	330.159798196596
-56.1704472610165	374.504743017421
-109.944073462618	382.492079396633
-93.5203151071046	349.637402477469
-145.590165223875	550.277847302874
-83.0939977627367	482.78358565207
-154.639425170564	477.929101716947
-141.126341533569	513.657141898109
-154.236745442705	517.666131247246
-61.5951171099801	1104.97011722972
-108.107293641917	633.58747736403
-154.19379882296	666.476460100334
-118.499998829312	750.883900498365
-82.0347782446082	1161.29795670702
-68.6064249122163	994.145396017616
-110.948170656968	951.629170123271
-123.499984661582	863.999007700432
-91.8360311646125	501.515551678133
-35.3918078347513	534.113588549518
-130.861744647784	579.483703318028
-135.283548588997	635.319359937955
-16.805129168884	560.885180918974
-137.016122923584	673.750082565431
-99.2943384723209	694.244433395109
-58.8877040175141	1063.98199580613
-82.317912272239	1112.74170017123
-113.099999999934	523.075055898476
-86.3079330829602	567.99533570633
-91.0136315169205	707.27586324473
-77.0014881496779	564.491894881897
-57.4617410726061	726.326161503312
-84.6618144583265	977.961735302451
-99.5681745939263	952.656374258015
-74.0041671882368	926.887739930522
-74.5534337172712	1132.75025285423
-89.5480930106714	968.228329699296
-81.5526218775558	975.661301318478
-99.999999999996	1198.48162664973
-100.090861992344	1141.62671292102
-93.5	976.138618630002
-138.410475262329	445.072460703016
-111.659435996301	773.826841234989
-52.902643150985	1090.75028142102
-1.11424571478842	1217.75509012009
-147.6422848361	404.973716131534
-130.107957239189	451.383827636104
-46.5164038936496	404.924321673399
-53.764942098367	349.581204555806
-93.2554591580082	322.938626351717
-115.027772411827	314.638216118262
-132.643883199608	328.423493758618
-123.592219273861	507.325256745489
-98.0017129506305	440.190439249311
-151.919123100071	437.737989053375
-146.586995714861	533.206837022733
-130.291665783318	436.662048444642
-59.656953759444	1068.43325455469
-124.609667964094	709.98657698543
-154.499999983044	721.555104344508
-115.392675884877	700.996252909271
-90.8586121486269	1091.74279327606
-81.0558577689146	1046.72544273952
-98.3154409282057	991.769410121477
-78.800000004389	862.117224551218
-79.9200971666175	583.984377966197
-90.7096251570826	564.347017901259
-112.187344296961	534.326130087753
-124.256120245274	601.759459645466
-37.2585495240199	553.766569648801
-139.108727693033	639.741711858484
-91.5929625159002	724.159702097409
-56.1477745355086	1030.30616860715
-87.8562433800868	1053.34816782302
-112.026781105299	479.348428630266
-86.2350870652521	641.41607733673
-86.6381396890897	703.263023934933
-77.000016328658	694.63026752063
-74.999999765753	639.828038202402
-92.4696366004625	913.270687292283
-99.2845764298609	948.640585476029
-82.6922464003215	956.010701341032
-82.3484161593179	1124.54175455585
-89.5785549792932	875.939153054471
-89.1770385040401	1061.79126815297
-99.9999890627894	1166.48822778237
-95.7885239074285	1123.63956289585
-93.5	969.280936167157
-138.933778305034	468.730845184698
-112.471270230845	843.660769658882
-62.5354768356752	1155.8378849687
-0.716902000718349	1234.36660432105
-128.907960283197	417.606220720088
-94.2006472985469	422.849992135072
-46.1369316672342	435.661240179465
-3.35539846208721	320.713776752489
-100.433727754433	365.467529312366
-114.604691902442	353.910471888667
-127.449306178773	318.308767360658
-138.142266117326	513.039307321824
-109.190714344094	460.334098386346
-151.900532657788	423.804546780217
-141.897297124524	540.821378382864
-155.857622118299	448.67980482619
-55.6529175964784	1004.32417480543
-124.71999483385	705.988154200086
-153.752394059847	678.84903224961
-110.777285889919	675.87891265068
-92.9493363920139	1151.81288873256
-54.3656040561711	1019.93430936199
-116.499703298697	963.817359298895
-123.5	847.71600055504
-106.8136012857	551.571893352069
-104.579333430185	599.649415027013
-152.712987880036	525.75216301967
-151.949568946434	651.733739244255
-16.5916259437851	578.836427690548
-115.906556066263	717.791169718084
-92.7929589389042	689.667764702628
-58.5981053285134	1050.11048407734
-96.4894568987011	1115.53680017621
-112.453765135796	587.406689504467
-86.2318036258428	602.342550566898
-90.5683987290942	698.280685513428
-77.0000000124186	650.73860150614
-74.2409666218685	631.229579830398
-92.5220057246116	968.212395453251
-85.5783867441082	908.292415427543
-79.636089000538	893.244172752577
-86.9999999977296	1106.73968878192
-89.1439995891185	898.271221375463
-84.4459381896279	998.168172713078
-99.1549242402279	1196.2187299125
-100.230825893597	1169.47988764235
-93.5	963.159232786677
-142.069714196469	421.443696815532
-111.646409386545	770.398339378129
-52.2531176306184	1180.88170108816
-0.719924617953062	1287.97678801327
-129.566010857736	442.435088821799
-71.216878745114	380.405945601619
-54.6069976986815	452.745372311585
-1.81394986972322	378.531927941057
-83.6276290246585	441.105052103367
-117.321619130272	387.861506829959
-116.484491229713	276.182789801663
-134.284572235082	591.835554105301
-78.6836259698521	433.686856705245
-152.519318187824	438.022823651633
-146.899385497076	579.335562651145
-135.771691021856	501.990435541726
-66.6520094869877	1057.25210351056
-120.41228982775	703.748925024567
-148.963787973736	690.338506630337
-118.497752424838	705.799724573709
-94.184751875771	1123.86304804007
-58.3496420162531	974.967860789604
-116.499999896896	1019.57987113656
-123.497909390354	879.950931173565
-82.9826773730894	559.07855191827
-77.0316814740367	506.960757603134
-159.418007486231	623.631822158609
-154.922282666487	552.098304207137
-111.938500104693	552.583025229364
-125.277651828466	605.77659363792
-92.8207349034554	638.308970098643
-57.5402659624665	1111.42232243879
-72.3491415235423	1134.73193893953
-113.085872480286	549.963814022917
-86.2000000000872	572.042072455488
-86.1620267185344	647.466949960219
-77.0496190101491	561.4283614832
-75	738.015211452485
-93.120619101195	1011.53825551196
-98.649417652385	869.649907701422
-77.1665502710111	973.212678175252
-79.6235950565565	1056.96447258571
-83.4370917596505	935.107695145907
-75.4988724959048	1025.14075811898
-98.6254563995812	1098.02502678145
-93.0537973596773	1155.7139939192
-93.5	1047.25989958073
-142.489895009524	473.898851337198
-103.60917021691	812.112975448395
-29.0695173856428	1137.41611644019
-4.95468081737177	1290.49465989489
-136.123983238486	474.552530340613
-139.661636822433	416.982309097471
-67.3395230066462	404.476158702374
-1.46317094430151	322.501317718026
-60.4883125123363	387.004019806216
-115.913785275576	351.135277314727
-120.658037676587	311.701808034662
-112.496263922409	556.88570571346
-107.793367733524	537.074137011036
-151.902580120038	491.159980221123
-147.911485112274	527.611207924879
-156.625482818207	520.601807295841
-47.4300788553633	1123.80773524555
-123.606438477139	704.767286230172
-154.499896719613	623.746445899893
-118.278353657016	704.457631994332
-85.9283020191509	1054.24047986475
-52.1159275738688	1035.3206731868
-116.439776971473	944.254337524394
-123.499999972092	843.313201458053
-112.452163817689	519.458003773777
-68.7213962231482	621.454809244742
-160.645468769959	522.744760965654
-149.058931162593	607.358453366494
-52.4717795333862	614.266878923086
-120.711203124839	733.75165672757
-92.9991809406776	725.403180061579
-57.2880390825878	1051.86795562238
-92.2579438583054	1114.62270206722
-113.1	628.82391685833
-86.2000708332016	567.311148864984
-86.0018056311728	686.742749020421
-77	617.658935755774
-74.8412296778318	614.123677236342
-86.1310838409344	968.510514193783
-86.3968871614397	977.27920775729
-86.2349989257499	925.751359158379
-86.8853987253186	1155.63786636059
-89.8399524250485	914.445928049135
-81.3141659685114	1025.67910981385
-100	1167.73210026979
-101.402566231288	1116.2538699892
-93.5	1021.26832561125
-142.806632287554	499.683771327789
-112.609676674007	744.832478226679
-28.3860609163112	1082.83907216224
-0.829155744973832	1268.71877815898
-136.426929874301	431.158381613272
-70.9516298853625	422.398844463078
-45.602574958062	368.097314808035
-47.328706308935	390.919655347196
-89.0896406545474	371.036579013922
-99.5278100131168	422.172386413318
-100.257147921757	349.672973880276
-122.989754289119	587.226306017219
-77.5870356841434	453.091740368994
-152.133505120289	463.351444295181
-147.937710996239	565.233736341149
-154.471089009828	516.123159396997
-45.1331429756947	1114.66333544439
-121.471027619632	708.31412502392
-154.499999999996	640.179713549243
-112.213496816535	696.189563799136
-87.1751806529965	1074.05810541619
-66.0406890108314	1052.15570430584
-99.1662497790035	912.849315253782
-123.5	923.658177961788
-80.0146826696755	526.67837211762
-169.032215967876	640.882899588285
-147.04225131983	593.776089473702
-137.236204924247	619.909168415286
-53.8743029894408	564.88532969543
-124.461581822677	688.429621148502
-134.216573741422	643.976317049932
-60.0673337811206	1082.09251154246
-90.2550318095016	1020.58454944532
-112.18815118299	535.610460588221
-86.2000034139743	610.941019528156
-86.0000000034399	705.79204418525
-77.0000321228704	640.654277262893
-74.9999990088347	704.204485605982
-92.492289257972	986.986676130585
-88.327401481479	882.50243874
-74.6307539269628	895.864013334461
-84.1597111581293	1126.11917494979
-85.0104379505934	860.397202895915
-76.7385233191054	1028.89084769728
-100	1120.3820387833
-100.426867785036	1113.25720490029
-93.5	972.667426482702
-136.864982629226	503.833454072334
-107.258414003176	801.266045123626
-110.460061683883	1084.76581175783
-6.67338907134621	1232.87935131399
-141.613461275766	442.265128175912
-124.788268156221	414.38962299917
-51.904553097063	391.22227391682
-52.2990068723883	393.054941484872
-85.7117028677047	434.187613435352
-87.6772192417223	357.835508694447
-121.483382118616	361.561174959077
-120.787743120278	601.794550351175
-88.9775133508734	518.858275852005
-152.57237906659	409.348593311751
-143.900501716814	576.174267137186
-140.225909867575	528.681827550226
-74.9111558735023	1067.81564843508
-124.14137107721	672.876565680474
-154.466736701073	650.843954222378
-118.144023606977	761.083522371096
-115.915877365527	1162.61559893428
-82.1803672685039	996.495065326873
-112.325363724602	961.836320901383
-123.5	899.574979215321
-137.981123466486	570.464983462054
-38.1983197853836	531.954179552043
-139.916270686537	591.971876173807
-142.81608348527	588.394927500033
-16.8143393181778	640.820692411207
-88.1648673006622	664.808688157322
-100.545795489453	648.104599167039
-57.939585934329	1075.8688160302
-89.2267675368214	1046.51353383969
-113.097568521528	621.580533832196
-86.2000005670661	629.355973357443
-87.0886959814566	656.161625189038
-77	688.390279967817
-72.8148307928094	693.676886554229
-86.1142662504765	912.232897747762
-99.9825788404073	903.258156433067
-88.0465933751107	952.986821191877
-85.7909333058838	1180.79189557727
-87.422798590412	966.963028034625
-75.9738316979148	1020.40972348623
-99.9998790933127	1129.59426741589
-101.496323306468	1123.80194004539
-93.5	1054.18053521739
-142.521289721402	430.414205960185
-106.716480686457	773.622257681525
-92.623271330287	1136.5270498274
-0.700504026691817	1205.23644312146
-147.942038547442	409.623527524018
-48.7989670655096	432.327945218615
-41.7179160831988	399.583449490899
-60.155617954619	310.792951340208
-81.4783744314651	300.499066288262
-112.012381325954	398.066626947419
-121.933495185874	358.155970999024
-125.339923849436	493.079681650453
-93.4011583037587	480.237198818101
-154.870182998313	431.929652326699
-143.153826537393	539.012891330818
-155.4539297093	546.611620812489
-61.9966434013129	1041.06072578219
-124.53176639107	674.574537758526
-154.499534812343	644.45877339611
-118.499999999997	666.213841034002
-124.928927039607	1072.03540648403
-57.3255124785977	970.828752646699
-115.447144543866	927.161469313199
-123.5	819.559426614203
-99.4727435092317	588.411418809627
-88.4143222323165	587.631991206712
-152.889475027902	613.747413667676
-152.659047399024	570.850572227396
-45.0884680449558	610.717270185461
-108.42269703801	630.971092416465
-107.814040407189	626.466250668955
-57.1676439479365	1111.79201100795
-94.5649421991773	1038.48272455765
-113.099660833466	629.115054977457
-95.0947959594484	646.906446955714
-103.592663113047	678.434809106615
-77.0000006997901	619.547018041474
-74.9999999810677	683.139237125183
-85.8234495443838	981.204457203778
-98.5953098788421	855.551975150153
-84.9687310731919	940.307789155899
-86.5540436252902	1206.86356589388
-82.9217649049752	924.043867164751
-75.0376464359295	1011.40656639217
-99.9982730564672	1084.04220296317
-101.43457529947	1118.62378979818
-93.4999999901981	950.864071133281
-139.791247621438	521.59547892504
-113.040765659865	854.408177397757
-49.2389966802868	1152.05057416391
-1.42274417358018	1248.43467017668
-145.426138380376	433.651916844059
-135.414589254686	393.901849715262
-58.9577371014877	423.884360229173
-4.08381640742593	377.508415156456
-49.6762531686785	356.834867804497
-93.4956805926839	362.328198050967
-132.264804577949	392.249094689478
-133.853982025068	562.627946227061
-115.757839641612	473.11043705606
-151.901483543424	469.055700789999
-146.721631024545	495.383508316028
-132.543575291555	483.584475976075
-35.1502756944193	1146.59910109892
-121.714731297009	704.771959890726
-154.498262789623	582.707292664247
-118.398185854239	746.011008838642
-116.839773149515	1117.41897231256
-57.452697056895	1049.03134012226
-116.499999175877	963.317289593496
-123.5	865.840205516891
-92.9654179289194	583.709281036298
-139.689302809362	565.41233959487
-112.401456592285	562.593444125168
-161.848445095679	634.284795410225
-22.4514479208372	607.121236008763
-95.3873411938906	611.844774392494
-94.8940988851969	674.556648966377
-58.0885924156176	1001.21914939923
-92.1831200139138	1007.17530779992
-113.099999911986	575.472288871839
-86.20000014489	603.937098924365
-88.2131375658023	630.398503365229
-77	582.582730661424
-54.4409017806256	660.720171506722
-88.5260849107629	963.859704538629
-95.4415224884428	943.389844197764
-78.6379554566545	969.088574611579
-86.9999999998496	1079.04520102788
-82.7526229815291	953.042870054802
-70.3774387847821	996.179121408137
-75.8630997818709	1101.90692648024
-101.354615678512	1156.23564389824
-93.4793717339836	989.622232372535
-144.121491834876	431.171174040903
-108.747618390042	867.60236838204
-97.9639397084353	1162.93653731668
-4.9717104189689	1195.77893985819
-147.796087467288	458.567880567218
-130.010914240563	439.552358144188
-55.0876126896601	412.284963633102
-69.6663198942154	363.963978272429
-94.3014625969524	384.303586160923
-91.1934074090962	399.952733727534
-105.836253089859	372.836855356209
-118.130561165429	588.423171495274
-103.790798999452	526.070637845312
-153.208187606904	373.475922887272
-146.66427808165	546.615688448036
-130.464047243109	473.522202144841
-42.4160592068827	1063.87884186286
-124.719998470582	712.252975327433
-149.790630947396	710.301378343953
-118.498983344467	730.57805749112
-100.495277190274	1080.54314482977
-77.6489966350911	973.716929495065
-109.503648845931	955.555239859706
-123.5	882.084389501248
-89.9620076953007	500.615306880856
-165.89145767452	536.266517389231
-110.304385031814	540.351347299526
-120.888870519853	548.597768952929
-26.2385956960267	532.899059888078
-137.705645828045	716.449739615088
-94.1951300164392	646.559672107949
-58.2931511085522	1007.0098400562
-89.3987875728479	1005.89178475494
-113.098140606679	578.012215349434
-86.4293245519696	536.957486489573
-86.8828796698087	700.475088392855
-77	595.59313198721
-67.3893315874098	630.968977594281
-92.2976160134841	989.798542702574
-99.9987909998098	915.625964649914
-74.3608073297762	958.033928677685
-86.9885071548447	1105.98487405907
-78.8124624146368	918.953345181263
-74.7740335770552	1004.04091389941
-99.9999989097932	1201.44565290268
-85.45079741075	1187.24973693023
-84.971680992852	980.375167746288
-142.323523197007	452.187440718921
-111.223273476038	845.505219664203
-113.315890916213	1122.69815743978
-0.746427207549658	1191.68637290919
-136.375259307245	454.475499914493
-140.25459907571	416.517148229057
-54.3481356111516	335.67688897673
-3.11141631979595	311.420764697984
-36.2033010641919	363.038368772918
-108.87659465101	328.806432973606
-96.8755525792752	301.439050200535
-140.95250167608	558.059772562777
-79.7693854624629	440.381588720054
-152.201989430495	382.73852795157
-146.526131486167	585.007401799413
-150.739745577768	481.109653710698
-60.276453573646	1086.5338974238
-114.697832646455	627.029279293758
-154.5	595.72407373392
-110.346598273626	716.240808747973
-96.2971743498952	1080.91593357411
-83.0356730282416	1060.67036152266
-116.499190578064	941.73270385808
-123.5	897.289006466802
-83.1055207702423	536.669751955298
-160.839740571806	631.983834407132
-131.920373232392	562.295143754267
-163.790442946286	554.226318899167
-24.3677384543594	586.242101172004
-127.71396331194	619.918316547479
-100.270499292587	718.655109146243
-59.5508917761614	1117.38370267698
-98.1986786340341	1081.55018744211
-113.1	643.204445989388
-88.1132125057398	536.94559214462
-109.52499828327	644.403977441503
-77	643.865620010259
-74.9999661975711	635.105566372074
-83.0497885066228	992.752430309768
-97.885229991493	864.187299713245
-74.0008297244511	892.851059803033
-66.8579567107628	1069.30819003276
-88.7724587961892	909.882608145722
-74.7103964631543	994.309453165062
-99.9999999999761	1119.22048430127
-99.965541015089	1127.24246702162
-93.5	1008.4959920206
-141.248234438467	451.655314618649
-101.251846035161	832.428277140473
-113.662511320674	1081.88040449486
-0.701927770536038	1237.85610358055
-140.428607999428	393.870838056163
-124.441134111178	476.825217150475
-58.6063361921158	348.450640479131
-4.14907605140473	392.6370268173
-89.9490150077823	379.555451816533
-98.4398634394608	385.801844692701
-103.426700102687	397.609426028041
-124.994872786544	536.280200373922
-97.9726775032426	436.639307463418
-151.910085338169	436.003813543956
-144.35548989055	527.546215545562
-153.242938898196	471.139245981147
-57.4631372422777	1068.43432728161
-122.840584532542	660.631314052054
-154.279143470519	701.321863870836
-118.457827979982	723.158373531259
-98.3398143181707	1115.07073376616
-113.575467997737	1048.55379073217
-116.487545594076	1000.47772284297
-123.5	920.704898369865
-79.9403072467339	621.620665906201
-144.818175128239	560.759749208863
-122.316364671143	561.367997362795
-163.9049834007	591.076637005178
-24.7974736712887	515.179852450121
-137.373693101636	638.944012544793
-128.549074990992	728.014466369723
-57.4801942358491	1040.81794788996
-93.9730493490131	1027.2018222387
-74.7477405528501	573.391286967349
-86.2123288303995	573.555194244284
-90.9008146713148	690.452427154837
-88.7146851402047	686.513223248631
-74.9878629106201	707.507854851933
-93.2113542019541	986.322123220286
-98.9595763008018	859.91624541732
-91.2480234891434	907.027969441235
-84.8470907274377	1092.04086461269
-88.5011799748911	910.092085273164
-74.682345649112	1066.97188143924
-99.9999999237464	1124.50067117483
-99.4311981427512	1142.1181571121
-93.5	1015.18331062896
-138.770862984403	473.798816954554
-105.349454921298	862.746486857288
-97.7576154693639	1116.26959259477
-23.4085353927263	1231.36959021716
-138.879584660063	420.121220907239
-133.501870004885	459.272961261063
-61.4567063449489	382.724252052767
-32.2124652786894	353.632986421923
-85.9829390798747	359.32351001707
-107.050412303001	371.173370849712
-128.43372665588	320.273315893424
-136.72471696308	506.014318246012
-79.4711098181653	504.401890024402
-155.886295949776	470.856339502958
-147.845680255303	493.010612783406
-156.773503449441	496.324721233219
-51.8855406414002	1129.73973115444
-113.579586308597	618.545817673217
-154.458776882043	569.563825026837
-118.248238140929	732.68332200952
-103.018970312589	1133.40648266208
-64.6925826643749	1032.53657272724
-116.493867630711	1014.75365288369
-123.5	873.807764015178
-136.64585687506	530.723934012454
-172.723905832604	601.932320941212
-142.519745957476	551.492706909329
-85.6988620272777	604.748817147034
-17.9029449871939	638.302146270038
-136.260454896666	655.097273840005
-91.6785388775268	708.345072590698
-57.5902715463105	1060.45043503635
-99.6997100880955	1100.97039664678
-111.608799132517	580.452984209077
-86.2000000000307	575.221928259196
-96.653632923444	608.580323683671
-77.000000001151	687.307119759375
-74.9999797484577	653.48445332418
-86.7954023272058	968.816484924337
-98.2536880247865	963.394648985741
-82.2121876757247	887.776624788865
-83.1268166658152	1094.96384923965
-89.51238001486	948.826875074719
-70.526795474038	1053.75477871346
-100	1208.29125336921
-99.4401631020487	1140.97165018048
-93.5	967.824115421167
-139.749149802015	473.795476795912
-108.445058643748	826.421765342569
-42.6002439204203	1187.78151303936
-0.700000000168167	1226.18772248093
-144.740402400714	473.214659216544
-75.6848221948226	418.6116922277
-58.9673232451906	436.289718914556
-36.6074271366977	314.396990242786
-80.9873983835827	360.088504674372
-112.179616849515	328.556749407539
-102.885345580954	308.932231033498
-126.042183867922	539.03340888109
-93.7977268724478	529.953780916678
-151.903012227503	474.920393563955
-143.11778480042	542.131832236242
-140.422801499533	495.980969196675
-50.9385882987271	1049.28834691546
-113.512174761325	657.701312621243
-154.499997870141	668.243695545284
-118.465051722188	763.860007471007
-111.980827470232	1060.99907765328
-98.9899658922577	1015.63722239895
-116.460210442929	1042.08435726189
-123.5	907.798074494636
-79.9305052792426	561.279325501762
-110.483229788251	502.343913788406
-159.099133952943	585.402235124385
-151.937527203846	617.225503775108
-43.9998546331819	540.423007005671
-126.610294547972	629.298408080603
-153.073324499973	721.023330949267
-57.7181241136543	1065.55229152602
-79.4665148509214	1080.03110909851
-110.435435656932	572.41412223318
-86.2000206771242	615.755662387616
-86.140876145203	631.121629356311
-77	692.577819738317
-74.9999999978599	650.576211896832
-85.7959846864234	1025.47230993764
-92.8916024141392	916.521464885063
-77.1139309098684	968.286981701488
-86.9990502640562	1093.57540881881
-87.5515682286519	941.595737637866
-71.359756899104	1079.27142281004
-98.9596807947249	1143.75880742106
-99.4916120391003	1082.61394457606
-93.5	1033.8071128623
-136.429527381332	439.312589515715
-101.902193328828	787.29453491683
-76.1073734727254	1126.57507202206
-0.739777709389635	1239.6555030342
-137.998304908627	423.904789436534
-85.9218513348048	443.419024831705
-42.597209073172	352.304668113771
-9.16057260916949	351.90693341045
-40.5072146262793	356.267618081953
-116.371917595234	314.663136638049
-114.969622044492	357.532203309544
-125.201003970275	542.5968733563
-70.2627804010925	504.868591037028
-151.90743673504	483.87208349839
-146.841021943752	495.387297104803
-130.952980361913	475.868868941476
-53.7771983530605	1150.5777431214
-124.626650983628	716.807882133484
-154.096762327047	645.646429956687
-118.31877243596	733.935702198979
-92.2476626319148	1105.15522215021
-67.0074309765395	957.791288670963
-109.562235650273	971.989788657484
-123.5	863.618187167356
-111.309054087639	572.392328307227
-24.8186912238135	559.794155453002
-128.691049174915	612.120521552158
-130.564341384817	624.550380382184
-37.2944066383233	591.605456510711
-118.209613141716	697.800400569612
-126.703906199679	659.401791957037
-57.5705321939211	1047.46859033175
-80.6217032434586	1128.13798663934
-98.8764469893398	604.465432200306
-87.3022954157562	637.183927486781
-86.6180067333447	698.429172453481
-77.1211018935243	564.279606395187
-74.9999999999776	638.672849159519
-87.7402938436581	974.657069864808
-82.8594395344127	859.27790591006
-80.3720333537213	936.580322177463
-82.6539691864463	1166.9909630606
-86.3410263260402	990.602749755797
-74.8947899691861	1014.66225248734
-86.3933342449683	1108.70425452596
-100.282793978126	1071.99361090356
-93.5	922.143906292532
-138.712525007598	501.919241516805
-105.098185536108	801.413396202498
-119.303374986202	1109.58526308158
-40.3795374803668	1230.94470638295
-143.397855113505	397.362032140882
-87.1756805937868	423.739472696521
-64.2323635557597	421.280122072551
-30.7946096906992	299.435731846024
-41.4824448145553	375.975054518065
-118.587731073786	377.725864731358
-92.0917179544551	298.699523821861
-137.514614381259	510.52521701429
-92.9186609506919	442.615674234904
-153.774777327215	524.538483279994
-152.403937314451	501.327120352067
-129.944110872843	477.19626396063
-40.8169978172776	1055.22846039445
-122.485660416303	700.012636055392
-154.499654162793	646.20489524783
-116.970061046283	748.336547716028
-111.365074769516	1152.68615322679
-65.8990318645396	1017.27787941517
-116.499999837507	1006.82010248505
-123.499999508761	848.197675000088
-81.635864615067	544.0092060713
-78.2787506969694	581.86789955516
-166.176021433379	559.756705078749
-108.259497869147	536.56373858921
-23.9142715010732	569.845008299967
-136.380759673299	616.924955309905
-115.423482666522	705.959561980914
-57.8570556900977	1081.5881181594
-88.2235404355429	1075.84880796711
-113.1	633.860532358589
-86.2007302632623	621.976449109015
-86.5695493214473	628.289419637102
-100.059481754242	570.458178998874
-74.9952840377447	623.196368830225
-79.3897635174851	1022.52693695988
-99.4682853861798	924.135245261038
-76.453303284206	926.776330486065
-83.5617514736487	1163.89802940043
-91.0575562211892	887.072586070127
-82.8101475794506	1024.51315561972
-100	1190.31435857743
-99.734544488655	1122.83876560245
-93.4999999956713	1000.54950665588
-135.146806229058	443.291695567212
-109.760968897867	859.08366000536
-96.6552909803726	1093.50329361947
-1.07321353029114	1236.14729926268
-144.866340186164	447.056794443632
-133.643216474323	412.16527585003
-48.4987720031183	346.704377831466
-8.97650444353158	304.479100239948
-63.5922111375822	415.4121200994
-111.79226088516	335.475111471506
-103.936137206192	395.594189278145
-135.620575674006	490.2476416577
-82.3861775468524	535.217615556146
-153.63262454363	371.510521938725
-150.843409899688	537.861132862985
-142.267579025185	554.348601138017
-46.189299212364	1083.87183484253
-113.127995995074	668.853090863194
-154.499634031477	638.053304699088
-116.005429326017	678.957038202773
-114.142356490076	1083.42653657899
-86.8125397343603	1006.38817241533
-116.5	981.257624516417
-123.5	883.24756762062
-110.278111272023	511.124668185463
-71.880799942338	588.428054858752
-147.36580145987	531.499188517968
-95.3270130448654	589.63808419237
-16.6529183151847	647.203141438938
-139.121241203622	617.793740759007
-148.135085282053	649.254271071044
-56.7416644256757	1062.98085567251
-84.9291640430529	1096.89503200453
-113.099999598477	524.950661079762
-86.2001034393298	639.485861444145
-87.1818341410859	677.590261948492
-77.0000882669135	659.446045408781
-75	685.724197633166
-92.5312756385634	962.507535855566
-98.9849081633242	918.392424669542
-81.9614228269069	950.5557398556
-86.4408054395095	1180.72332155313
-89.5350900537148	968.697386605212
-80.4554759861112	1010.04231392052
-99.9999370418517	1123.72331814892
-99.0786160736343	1170.84674211479
-93.5	945.724250063627
-143.288050851113	385.116876229797
-112.696510879055	844.012294986707
-119.455004093602	1152.63570287443
-10.8837960893582	1257.55797746619
-142.538268573296	467.441251430194
-79.3169703292736	472.185968080061
-50.0097841617379	406.411686271803
-20.1452740982701	397.491081894175
-38.2371057172403	410.739659109661
-112.45608236168	389.67268011105
-121.855661801863	292.192583176815
-144.757281857634	571.123322096518
-93.3851363600859	479.301340261223
-152.257436805802	452.576089203988
-144.739824249299	529.974641075103
-133.385524788849	518.305636840525
-55.3417300321024	1127.69068153818
-118.155735295707	744.977359554597
-154.474796956397	630.994736931721
-118.5	669.045798137853
-102.056901311959	1052.86235095286
-85.3042794642763	1063.07084684662
-116.477729862255	1033.86671907347
-123.469724845413	904.753453005452
-138.057043419043	486.453363395961
-132.574824088016	540.099715520728
-141.10871933164	555.194255630804
-121.75896879831	579.285071222014
-69.5533491615527	624.915065169646
-138.43647714805	604.188614942705
-157.101030744947	755.209651730511
-57.3773836258751	1029.09880898034
-99.6421963698376	1119.80934222172
-95.6308973468686	571.320020514378
-86.200000000007	629.333746716406
-86.5984896457344	724.846505012591
-77.0000005576455	599.351578395469
-74.9999999861241	665.548938997762
-84.5229439861781	993.407633722044
-98.0977994596025	908.114124634697
-81.4594900035069	907.580949831693
-86.4840717101274	1075.92258589538
-86.9636693326234	901.320061529799
-71.5480397391258	972.854395068205
-100	1107.12942778468
-100.200194634506	1141.8471149158
-93.5	951.884650327061
-139.485811148225	442.948962495826
-112.190403856502	859.333534955162
-76.1078668714967	1101.9311315153
-0.71013905861048	1281.01233743966
-137.794412989896	400.970967720323
-123.846856566278	406.125885650131
-55.1641668605252	425.123009209762
-1.8985491157201	292.656892776858
-26.9963637416858	377.993452570098
-116.421791421905	365.750738120984
-110.928184690958	385.847142235951
-113.180762415347	539.865059611526
-67.2459528977013	548.202114373703
-168.641235142101	435.955693302814
-145.385892915351	515.942850495498
-121.556316666048	482.214254853465
-68.6834478725348	1119.48948777701
-124.694476389404	611.015689520217
-154.099037516013	627.701981853563
-118.180228482577	759.909846758995
-108.721742452831	1055.85474550631
-66.8535730150128	996.596299769322
-115.086429284646	1011.80504000156
-123.5	852.477785651844
-94.0704350831071	505.886400606154
-102.988581509032	549.469465755972
-150.968821924135	582.316193335667
-113.351048680032	609.824129636033
-18.7369401439039	641.856176269935
-139.159058142683	694.049529381159
-91.5301391317339	710.97390810438
-58.1341753409872	1122.41742908931
-93.8370388044704	1096.10604763018
-112.778597746991	549.265229243865
-86.4852544593205	606.273379613207
-86.1128936899007	685.923968320606
-77.0000020048498	616.850530038529
-74.9999999695256	621.791519288265
-90.6330479749494	964.217249622684
-99.9822327670275	886.823945352432
-74.5075693728184	918.643565088086
-78.582818736684	1087.48381459771
-86.0873738034931	963.505377008558
-72.9905411399788	1037.83133282576
-99.9717187563113	1138.54921970174
-96.3129339543699	1177.683897741
-93.4999999999984	965.697489734181
-136.875554120247	478.425112536656
-117.013155608231	876.037892473704
-53.8983174164348	1056.43394948496
-0.70000002319199	1207.96683309852
-128.697354372606	431.820737791756
-121.118837848919	417.364170581873
-52.7547059530942	412.411901850345
-12.3285186333682	335.468632914085
-89.6254285132914	346.823837771435
-101.764609815946	321.030161291596
-105.081656389733	322.531281739838
-149.270921956916	512.657834907797
-66.435927731506	513.198280175182
-156.13739725833	451.166416895589
-141.304433684983	581.591256346061
-130.645302516337	475.844697375457
-65.5066856997701	1008.61957426401
-124.719981808982	711.696895837669
-154.49999994866	670.44297837588
-118.499993536508	684.139005965811
-102.316433683807	1052.19709235922
-93.3552415449262	1089.86881993879
-116.499996671281	962.139912781994
-113.831004605589	899.889209312175
-79.9283753222598	567.067699936941
-141.76494180395	649.23823597658
-150.194381059659	590.458536095842
-157.256598082923	587.838099116501
-17.8423755566257	576.104890252939
-126.340548435996	721.568073747012
-112.658354704367	702.989988344549
-58.6072600833211	1053.72373419623
-84.0894393035975	1052.0499925092
-112.963638133701	612.54216337657
-86.2003293949192	616.049687027892
-86.0000135682484	666.194641933893
-77	621.468032905655
-72.9448670961675	672.784618336117
-92.5161218375395	984.4308207782
-94.3864572375304	980.111947514688
-90.7078091930918	949.274298171992
-86.9816144404585	1173.00103780394
-84.7294487250205	936.821669423904
-86.8624319212504	1065.64472075119
-99.4353879348418	1102.90054562898
-99.2309363180929	1172.82819957816
-93.5	1000.64666612712
-145.7100949213	448.706612572192
-110.709292625376	830.47577454234
-51.7243237197298	1162.56893664229
-1.38777733662268	1227.28348202505
-141.420160282392	453.075308368683
-140.290746303376	362.200618740091
-66.9002638668404	408.122472016544
-48.5532260252061	393.183246257375
-77.8552483628869	314.477571393299
-112.233287527044	309.295052570499
-130.657084873593	404.802346353576
-124.140968929346	556.869497250256
-71.2263410233879	466.955842231351
-151.97031956517	470.483460041202
-145.359169515734	549.055287367652
-129.964516642738	540.404543535527
-36.1667698176085	1057.67228995743
-117.738704689377	722.830635657917
-153.267518332944	676.843272656699
-112.476612058336	699.487069134106
-93.1266909900835	1128.06123236766
-52.0210954680922	1033.51866265691
-116.498076966075	1005.66047706278
-117.150217246173	873.642481755935
-79.9552340272435	554.101490720421
-102.965237378135	604.793223489664
-137.954846630569	549.965424607527
-154.912473237915	520.253693941031
-111.926079966803	572.612812677429
-138.103506689938	643.353815947236
-127.056589796239	680.11538722071
-59.5158982271597	1137.23046683809
-95.6429487129239	1070.87933411427
-112.825417644668	551.673355378826
-86.2003565015212	579.736075703978
-86.0001337582186	620.255324112908
-77.0000000393162	632.71972561684
-75	666.94824307237
-86.3037911085868	973.368332237112
-99.8801686731889	948.319142330189
-77.3866020459431	912.835462487196
-86.4282189528331	1145.08420763748
-88.2619348668401	880.092624768661
-73.3373987653501	1063.52188447737
-96.9326503239351	1158.68417745996
-99.7487362340085	1149.15606829919
-93.5	935.755579641239
-140.082927879794	479.587586577803
-102.756214459469	837.889843441377
-41.5602152471916	1076.81808736451
-0.712902917594626	1324.08369251451
-132.656263130542	425.41251174816
-139.879137646744	379.524225386669
-48.0881333612211	371.946316656087
-52.9617649331799	321.339474642802
-72.0931204915516	425.114395034611
-121.250486686614	307.957029981579
-113.120005662323	305.026017863825
-120.864287121357	521.400109218065
-66.4416318142111	412.130017704712
-152.426600301494	443.955362741247
-148.334667729054	586.403065169087
-149.394389256368	477.585784459066
-66.6376547288807	1061.40503564797
-124.71750754964	611.674080196001
-140.303797009648	609.598382446606
-118.499976502449	700.364845225407
-99.1574287791042	1097.72381823324
-55.53941765939	1024.9248714583
-116.493712210348	927.928067990305
-123.5	814.352899581547
-85.6442970532278	526.10126487032
-98.9593171563328	538.5864125226
-134.853041429977	531.612658824755
-118.851556411607	528.621789795176
-17.7136205344727	614.624540394577
-139.15864088622	660.389222439452
-113.164894306864	651.834854060431
-60.3551395244004	1075.66381614965
-93.0891162099682	1089.54323149576
-110.857280861276	622.59717239762
-86.2000000003436	614.727958473585
-87.4797025158137	677.421340377059
-77.0000032947445	601.938014315243
-74.9999999615879	711.902990501897
-83.6223633591027	1000.371999694
-98.9337802744508	889.461426273955
-85.9391281852479	949.613293978138
-82.1909698076525	1094.62454739235
-91.2310032242996	940.78149889572
-72.6996658949011	1014.27903449144
-100	1181.62949382531
-98.9800463876713	1161.10538881053
-93.4999655310837	1056.73723954718
-136.825251648031	467.411499930297
-104.05883212803	784.029593679968
-92.4668732008461	1103.28016025517
-0.823167546642566	1319.89770835358
-145.790165798386	398.278224285751
-85.1699465396407	395.434575194147
-47.812099675661	405.600239815272
-5.54566767702866	325.097154914906
-67.8648850309906	407.584925519932
-108.051261347412	368.242846824267
-112.119790049693	339.546577873615
-140.153070244829	479.582178090365
-97.1433981958098	518.528938947927
-151.90155656206	390.048833083544
-143.57018336402	500.636016602512
-150.662188518518	530.901908368183
-43.9984274929642	1104.43750381861
-120.581823851292	672.401691800956
-154.499923497171	650.002861156208
-118.267276872516	718.370416490863
-102.514938138745	1051.68794591448
-68.4577550180464	1005.69692305501
-116.296542304637	1003.41803719793
-123.499999556475	873.705804137371
-80.7448066655391	548.604975269061
-68.7682375580402	587.276326907816
-143.36307987991	552.815651633486
-82.1046709891716	528.734872164377
-33.9396079523775	544.9579582421
-130.724522051473	681.807615326629
-95.7451717585821	735.920202325027
-56.7226714555554	1004.64092669832
-99.2477838472773	1045.14274098823
-113.097783827816	577.803043232118
-86.2000000000275	599.883438905835
-88.2327053823661	670.569067307721
-77.0003186107188	640.253486506053
-52.6662217567873	701.451790021628
-85.091523477555	944.596177570175
-95.6298750760333	863.452076637412
-86.9831632570177	972.869358057674
-80.8834097795668	1163.46237774534
-90.6772375482698	979.028028555224
-72.1196868937813	951.533792554036
-100	1199.86706811117
-95.6609773745131	1200.03488169839
-93.4999999999998	1009.64779278824
-138.898659630033	407.690938853555
-114.786252954374	777.354486870434
-56.9570520853793	1135.56434261775
-0.700000027170198	1270.47927621136
-136.55892765694	482.128916311252
-136.450334418302	432.287678879713
-58.2498260481626	415.817586090485
-73.9282058602311	323.657900527991
-44.4077979794336	360.336294428716
-107.32365022822	351.514501966522
-121.828917736749	308.90577393223
-123.444988415234	494.840954752878
-77.7682668210026	563.323946960299
-154.997511524216	432.77218015837
-145.499308767506	522.412791895658
-143.307207138301	438.57931979356
-70.9020818877673	1063.72419705826
-124.457370967595	729.49530542485
-154.299285809704	621.794346151743
-114.146767955836	693.656519545294
-109.086767682119	1050.68319523452
-58.6409526716588	1024.49299667676
-116.358788180479	985.361840695732
-123.5	850.849212182072
-79.9201824278112	505.478825675009
-114.953414783385	538.283674082393
-157.530260186847	514.556608135529
-142.300105725062	564.200911156322
-63.171945272787	557.92477206743
-90.9467766069019	628.931753886055
-111.494083270114	729.74291281964
-61.2597569208009	1118.33580776538
-96.7464412323688	1096.31845890482
-113.059890061702	488.99377564708
-86.2091668715013	583.260352584374
-86.0002268640242	679.892189307127
-77.0000194077881	585.765399606647
-74.9999816286856	633.99242880853
-91.9320006353983	963.509301612304
-98.2274924174147	873.310669279267
-75.9446109950717	943.75615262784
-86.9999953081911	1204.4437863254
-88.9602844070563	898.198048709443
-74.8383767070685	1083.4804591549
-100	1132.56315427663
-101.43824048475	1074.41983679858
-93.4988919810205	937.100423638656
-138.418118322268	493.381209815773
-102.73260362704	810.239507858587
-84.0270766967814	1094.79753216051
-7.73789605316874	1198.24786530569
-143.969334179934	384.788555378756
-124.9294169664	410.196317215201
-40.2465906351055	399.978862907592
-1.15342616865891	345.107868127016
-122.818792961937	315.907848511637
-115.405199093358	334.178652713596
-121.523749269154	374.180289468707
-131.29750271718	516.452708308907
-96.629122608308	496.13477900449
-153.315811157497	399.754302869832
-147.583827662315	591.15331295954
-133.066012317572	489.051902932462
-35.4183042519493	1051.47409001578
-124.396498359176	736.098577920595
-143.90022416753	629.630146236948
-118.17392618806	748.115647430532
-113.964894929964	1033.13557465949
-81.4488140779713	1056.8948564329
-116.499981423488	996.73935158456
-79.7588018600179	862.696437628213
-82.1364987695323	540.273673803217
-104.627850494852	585.210397449984
-127.821624041674	639.104152586755
-168.10538053898	595.178937801744
-18.0636065239392	602.344981917629
-138.960396195137	636.804679461409
-124.106123092135	723.072306937194
-57.2530065270471	1114.9556622853
-74.4060041242705	1090.71363101888
-101.645999619377	497.511358795015
-96.3825184619939	613.598226625368
-101.323545788394	678.895581069125
-77.0000082595566	585.940563748139
-75	664.738077957392
-88.6504781307337	943.650870650068
-91.0186176891836	886.650315270113
-81.0515370680608	932.96917825892
-85.3630809681841	1134.94428407521
-90.9972485373858	945.613137543994
-80.0810457153143	978.938386728265
-99.9988795388427	1167.57840776766
-99.4514030985369	1130.41489238357
-93.5	1012.96245470893
-132.608702255025	467.130103833136
-103.386818065144	778.383747229536
-67.7001705827558	1177.04935772785
-0.716011046342899	1217.75357318129
-135.921060385177	477.124441779198
-129.430916568147	450.000710573449
-47.63928467341	342.238002698287
-1.69476032683266	357.71545624764
-97.3785241899928	383.260730927457
-108.946241153635	374.107689832415
-95.9757684456445	361.125809972918
-141.087102999676	506.062234458757
-84.7608432463539	500.243706257547
-155.605457066847	505.702146569073
-150.787750774005	567.652590128574
-147.208842662903	528.664999006657
-37.4258665053446	1114.93929453005
-124.719235057795	619.45570318214
-154.459072668055	644.396045387127
-118.499919882778	692.912808780177
-87.1812420374637	1127.91726159051
-60.9865860509473	1030.56206376425
-115.280075878838	1057.17455556289
-123.5	867.743907541843
-82.1828909764334	588.775298210469
-110.101984403954	564.759109328993
-152.369079334137	565.304878089314
-157.718994934162	558.269099112428
-33.1450354180266	542.18617654901
-132.183345915904	635.709172197695
-156.573652373033	701.901829524939
-57.4920685091067	1048.16155372796
-90.2568862938676	1118.16577976729
-88.9557323986612	526.284848884836
-86.2000000000002	624.057530334972
-103.495623256597	655.704049247352
-77	627.166967519597
-74.9998564234254	621.536167830505
-91.0257580281801	1006.65026079045
-99.9999962180794	954.924510913101
-74.5952366341147	887.556375297
-86.9909303298873	1098.32795947258
-90.0282385898819	979.307844694824
-92.6413243145195	1002.50734754364
-99.9999999961167	1128.44623498965
-100.112026289166	1146.33916758163
-93.5	1037.28934813367
-148.2174278676	516.976195587169
-113.141401309748	815.941563660692
-69.2897169527474	1108.05189482597
-8.44573394096462	1303.11698317806
-130.520996600225	439.757062843201
-135.544259052964	376.851262308812
-65.4735735159897	356.57774180244
-3.97749003500033	347.851617606291
-26.5813335272232	292.099275718034
-117.660532592364	334.679612498754
-111.085844925649	417.118194408221
-134.42625305358	540.11865374453
-92.558929950183	439.618500563997
-171.888641335004	483.422434258056
-143.409509875885	478.992223533652
-150.892124497263	515.445305968468
-47.3064609131833	1167.9519825082
-123.045939928676	727.320031951839
-153.435832017273	693.494908709488
-118.499998964077	773.244634761412
-105.296316033959	1137.0422920835
-104.949757614042	999.393818947693
-116.447546463667	992.464001936949
-123.5	887.036604403058
-80.0477406427082	595.059132610227
-49.7923172430635	575.002558578675
-140.558657617547	608.107153315035
-84.301830317002	604.855596628412
-29.3902446159433	530.4858053783
-118.623690489975	622.387297224809
-98.3620155538479	641.745669933583
-58.083361674799	1016.01637476506
-98.8812306788927	1035.51593867322
-113.099429560051	524.671725349176
-86.2453188657234	667.285238779061
-86.2774575798224	611.523620092142
-77.0000143968943	639.655075715262
-75	659.110384679163
-85.5346225846574	986.023780996705
-84.1151274937984	870.348548961236
-78.6529139660449	893.199295507873
-86.8978733987254	1081.07617960787
-81.6278997922401	876.786091456529
-85.8130214981321	989.276372766887
-100	1172.26047513372
-101.392419048382	1067.26249368007
-93.5	1001.9382044298
-136.310440178149	520.2271543535
-101.726343556124	855.711558321312
-67.939214037589	1113.77136571455
-1.53034336886262	1232.91376055145
-148.223367447559	424.033301312189
-113.663399492257	376.666240681603
-56.7704127718108	438.066178320991
-43.9819185092311	374.388242605573
-100.276569257695	404.658923953115
-100.628904463594	312.903071936079
-117.591324343036	334.316644086545
-130.143231550558	560.839024285093
-82.6476083050428	431.71855468201
-151.900249456524	433.227916166284
-145.172701890248	556.447006715862
-147.858506970718	507.28855578295
-68.877670548471	1123.69860785869
-124.719781535286	608.514982000082
-154.499999999998	634.021875527726
-118.476367627415	720.30074336592
-79.3499679737361	1153.24059508212
-62.7338695992762	1016.21027794005
-111.661602222631	1001.9343426577
-123.5	892.355093629082
-106.995660552703	554.66252056525
-157.8769850829	598.068165767045
-120.439581680236	597.52683583132
-139.959904348483	606.923414808888
-17.7409582650624	553.012057436354
-136.971714039382	659.121202386448
-91.7318351603097	720.734152521787
-60.3720405917757	1043.80311205956
-89.950227905771	1054.33534367129
-113.066561657863	630.771261721376
-86.2064165537582	653.468466188063
-97.5695393239525	620.356828767766
-97.7523169033044	662.371196118575
-75	644.348822835036
-93.3992709753757	1036.23210271813
-82.2938509517757	859.383128141646
-86.4057536681178	971.177296728294
-85.3997340703759	1175.28637691791
-90.2191779627356	933.22049582072
-71.1280182515475	1057.57313304572
-99.9999999999999	1061.5705230267
-96.6055819416094	1170.50418221581
-80.115225901823	974.47140841907
-132.218442753193	469.285182705607
-100.624233580028	805.156727679464
-52.3185652997703	1059.39541522217
-0.724551473973484	1184.16593089562
-145.413664124208	445.974099736442
-121.260653101461	392.08129194537
-54.0693470129597	391.32205744212
-12.567022217268	352.394919493841
-55.9656081630667	417.019915571013
-89.6345157159913	378.423483954662
-112.455558644236	418.48673968757
-125.576220809031	569.493760338704
-102.611095499635	513.691405815492
-151.922101362464	400.729887031642
-144.854855789456	506.764772849471
-129.378606347701	504.976860192839
-73.7958798002258	1013.85998221325
-124.694547810601	667.175085913129
-151.518480349499	605.814205054915
-118.120491063146	738.552233120387
-117.801972469053	1074.19254782955
-68.2557882592358	1071.49556531742
-116.499999999722	960.542426736468
-119.623764771548	809.167427222696
-130.658431346428	574.563513056666
-105.780442941705	622.801727761477
[truncated: 938,001 more rows]
