# Supplementary material for: Coevolution of craton margins and interiors during continental break-up
Source: Nature. 2024 Aug 7;632(8024):327–35. doi: 10.1038/s41586-024-07717-1 (PMC11306106; doi:10.1038/s41586-024-07717-1)
Supplement: Supplementary file 6 — Source Data Fig. 3 [file 41586_2024_7717_MOESM6_ESM.zip › SourceDataFig3b-c.csv]

sitename	distCOB_km	exhumation_km
Wildman17_SA12_06	784.090641244158	2.59480942242709
Wildman17_SA12_06	838.917361638318	2.49961665628237
Wildman17_SA12_06	827.878153100678	3.22851612363126
Wildman17_SA12_06	812.474322024517	3.61906163453363
Wildman17_SA12_06	828.734941661506	5.83713229501399
Wildman17_SA12_06	846.21310173318	2.56001589271428
Wildman17_SA12_06	874.01493598913	3.41049524229372
Wildman17_SA12_06	791.161927943826	3.41952944113293
Wildman17_SA12_06	820.46897214452	4.25210252296828
Wildman17_SA12_06	801.678515595235	3.23582878957198
Wildman17_SA12_06	783.141564730061	2.77176708708807
Wildman17_SA12_06	810.1795365872	2.64695695737408
Wildman17_SA12_06	773.940774821646	4.00756396416856
Wildman17_SA12_06	813.605514023606	2.42097128418158
Wildman17_SA12_06	759.11811135646	4.20293392953367
Wildman17_SA12_06	771.804314352627	3.47390154658194
Wildman17_SA12_06	810.112856004028	2.83453176603087
Wildman17_SA12_06	762.896368457465	2.44785951142514
Wildman17_SA12_06	817.18269341405	3.86271849612695
Wildman17_SA12_06	867.319853134171	5.32825273632722
Wildman17_SA12_06	882.837521366175	5.41220385639459
Wildman17_SA12_06	771.732115046843	3.6537121620231
Wildman17_SA12_06	827.574196742866	2.56754868713645
Wildman17_SA12_06	756.650524645688	2.57397164843416
Wildman17_SA12_06	763.84776782379	3.28489374151139
Wildman17_SA12_06	755.41414658297	2.42457234045396
Wildman17_SA12_06	807.659671606	1.76188772416466
Wildman17_SA12_06	774.075607277426	1.93531086169264
Wildman17_SA12_06	822.450416901277	2.87427118761831
Wildman17_SA12_06	838.838561815737	2.67058453088013
Wildman17_SA12_06	773.730871075905	3.46523601521025
Wildman17_SA12_06	793.503261347572	5.53478310075753
Wildman17_SA12_06	842.359264794545	3.0904963187337
Wildman17_SA12_06	839.864483222534	2.21244542809405
Wildman17_SA12_06	776.376100157715	6.92189743767494
Wildman17_SA12_06	748.341662484997	4.47015703409605
Wildman17_SA12_06	829.54570247953	2.33709813672708
Wildman17_SA12_06	761.271889291431	2.39431126115286
Wildman17_SA12_06	818.333229446452	5.07050719350888
Wildman17_SA12_06	767.625666417268	2.60914205688592
Wildman17_SA12_06	800.775361017269	2.59665469747151
Wildman17_SA12_06	838.340336588784	4.88178182341281
Wildman17_SA12_06	793.369083136135	3.72743219616549
Wildman17_SA12_06	792.917358891068	3.0630779085096
Wildman17_SA12_06	759.87650011427	2.78814243859514
Wildman17_SA12_06	837.823799310047	3.89842373342449
Wildman17_SA12_06	778.876042325555	2.85300917791936
Wildman17_SA12_06	820.971139715572	2.51336385046049
Wildman17_SA12_06	744.274540582981	2.41604390602509
Wildman17_SA12_06	773.233400859073	6.86068924117957
Wildman17_SA12_06	770.758325718639	2.97078550818479
Wildman17_SA12_06	839.356296316966	4.9445070627404
Wildman17_SA12_06	815.912233000313	2.62036543682773
Wildman17_SA12_06	830.752190682273	1.95581860950125
Wildman17_SA12_06	869.913487268152	3.78717082986612
Wildman17_SA12_06	855.700145202738	5.86537332805686
Wildman17_SA12_06	873.31827493851	2.37075573282531
Wildman17_SA12_06	812.513638481068	2.64967896271447
Wildman17_SA12_06	836.11753038137	4.86240145997406
Wildman17_SA12_06	756.718801683355	3.06207241985252
Wildman17_SA12_06	794.084007511107	4.05555525171728
Wildman17_SA12_06	845.698008826561	4.45281983912005
Wildman17_SA12_06	778.598636071621	2.05248396707438
Wildman17_SA12_06	829.917622201019	2.33339183341629
Wildman17_SA12_06	853.345113152284	2.41428739243342
Wildman17_SA12_06	802.136480157848	4.09389057638915
Wildman17_SA12_06	831.137207139436	2.6828545544326
Wildman17_SA12_06	810.847917671867	2.28098006503213
Wildman17_SA12_06	825.651292061147	2.54822996304482
Wildman17_SA12_06	827.621191514091	2.26672160617244
Wildman17_SA12_06	792.367660091412	3.44256364984637
Wildman17_SA12_06	829.642838400569	2.31411007808201
Wildman17_SA12_06	847.773749017999	1.83150010576638
Wildman17_SA12_06	869.699122557804	2.52784962359884
Wildman17_SA12_06	849.720778540907	3.44667041210349
Wildman17_SA12_06	835.783505189126	2.6338059655359
Wildman17_SA12_06	789.696945150877	2.41527721502073
Wildman17_SA12_06	827.08336337948	4.3196973195647
Wildman17_SA12_06	800.828783936684	4.15692242751905
Wildman17_SA12_06	757.289546125071	3.54464401429725
Wildman17_SA12_06	794.912357543816	4.34539472655624
Wildman17_SA12_06	849.999869196355	2.51626198987339
Wildman17_SA12_06	782.164159406009	3.68284398489913
Wildman17_SA12_06	768.928370797672	1.72485092220469
Wildman17_SA12_06	821.042804902353	3.80399020068256
Wildman17_SA12_06	811.273630632923	3.93035918560835
Wildman17_SA12_06	766.531556921604	2.90182072834808
Wildman17_SA12_06	784.097157191389	4.62587053949154
Wildman17_SA12_06	810.524084388258	2.72768988186905
Wildman17_SA12_06	778.815155202446	4.91320998360895
Wildman17_SA12_06	859.587443848169	2.9788155187282
Wildman17_SA12_06	816.373041475648	3.72192129860401
Wildman17_SA12_06	751.018796614181	3.45086225018314
Wildman17_SA12_06	860.179432087435	1.97253738039702
Wildman17_SA12_06	750.883659876433	3.61238631661856
Wildman17_SA12_06	828.586170829627	2.814780328458
Wildman17_SA12_06	787.621500852488	4.74981914941471
Wildman17_SA12_06	812.620518641074	4.91198740669471
Wildman17_SA12_06	855.564452298314	2.13227943459879
Wildman17_SA12_06	828.771832074619	2.09886504709112
Wildman17_SA12_06	828.961037771786	3.19868175046041
Wildman17_SA12_06	834.586967702671	3.682901921521
Wildman17_SA12_06	804.138986777303	3.16915905937867
Wildman17_SA12_06	809.660154468822	2.56097371769875
Wildman17_SA12_06	806.343434110728	3.18652290798715
Wildman17_SA12_06	761.378533150969	2.81387819642731
Wildman17_SA12_06	812.863679788407	1.98517659172748
Wildman17_SA12_06	826.072401135355	3.57988641399544
Wildman17_SA12_06	766.033683496011	4.63016686107443
Wildman17_SA12_06	752.903888495211	5.89083967831162
Wildman17_SA12_06	787.427341545654	6.43646732354078
Wildman17_SA12_06	886.103618704798	4.69217273816538
Wildman17_SA12_06	877.112569094156	2.37387189099357
Wildman17_SA12_06	748.688252260828	2.64319039620196
Wildman17_SA12_06	751.830767058769	4.6731305595753
Wildman17_SA12_06	810.804437609268	4.45053916050201
Wildman17_SA12_06	832.436633400329	2.5302238240561
Wildman17_SA12_06	815.586944253101	2.99010199068988
Wildman17_SA12_06	815.207131999487	3.58149917816297
Wildman17_SA12_06	792.285599861182	4.59956872412906
Wildman17_SA12_06	773.595062323031	4.85900150509839
Wildman17_SA12_06	849.894896425078	3.79733991494867
Wildman17_SA12_06	803.740254397989	5.23082725447422
Wildman17_SA12_06	851.287174081318	3.10038756309035
Wildman17_SA12_06	750.984780557244	2.63087773562115
Wildman17_SA12_06	738.292458878952	5.31730648729629
Wildman17_SA12_06	796.924832195971	2.39769446616397
Wildman17_SA12_06	806.063822544836	2.36529915024041
Wildman17_SA12_06	873.734897761777	2.98107959129735
Wildman17_SA12_06	886.63608056957	5.45321662322187
Wildman17_SA12_06	790.191995092825	2.62428500927102
Wildman17_SA12_06	805.14964276324	2.92814363391787
Wildman17_SA12_06	769.191617902799	4.08666774819149
Wildman17_SA12_06	865.278380531481	3.22780222364221
Wildman17_SA12_06	836.774956475376	3.38211601347598
Wildman17_SA12_06	786.831541875848	1.90408223791358
Wildman17_SA12_06	769.453324016263	3.48868328017334
Wildman17_SA12_06	832.586607084437	3.04920878586725
Wildman17_SA12_06	769.756144916625	3.87104318296152
Wildman17_SA12_06	814.042618413283	3.66114310519236
Wildman17_SA12_06	819.527646415186	2.83061329092562
Wildman17_SA12_06	869.842956774659	3.37210195995981
Wildman17_SA12_06	820.848319402725	3.65381892020577
Wildman17_SA12_06	796.114546858086	4.36265008465098
Wildman17_SA12_06	809.07054073735	3.41554898935184
Wildman17_SA12_06	851.861907921682	2.55775949472482
Wildman17_SA12_06	811.757799528441	4.76623621453513
Wildman17_SA12_06	875.388762317297	3.14012359794661
Wildman17_SA12_06	778.425326049384	2.92385983170777
Wildman17_SA12_06	775.480766985435	3.08032341409308
Wildman17_SA12_06	816.016155961624	5.61292178317527
Wildman17_SA12_06	790.936949822619	2.67898490448429
Wildman17_SA12_06	825.866493301725	2.74549536382942
Wildman17_SA12_06	854.493316363377	2.90982720378796
Wildman17_SA12_06	787.871658641007	4.24073138942666
Wildman17_SA12_06	761.162053353848	3.16597161714682
Wildman17_SA12_06	759.712438744461	3.56083985043237
Wildman17_SA12_06	754.67115709397	2.21127975163701
Wildman17_SA12_06	857.846739068622	2.4219986105031
Wildman17_SA12_06	824.402879217242	3.04079450860076
Wildman17_SA12_06	819.250179379357	2.02512238044193
Wildman17_SA12_06	809.909563490333	2.76876469064497
Wildman17_SA12_06	796.742482881596	3.29415572792592
Wildman17_SA12_06	806.440053927881	3.67930311979898
Wildman17_SA12_06	851.859744662868	2.62818894209799
Wildman17_SA12_06	831.904257247869	3.68302234487932
Wildman17_SA12_06	837.661897596951	2.4426522078343
Wildman17_SA12_06	839.409778026694	2.83256108295551
Wildman17_SA12_06	845.108418807555	2.10399130142459
Wildman17_SA12_06	855.643344542626	2.43423786533899
Wildman17_SA12_06	793.779487688303	2.3968424915983
Wildman17_SA12_06	730.240454552224	3.60694300828597
Wildman17_SA12_06	799.321541349826	3.61085108437352
Wildman17_SA12_06	804.803009524912	3.10293106303684
Wildman17_SA12_06	787.410238961402	5.11224675032721
Wildman17_SA12_06	778.084548196378	3.84271482474588
Wildman17_SA12_06	815.36109737099	2.88399064304755
Wildman17_SA12_06	767.235662373961	2.25688930354841
Wildman17_SA12_06	853.72472659405	2.41066280553884
Wildman17_SA12_06	866.327602553392	3.01298954411672
Wildman17_SA12_06	857.399814431191	5.68848929362701
Wildman17_SA12_06	803.616089582197	2.54833456916747
Wildman17_SA12_06	807.301059030841	3.020784604663
Wildman17_SA12_06	849.805436437781	3.19451010363624
Wildman17_SA12_06	829.423819937501	2.30029515059553
Wildman17_SA12_06	874.804056430486	4.16301900584661
Wildman17_SA12_06	795.548306449861	3.41660348278779
Wildman17_SA12_06	804.230297826942	3.81938040804897
Wildman17_SA12_06	749.009078020803	2.8196226676814
Wildman17_SA12_06	831.409987038496	2.53680385119525
Wildman17_SA12_06	809.403671675538	5.65067148312666
Wildman17_SA12_06	832.865351674518	3.04806482339689
Wildman17_SA12_06	864.25508614158	2.38492177355274
Wildman17_SA12_06	797.772293781352	3.27188815287278
Wildman17_SA12_06	822.551856083894	3.4021387909356
Wildman17_SA12_06	797.71294586243	2.52767814070042
Wildman17_SA12_06	805.221824659422	3.33596741308047
Wildman17_SA12_06	851.484748397954	3.10405133480692
Wildman17_SA12_06	827.812770014278	1.98357778688034
Wildman17_SA12_06	820.766842871504	3.03994527128559
Wildman17_SA12_06	767.835297385431	3.03883291824364
Wildman17_SA12_06	804.6071300679	4.04792794039763
Wildman17_SA12_06	783.728309834799	2.95485521245433
Wildman17_SA12_06	866.471169433666	2.86432170408911
Wildman17_SA12_06	802.254039155678	2.36892324428693
Wildman17_SA12_06	780.411928154235	3.63672160410143
Wildman17_SA12_06	788.018114214531	2.46337476952182
Wildman17_SA12_06	819.53098048703	3.85926797873709
Wildman17_SA12_06	841.554683539714	2.56189399733409
Wildman17_SA12_06	753.480102043644	2.87963765808058
Wildman17_SA12_06	795.457564534127	3.93789915132964
Wildman17_SA12_06	771.853514860326	3.761992832612
Wildman17_SA12_06	821.60547461871	3.39382572608432
Wildman17_SA12_06	872.929134513249	4.47592416082195
Wildman17_SA12_06	819.87326454854	3.22543247321655
Wildman17_SA12_06	805.403557211141	2.45406307926422
Wildman17_SA12_06	826.407706275534	3.20198780288557
Wildman17_SA12_06	790.199496661038	2.62815244159162
Wildman17_SA12_06	767.848421659041	2.46742335380836
Wildman17_SA12_06	861.960114048646	4.08978289020459
Wildman17_SA12_06	792.399310732543	2.69956047268482
Wildman17_SA12_06	758.83805776625	5.10880352421493
Wildman17_SA12_06	857.258795571165	3.39822301922147
Wildman17_SA12_06	817.76779378625	2.55100997547555
Wildman17_SA12_06	754.143037453248	3.57239862047383
Wildman17_SA12_06	752.942209629393	3.62650696393564
Wildman17_SA12_06	821.506264462839	4.06669187996121
Wildman17_SA12_06	757.74595286483	4.62970047174488
Wildman17_SA12_06	773.798305246834	2.49855099230374
Wildman17_SA12_06	861.007902616248	2.12856726534895
Wildman17_SA12_06	768.286952027077	3.2643663082997
Wildman17_SA12_06	806.094576940666	3.6953703194464
Wildman17_SA12_06	836.451138115704	3.28519276908723
Wildman17_SA12_06	765.375563815883	3.07476107317737
Wildman17_SA12_06	851.497024505897	2.67726743021602
Wildman17_SA12_06	823.058751154428	4.66556472332323
Wildman17_SA12_06	828.349819278667	3.88846239243193
Wildman17_SA12_06	747.827061087543	3.84985490790685
Wildman17_SA12_06	781.348737994121	3.94047693521467
Wildman17_SA12_06	839.314960670084	2.60165854491697
Wildman17_SA12_06	789.89839363219	6.41611328586309
Wildman17_SA12_06	839.053660345296	2.86829025960557
Wildman17_SA12_06	856.99587984293	2.20089214402557
Wildman17_SA12_06	750.61770414444	3.10144630513757
Wildman17_SA12_06	867.958124811139	3.45101518886897
Wildman17_SA12_06	819.98610599324	4.30792307805325
Wildman17_SA12_06	761.42826834172	2.68519097027732
Wildman17_SA12_06	832.325722871381	5.25500687557076
Wildman17_SA12_06	745.51967528726	2.95698804110992
Wildman17_SA12_06	884.472718045087	4.18006442184069
Wildman17_SA12_06	811.465704051182	1.95417447858287
Wildman17_SA12_06	745.283411672742	2.54729666873738
Wildman17_SA12_06	808.25704541491	2.78320148024118
Wildman17_SA12_06	797.900985835428	3.01569663574616
Wildman17_SA12_06	816.238755541181	3.90421183888139
Wildman17_SA12_06	836.787404398472	2.31353150863693
Wildman17_SA12_06	791.59506448799	2.4652128152807
Wildman17_SA12_06	865.243479533749	3.5883953622003
Wildman17_SA12_06	777.308160145339	3.95686593386234
Wildman17_SA12_06	840.983282153457	3.31528065962236
Wildman17_SA12_06	784.937696475447	2.74676996496549
Wildman17_SA12_06	748.371320876804	4.34110022955901
Wildman17_SA12_06	829.683592041044	2.93884230111827
Wildman17_SA12_06	804.18114801861	3.83440044671576
Wildman17_SA12_06	810.320619089222	4.02844496048483
Wildman17_SA12_06	811.818750217531	2.69271372662926
Wildman17_SA12_06	820.86150711455	2.64528620006317
Wildman17_SA12_06	749.401954799039	3.10643700381916
Wildman17_SA12_06	803.060061486534	3.60324124893713
Wildman17_SA12_06	739.772700374521	3.2371164407654
Wildman17_SA12_06	811.830110307136	3.07821334784626
Wildman17_SA12_06	832.121790339165	2.17176383103075
Wildman17_SA12_06	788.773651149767	2.79483126120542
Wildman17_SA12_06	790.213458825066	3.47100103757374
Wildman17_SA12_06	794.002514816446	1.91722101509097
Wildman17_SA12_06	811.638937812569	4.25020472675625
Wildman17_SA12_06	855.009511331588	3.20601871166257
Wildman17_SA12_06	832.405603723915	3.45560584036242
Wildman17_SA12_06	737.135296166146	3.77191288155082
Wildman17_SA12_06	760.261603555538	5.05834997415105
Wildman17_SA12_06	771.205129349775	1.6905718397777
Wildman17_SA12_06	808.966024844181	4.03606321770978
Wildman17_SA12_06	839.068416353197	2.76345101659858
Wildman17_SA12_06	768.892373291673	2.57942395833323
Wildman17_SA12_06	863.651961966179	2.28201769711501
Wildman17_SA12_06	822.786878622706	2.68393010460017
Wildman17_SA12_06	868.651759700369	6.55708665757698
Wildman17_SA12_06	868.710441875399	2.33978367971938
Wildman17_SA12_06	872.765416431749	2.68352431184266
Wildman17_SA12_06	825.015492192604	2.75493057014098
Wildman17_SA12_06	791.057735066119	3.97533348737743
Wildman17_SA12_06	797.8349959007	2.30387809792686
Wildman17_SA12_06	761.280708909207	2.04098533661672
Wildman17_SA12_06	789.714040087149	2.67587904064661
Wildman17_SA12_06	829.904950244036	2.79024668333188
Wildman17_SA12_06	797.797762339711	2.39032098559492
Wildman17_SA12_06	768.59203981232	2.74274001916798
Wildman17_SA12_06	879.180505642764	2.7748510355286
Wildman17_SA12_06	745.4501220157	1.97568873612508
Wildman17_SA12_06	801.474421521548	2.66347960966052
Wildman17_SA12_06	753.129901941679	2.69556056413875
Wildman17_SA12_06	820.211932099428	1.75218552893991
Wildman17_SA12_06	816.218658173093	3.44632320290918
Wildman17_SA12_06	850.766347487109	2.32678228105322
Wildman17_SA12_06	822.018594613531	2.63681067272189
Wildman17_SA12_06	835.388686096523	3.21409572603928
Wildman17_SA12_06	824.041581175476	3.26320613137989
Wildman17_SA12_06	735.414633023468	4.67040218595265
Wildman17_SA12_06	844.196739224216	2.62674978261769
Wildman17_SA12_06	789.829491000718	2.44838439389973
Wildman17_SA12_06	801.982199783486	2.83966095572299
Wildman17_SA12_06	809.316125373397	3.20487363947618
Wildman17_SA12_06	774.568576928307	5.16738652224368
Wildman17_SA12_06	840.185991000736	4.50680817140829
Wildman17_SA12_06	771.609565254924	2.25729168019677
Wildman17_SA12_06	774.481261369766	3.5074193355208
Wildman17_SA12_06	861.060808507933	2.78906932130167
Wildman17_SA12_06	738.48329760061	3.08805950251827
Wildman17_SA12_06	784.0976811937	2.68549244745883
Wildman17_SA12_06	747.946160671932	4.25185127252092
Wildman17_SA12_06	848.530705709926	3.52567512861148
Wildman17_SA12_06	774.36695069804	5.82710969147614
Wildman17_SA12_06	821.167840944435	2.84351811243832
Wildman17_SA12_06	874.273804620108	3.31445149861454
Wildman17_SA12_06	802.144875774442	3.09839060599178
Wildman17_SA12_06	739.743364000252	2.54435433835903
Wildman17_SA12_06	763.747998877617	2.82434119966821
Wildman17_SA12_06	826.916036702793	2.52741474923911
Wildman17_SA12_06	819.352273634693	3.41200396610668
Wildman17_SA12_06	852.050292394922	3.26743600029914
Wildman17_SA12_06	808.296560897136	2.68688726223206
Wildman17_SA12_06	829.937935176119	2.59782808665798
Wildman17_SA12_06	812.855938132827	2.5324335191727
Wildman17_SA12_06	822.038516794311	4.04742060096695
Wildman17_SA12_06	818.034481265458	2.19092216917118
Wildman17_SA12_06	774.525209005068	6.12511543814998
Wildman17_SA12_06	836.338902443414	2.45547396615052
Wildman17_SA12_06	776.024154753192	1.69297781802116
Wildman17_SA12_06	780.761894354715	3.64829820690328
Wildman17_SA12_06	805.702480867856	3.22145773628153
Wildman17_SA12_06	812.365619107434	2.77342920524458
Wildman17_SA12_06	792.887388356377	3.72114088868628
Wildman17_SA12_06	828.757395239205	2.65800365373011
Wildman17_SA12_06	806.822418288399	3.27228074067486
Wildman17_SA12_06	838.763797077977	2.35961525210538
Wildman17_SA12_06	815.537162363029	4.69064834786795
Wildman17_SA12_06	764.836020686039	3.57661221865601
Wildman17_SA12_06	808.635014950288	2.43436939769084
Wildman17_SA12_06	821.39422079456	2.6648743646855
Wildman17_SA12_06	763.643422631719	2.99925895431948
Wildman17_SA12_06	784.539460369577	3.51550793653366
Wildman17_SA12_06	760.21299287713	2.86701175554247
Wildman17_SA12_06	741.393980331974	2.86667634528451
Wildman17_SA12_06	880.941909189763	2.55180327121268
Wildman17_SA12_06	837.897850243053	2.82713354729751
Wildman17_SA12_06	806.276384122601	3.14972042903696
Wildman17_SA12_06	817.844701513435	5.00169152544681
Wildman17_SA12_06	788.648231344884	2.56166692225687
Wildman17_SA12_06	746.016231036403	3.11409326899962
Wildman17_SA12_06	738.636107074824	2.8472773564913
Wildman17_SA12_06	794.99973817272	4.37812892870219
Wildman17_SA12_06	773.865293533321	3.82683110251412
Wildman17_SA12_06	764.1077357831	2.412908023123
Wildman17_SA12_06	838.489076200883	3.2029072416355
Wildman17_SA12_06	791.408806342853	3.59618905506823
Wildman17_SA12_06	731.891221622923	4.70696908684422
Wildman17_SA12_06	826.428399939489	4.4076407205543
Wildman17_SA12_06	834.966811860656	4.33092973922339
Wildman17_SA12_06	740.591445983062	3.28339059698413
Wildman17_SA12_06	837.128359936108	2.16580981259592
Wildman17_SA12_06	872.565701218773	3.05020925299171
Wildman17_SA12_06	796.165207556678	4.19716269761261
Wildman17_SA12_06	814.929940694077	3.13631556467926
Wildman17_SA12_06	791.225114711718	2.80873880636349
Wildman17_SA12_06	802.006080114021	4.26912637547881
Wildman17_SA12_06	820.047650466022	4.58505391386584
Wildman17_SA12_06	835.092461394296	2.23906060282589
Wildman17_SA12_06	831.282297547588	2.65179692640559
Wildman17_SA12_06	758.819901106822	2.83945844728063
Wildman17_SA12_06	805.004180854501	3.75589011673498
Wildman17_SA12_06	820.168054241339	2.91720597717132
Wildman17_SA12_06	788.547151054094	2.15182925498813
Wildman17_SA12_06	840.288742250828	3.59048498308367
Wildman17_SA12_06	847.466048220968	2.09169086089575
Wildman17_SA12_06	798.364379870423	4.02539380131578
Wildman17_SA12_06	761.0089929025	2.14931122082583
Wildman17_SA12_06	816.892079898149	2.57636146138165
Wildman17_SA12_06	840.1175578448	4.10970136196485
Wildman17_SA12_06	742.518407886238	3.16454139326712
Wildman17_SA12_06	736.90691870274	2.95100560070102
Wildman17_SA12_06	865.766030219856	4.74116066284548
Wildman17_SA12_06	746.540060742308	2.7574479937825
Wildman17_SA12_06	788.951048649015	2.67101075178841
Wildman17_SA12_06	787.198354378601	2.36793088073104
Wildman17_SA12_06	777.102043335698	2.43387813073131
Wildman17_SA12_06	754.138002472581	1.80426211000756
Wildman17_SA12_06	848.775967479712	2.75154747056046
Wildman17_SA12_06	839.828636629928	2.55814261996336
Wildman17_SA12_06	790.832933744162	3.01550635133521
Wildman17_SA12_06	812.12745506172	2.28823109610223
Wildman17_SA12_06	852.330715285004	2.15981842847249
Wildman17_SA12_06	795.775497014042	2.66267238579003
Wildman17_SA12_06	758.845807927893	4.23733214360282
Wildman17_SA12_06	845.825934113643	6.57871350471946
Wildman17_SA12_06	754.235037351995	2.71415420395733
Wildman17_SA12_06	827.789016064834	4.42134074060035
Wildman17_SA12_06	766.806560131841	2.49691472143146
Wildman17_SA12_06	777.205204085202	2.27639754797505
Wildman17_SA12_06	819.462488108671	3.7661543600382
Wildman17_SA12_06	815.759629253414	3.59532645211985
Wildman17_SA12_06	778.433836439399	2.29145446152229
Wildman17_SA12_06	819.911212513254	2.1664965920816
Wildman17_SA12_06	778.91793447561	3.27875562053854
Wildman17_SA12_06	856.659319242352	4.2772885716948
Wildman17_SA12_06	760.891474347512	2.7873834234539
Wildman17_SA12_06	787.449475781708	4.84594245368593
Wildman17_SA12_06	789.622666345203	3.40635867417885
Wildman17_SA12_06	765.457202731151	2.96389655132559
Wildman17_SA12_06	872.680517141672	4.19620936986974
Wildman17_SA12_06	831.073743675259	3.24179453306117
Wildman17_SA12_06	792.968196697575	4.15716819790819
Wildman17_SA12_06	842.128343433841	4.38427474471254
Wildman17_SA12_06	783.380751741842	4.24404627304478
Wildman17_SA12_06	819.447299866421	6.34817218485133
Wildman17_SA12_06	794.517265158069	3.26169625439149
Wildman17_SA12_06	772.807834691125	2.11004603668507
Wildman17_SA12_06	867.479208741582	3.14589654292299
Wildman17_SA12_06	858.722366217991	2.62698073004427
Wildman17_SA12_06	870.502669021001	2.41102328314308
Wildman17_SA12_06	808.631177173326	3.67351659569832
Wildman17_SA12_06	879.90050271704	3.80559650829795
Wildman17_SA12_06	848.99118987574	3.69181311115721
Wildman17_SA12_06	738.076928087968	3.12119775964819
Wildman17_SA12_06	878.864583937302	3.21576887210577
Wildman17_SA12_06	807.410866602977	3.1404839391684
Wildman17_SA12_06	880.117501313776	3.24760795358356
Wildman17_SA12_06	814.531358739265	3.25237613860325
Wildman17_SA12_06	820.921715907337	2.70148028429778
Wildman17_SA12_06	770.886995983796	5.05831288993588
Wildman17_SA12_06	803.690478068047	2.91372399235605
Wildman17_SA12_06	860.149050797496	2.46780944234288
Wildman17_SA12_06	770.653722061142	2.98137439832741
Wildman17_SA12_06	771.027305768798	2.96130068031372
Wildman17_SA12_06	771.862573700252	2.89770451546886
Wildman17_SA12_06	861.768462219616	4.63672888672693
Wildman17_SA12_06	848.128660910296	3.3722376804435
Wildman17_SA12_06	802.139209401633	3.3562415173057
Wildman17_SA12_06	752.426166468663	2.90159743277329
Wildman17_SA12_06	752.891093258939	3.98848477383474
Wildman17_SA12_06	758.003313180592	4.14471086666752
Wildman17_SA12_06	810.263599388045	3.23078359305498
Wildman17_SA12_06	824.902635327777	3.45085716492217
Wildman17_SA12_06	773.898465723503	5.08356199217537
Wildman17_SA12_06	820.643961888112	7.07690136729973
Wildman17_SA12_06	793.33295198546	2.67589108875686
Wildman17_SA12_06	826.37720412421	4.28022715591765
Wildman17_SA12_06	836.267770193275	3.28557644470933
Wildman17_SA12_06	762.995665947609	2.90499268432693
Wildman17_SA12_06	770.95746932922	2.37905769226728
Wildman17_SA12_06	832.108246594842	3.36295940167679
Wildman17_SA12_06	819.169540653933	6.19186723088534
Wildman17_SA12_06	823.925670235301	4.75765484715251
Wildman17_SA12_06	824.818644453223	2.40005981685517
Wildman17_SA12_06	844.249639168358	3.16336048533278
Wildman17_SA12_06	818.097605457571	2.74356160299967
Wildman17_SA12_06	774.256433479368	2.45672738737189
Wildman17_SA12_06	803.156741843738	2.38542619079312
Wildman17_SA12_06	791.325914029395	4.7914713323398
Wildman17_SA12_06	852.10846758595	3.28004327958994
Wildman17_SA12_06	772.655518927631	3.69196252032578
Wildman17_SA12_06	797.207492131813	2.73561878352445
Wildman17_SA12_06	797.801646898259	2.61164137316522
Wildman17_SA12_06	760.742252422737	2.48723299725152
Wildman17_SA12_06	769.588855153152	3.57249623495867
Wildman17_SA12_06	771.060458873869	3.07485363119035
Wildman17_SA12_06	806.751925667225	2.90148579815448
Wildman17_SA12_06	803.501827083049	2.44293245553861
Wildman17_SA12_06	789.926788642357	3.58244758989275
Wildman17_SA12_06	806.792182424869	3.51589787816901
Wildman17_SA12_06	799.684358624165	5.73768773183587
Wildman17_SA12_06	780.497556147038	3.30783594777168
Wildman17_SA12_06	763.84130656348	2.4081587922712
Wildman17_SA12_06	768.321964336211	3.78758747579086
Wildman17_SA12_06	772.00539826801	3.50579046144738
Wildman17_SA12_06	755.921376589649	2.5482084403123
Wildman17_SA12_06	837.027876007031	3.45168227702506
Wildman17_SA12_06	774.288375461587	2.17742830594237
Wildman17_SA12_06	784.08962894456	2.61996961005016
Wildman17_SA12_06	856.427748626997	3.17080147034287
Wildman17_SA12_06	749.447233416499	3.3123663235055
Wildman17_SA12_06	869.115780383773	3.01919257376594
Wildman17_SA12_06	769.773878222509	1.81409562679455
Wildman17_SA12_06	736.434046277003	1.9405655845738
Wildman17_SA12_06	839.462034537975	3.9272135339567
Wildman17_SA12_06	844.895385454967	5.5224291853945
Wildman17_SA12_06	807.609555216945	2.60747115756422
Wildman17_SA12_06	789.115947777098	3.64082937096834
Wildman17_SA12_06	844.244269950974	3.14980211364708
Wildman17_SA12_06	793.130111706686	2.76597864450004
Wildman17_SA12_06	732.065856993104	2.19436464562418
Wildman17_SA12_06	816.192051029939	2.05469042982364
Wildman17_SA12_06	775.529026869514	4.51369189133895
Wildman17_SA12_06	818.501541733566	2.52391346662378
Wildman17_SA12_06	757.896605861778	3.97401923746872
Wildman17_SA12_06	778.869372384481	3.00567576455802
Wildman17_SA12_06	873.538341560084	3.05170474178002
Wildman17_SA12_06	758.680730983354	3.84452473326161
Wildman17_SA12_06	871.018739264607	2.64805848475007
Wildman17_SA12_06	760.243197694793	4.08158735326674
Wildman17_SA12_06	767.632411462053	3.91280765060278
Wildman17_SA12_06	827.03416705778	3.15382842683535
Wildman17_SA12_06	741.122737451425	3.42306599674452
Wildman17_SA12_06	820.021424923719	4.41601744086073
Wildman17_SA12_06	749.388413728287	2.4068679833403
Wildman17_SA12_06	808.007410765319	3.47195411932747
Wildman17_SA12_06	837.685330305772	2.6351900976902
Wildman17_SA12_06	784.781704249949	4.71104110026348
Wildman17_SA12_06	852.116722517629	2.56104594449985
Wildman17_SA12_06	861.52364339008	2.60220070342305
Wildman17_SA12_06	768.059521053473	2.14699749184973
Wildman17_SA12_06	804.250670855372	2.68343841456545
Wildman17_SA12_06	848.53835227714	5.31703620166859
Wildman17_SA12_06	783.227499438527	3.06123602766515
Wildman17_SA12_06	797.864735563812	4.95806705048059
Wildman17_SA12_06	797.865494297153	2.88255871220352
Wildman17_SA12_06	787.28628422949	3.44597692956334
Wildman17_SA12_06	802.022844426833	2.48329818381337
Wildman17_SA12_06	808.600187537881	2.92251191452323
Wildman17_SA12_06	877.588987349613	5.37019720323639
Wildman17_SA12_06	820.181640026127	3.0927426205025
Wildman17_SA12_06	796.359375303717	2.43192617963615
Wildman17_SA12_06	771.836875472487	3.71034854238721
Wildman17_SA12_06	839.823124086882	2.43248791287372
Wildman17_SA12_06	806.521068066406	2.49689778859523
Wildman17_SA12_06	791.469978673771	2.27401966772093
Wildman17_SA12_06	765.778162627762	3.35471432572591
Wildman17_SA12_06	864.208213516619	3.32351099948363
Wildman17_SA12_06	847.474656808047	2.26635943367858
Wildman17_SA12_06	783.935125384032	3.60471457866189
Wildman17_SA12_06	833.635577083775	5.48616756961678
Wildman17_SA12_06	779.521300607705	2.91314377221148
Wildman17_SA12_06	805.26357046201	3.63296122939439
Wildman17_SA12_06	807.991775195101	3.88682853896182
Wildman17_SA12_06	794.677999427946	3.25351031647216
Wildman17_SA12_06	801.682275709404	4.90785229409828
Wildman17_SA12_06	813.877107535312	3.04052710393498
Wildman17_SA12_06	783.273873172757	3.5365299167334
Wildman17_SA12_06	798.07413095994	2.33020490997474
Wildman17_SA12_06	826.099487455125	3.0945836585419
Wildman17_SA12_06	761.329416439634	3.62493540531447
Wildman17_SA12_06	766.241743237249	2.89731534336587
Wildman17_SA12_06	803.290082784443	5.04045612568242
Wildman17_SA12_06	835.982377648839	2.345852787019
Wildman17_SA12_06	797.427679333816	3.05072646106364
Wildman17_SA12_06	757.041406515836	2.4310262853962
Wildman17_SA12_06	793.088305592673	3.17776335206819
Wildman17_SA12_06	828.127897425421	3.0282854282061
Wildman17_SA12_06	765.648904889925	2.74554089993587
Wildman17_SA12_06	755.728825176071	4.20619838357582
Wildman17_SA12_06	773.52658102808	2.02754542804007
Wildman17_SA12_06	837.899234752698	2.9187080358646
Wildman17_SA12_06	747.07536342365	3.1732318035478
Wildman17_SA12_06	798.618969334122	3.8567719795437
Wildman17_SA12_06	800.590512442714	2.49340293794659
Wildman17_SA12_06	777.388176165571	3.18185963071371
Wildman17_SA12_06	845.306699153608	2.98701362249625
Wildman17_SA12_06	786.247310490199	3.08166612202594
Wildman17_SA12_06	823.657060415588	2.84970695986339
Wildman17_SA12_06	753.269680899227	2.34928444047298
Wildman17_SA12_06	804.112282868535	4.44232434949594
Wildman17_SA12_06	795.309880226643	3.34071723594702
Wildman17_SA12_06	856.79829945654	2.02132721047733
Wildman17_SA12_06	853.315427876437	3.51238812352762
Wildman17_SA12_06	859.546591888837	3.82149114739827
Wildman17_SA12_06	772.74674524844	2.66672480322965
Wildman17_SA12_06	845.782212515442	2.88207323268936
Wildman17_SA12_06	880.697762081146	3.24815318186663
Wildman17_SA12_06	880.988072797681	4.78437824469468
Wildman17_SA12_06	796.084799662542	2.3112907664362
Wildman17_SA12_06	820.687652912683	2.24042953234995
Wildman17_SA12_06	746.627915477487	3.50632400283858
Wildman17_SA12_06	804.720736515009	4.39955282050959
Wildman17_SA12_06	829.280826558029	3.27764389204066
Wildman17_SA12_06	818.549982496425	2.34427199561301
Wildman17_SA12_06	759.677157782848	2.36998795508216
Wildman17_SA12_06	888.342631245373	2.97500570345515
Wildman17_SA12_06	783.644334051208	4.10409625734179
Wildman17_SA12_06	805.019475774711	4.76113199138746
Wildman17_SA12_06	755.549147841878	3.06589076057274
Wildman17_SA12_06	863.15495059431	2.841530674419
Wildman17_SA12_06	845.578461503398	4.60760009191674
Wildman17_SA12_06	817.435006797303	2.12085849589454
Wildman17_SA12_06	772.357641240104	4.97449757239904
Wildman17_SA12_06	804.059881001852	4.99073275850829
Wildman17_SA12_06	841.7380378942	2.62785370136803
Wildman17_SA12_06	755.907443687038	4.76318856915797
Wildman17_SA12_06	790.382308072225	5.12983289533534
Wildman17_SA12_06	764.398478693322	3.27529059983764
Wildman17_SA12_06	836.463781811761	4.29192823826676
Wildman17_SA12_06	806.05423925933	2.82244648303556
Wildman17_SA12_06	833.452518323055	2.85589625102493
Wildman17_SA12_06	844.58780901257	3.45527199893695
Wildman17_SA12_06	837.759770261586	3.5357905074237
Wildman17_SA12_06	774.267612705394	2.57267995485146
Wildman17_SA12_06	782.917429901545	3.51709954333348
Wildman17_SA12_06	836.365792922866	2.07849827499134
Wildman17_SA12_06	798.02252209732	2.70819410587324
Wildman17_SA12_06	819.679454432046	2.95650696242644
Wildman17_SA12_06	812.876895484962	3.08635474328161
Wildman17_SA12_06	845.562664557389	3.90535463459942
Wildman17_SA12_06	772.069487212062	2.20775466093195
Wildman17_SA12_06	792.260209771216	4.51620265934948
Wildman17_SA12_06	771.536323004114	4.53833791466723
Wildman17_SA12_06	806.312084957008	2.79713402643685
Wildman17_SA12_06	808.194691693127	3.35166219929225
Wildman17_SA12_06	831.982701699212	3.32443176825949
Wildman17_SA12_06	772.393695749833	1.93490257494361
Wildman17_SA12_06	820.043809361009	5.93844040529912
Wildman17_SA12_06	820.642011282073	3.38115696700487
Wildman17_SA12_06	829.851332479327	4.99457592974637
Wildman17_SA12_06	770.413773422797	2.0264371703211
Wildman17_SA12_06	861.211278578143	6.46433541509097
Wildman17_SA12_06	807.415066865487	3.77471018173603
Wildman17_SA12_06	761.984032792239	2.890408871531
Wildman17_SA12_06	785.092794151366	2.23042598229372
Wildman17_SA12_06	736.027430284604	2.61400588796747
Wildman17_SA12_06	855.763425158604	3.17503973250272
Wildman17_SA12_06	845.472188115225	2.71118817750576
Wildman17_SA12_06	834.198399748401	4.87573429821365
Wildman17_SA12_06	815.514709710097	3.15184929777378
Wildman17_SA12_06	845.702752315057	3.50801498633026
Wildman17_SA12_06	787.707039088177	2.69034485363507
Wildman17_SA12_06	875.098779730022	3.32712784423424
Wildman17_SA12_06	804.423183755693	3.12161504270747
Wildman17_SA12_06	857.093432130458	3.71805979512129
Wildman17_SA12_06	792.268704771213	3.69585593965593
Wildman17_SA12_06	814.511125835265	3.20300322192331
Wildman17_SA12_06	771.652663573277	2.71634046968351
Wildman17_SA12_06	812.250970781231	2.29631792578965
Wildman17_SA12_06	800.83256250895	4.63740103883819
Wildman17_SA12_06	795.764901182669	1.91256556375841
Wildman17_SA12_06	826.213107963323	3.14393650274631
Wildman17_SA12_06	772.686323692879	3.42792390874888
Wildman17_SA12_06	752.191410443883	2.31316831325388
Wildman17_SA12_06	824.690381511359	3.36957773822287
Wildman17_SA12_06	837.8751930938	4.22575855267415
Wildman17_SA12_06	814.644565123434	3.84524911711678
Wildman17_SA12_06	810.169263284615	2.86095125586793
Wildman17_SA12_06	791.832092399826	3.70096216993009
Wildman17_SA12_06	793.223039448396	3.13208413849173
Wildman17_SA12_06	829.607250363166	3.27302564812208
Wildman17_SA12_06	851.217099033315	3.02934590118989
Wildman17_SA12_06	842.991401432627	2.4483825941954
Wildman17_SA12_06	838.004151130043	2.75797150021267
Wildman17_SA12_06	742.047454064074	2.79136018505523
Wildman17_SA12_06	737.962545306575	5.99729938625856
Wildman17_SA12_06	811.668493597889	3.17483804746415
Wildman17_SA12_06	791.747790289008	3.64093096193155
Wildman17_SA12_06	849.992837952315	2.55643573800196
Wildman17_SA12_06	800.87188701071	4.31486744185442
Wildman17_SA12_06	746.453650030158	4.08427433917765
Wildman17_SA12_06	789.726909111378	3.67148093684523
Wildman17_SA12_06	867.839107757245	3.57655730799697
Wildman17_SA12_06	787.654293391867	3.8769455175297
Wildman17_SA12_06	793.349868731046	1.81789076392546
Wildman17_SA12_06	746.110401609677	3.54881205784897
Wildman17_SA12_06	766.49613614097	3.78694073358221
Wildman17_SA12_06	799.60118194285	2.69482081149795
Wildman17_SA12_06	861.524272455286	3.02068336601804
Wildman17_SA12_06	825.143118784449	2.52482387028646
Wildman17_SA12_06	798.10552914981	4.00510567807985
Wildman17_SA12_06	817.620514002316	3.93315080714023
Wildman17_SA12_06	853.685062982285	4.83027928624471
Wildman17_SA12_06	812.46000951755	3.21083264454907
Wildman17_SA12_06	862.540998929488	1.83957454242252
Wildman17_SA12_06	772.700964945612	4.26761870255286
Wildman17_SA12_06	742.626311784534	4.42351975658653
Wildman17_SA12_06	777.257729878598	4.90401775130738
Wildman17_SA12_06	863.910003861831	3.20226960579632
Wildman17_SA12_06	802.503154050756	2.45202257514015
Wildman17_SA12_06	883.077709238262	3.28235221287846
Wildman17_SA12_06	851.736896018125	2.38808598943985
Wildman17_SA12_06	827.962186870258	2.31534898559238
Wildman17_SA12_06	740.666426206523	2.57240942555736
Wildman17_SA12_06	777.03012944957	2.19587367258671
Wildman17_SA12_06	799.45660463008	3.36718720548294
Wildman17_SA12_06	841.913763288478	3.61818393853345
Wildman17_SA12_06	819.360482291443	3.96075160518661
Wildman17_SA12_06	813.140125823588	2.67243092688883
Wildman17_SA12_06	829.256343785805	2.40863497437164
Wildman17_SA12_06	817.213558774512	2.33301607665721
Wildman17_SA12_06	783.695185300213	3.7525780658121
Wildman17_SA12_06	771.913358426341	2.51598458855845
Wildman17_SA12_06	777.272710713644	2.90556946100057
Wildman17_SA12_06	801.811368257211	4.38350964085694
Wildman17_SA12_06	834.590433039899	2.76964085343804
Wildman17_SA12_06	812.152024841259	2.68851099890522
Wildman17_SA12_06	762.772412952964	3.05227826335758
Wildman17_SA12_06	827.546811147309	2.29178554985494
Wildman17_SA12_06	779.464056386272	3.52331995321888
Wildman17_SA12_06	776.027314170075	2.33779963684114
Wildman17_SA12_06	867.797851881113	2.40098951654914
Wildman17_SA12_06	806.204340978517	2.23498070509113
Wildman17_SA12_06	772.684336117825	2.56067658215776
Wildman17_SA12_06	849.135311621257	2.27055750384714
Wildman17_SA12_06	853.540772196349	2.38296544923426
Wildman17_SA12_06	836.57538336821	3.84026655877841
Wildman17_SA12_06	859.346650313909	2.71651162632472
Wildman17_SA12_06	813.636731199893	2.88772262501723
Wildman17_SA12_06	779.225714485864	4.79411005401685
Wildman17_SA12_06	831.177051862559	2.90214553864351
Wildman17_SA12_06	808.068240646492	2.65964145144472
Wildman17_SA12_06	776.78905669766	4.10243602359167
Wildman17_SA12_06	807.880648806365	3.38023715832249
Wildman17_SA12_06	813.469321491915	2.69379907787196
Wildman17_SA12_06	753.970964212639	2.53143864557871
Wildman17_SA12_06	857.638923394284	2.67305747247422
Wildman17_SA12_06	775.729816345165	2.24526782423495
Wildman17_SA12_06	805.142967685864	2.19955289685981
Wildman17_SA12_06	796.173815364262	5.45853216929392
Wildman17_SA12_06	828.210693488616	2.21383484314093
Wildman17_SA12_06	758.798997798607	2.59095403216321
Wildman17_SA12_06	817.427310388198	3.99370701323378
Wildman17_SA12_06	788.058441874569	2.8759113052211
Wildman17_SA12_06	766.364130408205	3.48018944230619
Wildman17_SA12_06	800.914356575657	2.32970895380637
Wildman17_SA12_06	876.610334451261	3.88413523362722
Wildman17_SA12_06	851.869458202231	2.51949704116056
Wildman17_SA12_06	782.821476101737	3.03887751854682
Wildman17_SA12_06	782.947138223421	2.63634398074461
Wildman17_SA12_06	808.216226475857	2.37949327935698
Wildman17_SA12_06	735.307412314138	2.98125031154919
Wildman17_SA12_06	752.207182504641	2.33502854243188
Wildman17_SA12_06	869.0804530763	3.88860125873956
Wildman17_SA12_06	805.89259593724	4.13845789503675
Wildman17_SA12_06	790.629367730973	3.14944942504392
Wildman17_SA12_06	824.751791914021	2.54435462156912
Wildman17_SA12_06	753.226895020647	3.93558580162752
Wildman17_SA12_06	774.623480913938	3.59956416065452
Wildman17_SA12_06	889.790848957771	3.96396620805916
Wildman17_SA12_06	789.406569118477	3.40914446066362
Wildman17_SA12_06	820.50618046996	2.36467347511975
Wildman17_SA12_06	862.767563049566	3.856617807114
Wildman17_SA12_06	814.024258775138	3.19388615871459
Wildman17_SA12_06	781.105706479865	2.39838189608622
Wildman17_SA12_06	816.197865051121	2.5701295833739
Wildman17_SA12_06	855.454323589995	2.55885850449374
Wildman17_SA12_06	859.296436211829	6.08498330163839
Wildman17_SA12_06	802.306174999896	2.6819265696538
Wildman17_SA12_06	827.31261310963	2.37092712259061
Wildman17_SA12_06	825.670586105156	4.53904709919499
Wildman17_SA12_06	805.964714491903	3.44057761970639
Wildman17_SA12_06	808.519986935779	2.40892355228616
Wildman17_SA12_06	792.083634887788	2.87140305210057
Wildman17_SA12_06	835.692787116606	6.53358977875222
Wildman17_SA12_06	758.725618969676	3.0901324910074
Wildman17_SA12_06	777.041702438539	3.77035548559642
Wildman17_SA12_06	820.18284155255	2.85379641456624
Wildman17_SA12_06	858.15147434955	2.86568771759296
Wildman17_SA12_06	811.418911705348	2.36984066316238
Wildman17_SA12_06	843.556795822297	3.71639789292981
Wildman17_SA12_06	800.608922136834	3.42488744344037
Wildman17_SA12_06	789.749044645987	2.42945851222927
Wildman17_SA12_06	773.137067515081	4.11287474063312
Wildman17_SA12_06	838.584178096662	3.11004702472617
Wildman17_SA12_06	830.681236922144	2.65811648039539
Wildman17_SA12_06	794.683980922695	4.43214423617127
Wildman17_SA12_06	789.178174607509	6.30896205048032
Wildman17_SA12_06	812.649127559439	3.70399033216056
Wildman17_SA12_06	839.696335275336	4.62546206523221
Wildman17_SA12_06	797.141259702892	1.90049696167785
Wildman17_SA12_06	883.77056376045	3.55612478570564
Wildman17_SA12_06	789.79225679383	3.19587343289702
Wildman17_SA12_06	744.439680687324	3.92312962395705
Wildman17_SA12_06	785.72070972059	3.9424447291845
Wildman17_SA12_06	857.304117728836	2.91856155144295
Wildman17_SA12_06	775.344533445348	2.72957995136051
Wildman17_SA12_06	768.970892412922	2.25344726957829
Wildman17_SA12_06	813.679168834075	3.97582175805098
Wildman17_SA12_06	856.043314593507	2.38080547289796
Wildman17_SA12_06	868.010665447646	5.02613632484552
Wildman17_SA12_06	760.178487941279	2.82453802453675
Wildman17_SA12_06	786.630816704622	2.93298187585258
Wildman17_SA12_06	796.373529202171	3.28650125523032
Wildman17_SA12_06	776.780073066925	2.65240660125409
Wildman17_SA12_06	816.906888245983	2.36247683545962
Wildman17_SA12_06	756.866366093636	2.99896249804795
Wildman17_SA12_06	821.045476263322	2.33411974316521
Wildman17_SA12_06	784.354585020533	2.65078557304321
Wildman17_SA12_06	801.225124201233	3.74577049577424
Wildman17_SA12_06	757.65383926276	2.45313445222419
Wildman17_SA12_06	772.691931262256	2.47424783096103
Wildman17_SA12_06	808.070067669473	3.79077299574511
Wildman17_SA12_06	798.1656345138	2.56295635451011
Wildman17_SA12_06	789.965013672849	2.97998658435473
Wildman17_SA12_06	848.421435732327	2.88690832581708
Wildman17_SA12_06	808.585636426235	2.9988565952294
Wildman17_SA12_06	858.127897000465	6.21783369063749
Wildman17_SA12_06	871.820169363202	3.52312020269601
Wildman17_SA12_06	868.648355732301	4.5845419697522
Wildman17_SA12_06	765.865199476836	3.10103183979263
Wildman17_SA12_06	748.056017894304	2.74350846772137
Wildman17_SA12_06	843.682901199557	3.72848071533298
Wildman17_SA12_06	809.266037374488	4.05585515988939
Wildman17_SA12_06	786.700071380782	7.23701085218069
Wildman17_SA12_06	868.857415362184	3.04431080809373
Wildman17_SA12_06	812.983945036372	2.46934881487236
Wildman17_SA12_06	797.978574673803	3.24851789620853
Wildman17_SA12_06	764.837414817511	3.66142657234293
Wildman17_SA12_06	794.114771937118	2.35648566112677
Wildman17_SA12_06	833.169503823079	5.90475923427047
Wildman17_SA12_06	847.541992372656	3.44918803964484
Wildman17_SA12_06	845.523394023572	3.45345789680705
Wildman17_SA12_06	866.946390433109	3.09273027654889
Wildman17_SA12_06	874.508716514071	2.17863538393393
Wildman17_SA12_06	823.803650904557	3.74330392531615
Wildman17_SA12_06	805.479481541941	2.58576189829158
Wildman17_SA12_06	843.682787293372	2.5210752315491
Wildman17_SA12_06	832.807564444032	3.10427239249542
Wildman17_SA12_06	817.164032040671	3.33323078743849
Wildman17_SA12_06	806.58781369008	2.47775487339006
Wildman17_SA12_06	786.520566188737	3.14219389994739
Wildman17_SA12_06	789.88093715575	5.79562544247569
Wildman17_SA12_06	761.362405638279	3.38973017959689
Wildman17_SA12_06	825.237114778502	3.17797130740953
Wildman17_SA12_06	839.455379565666	4.32665171880746
Wildman17_SA12_06	877.869521667147	2.76310419572932
Wildman17_SA12_06	781.497199009822	2.9113565377741
Wildman17_SA12_06	827.46118466299	4.32675223444372
Wildman17_SA12_06	819.727750816039	2.00362849776829
Wildman17_SA12_06	862.434979720801	3.47928610690517
Wildman17_SA12_06	816.495184196771	5.60897758426735
Wildman17_SA12_06	786.69194889226	5.16980272052671
Wildman17_SA12_06	829.07136597585	3.34371799105611
Wildman17_SA12_06	796.364015883227	2.5574017215003
Wildman17_SA12_06	837.468424790291	3.41176828473291
Wildman17_SA12_06	814.756521540325	5.69166256397823
Wildman17_SA12_06	790.067828058988	4.4042983729025
Wildman17_SA12_06	805.17551710086	3.44842298913055
Wildman17_SA12_06	747.226599402173	3.6940839399462
Wildman17_SA12_06	824.044208022445	3.99493215470653
Wildman17_SA12_06	830.208369930273	2.93190530683621
Wildman17_SA12_06	761.573551399443	4.64369456208635
Wildman17_SA12_06	760.228199276501	5.46617873095381
Wildman17_SA12_06	871.461620855548	4.3396416729014
Wildman17_SA12_06	782.074411879791	3.92229921720041
Wildman17_SA12_06	775.041474609546	2.74003611440116
Wildman17_SA12_06	763.835903537287	4.5686949355929
Wildman17_SA12_06	791.01701312268	5.3466321331212
Wildman17_SA12_06	773.359742413526	2.89203448223705
Wildman17_SA12_06	752.34583657139	6.16290822627788
Wildman17_SA12_06	789.723744407324	2.30955654014314
Wildman17_SA12_06	785.586602473555	3.46738523489647
Wildman17_SA12_06	860.366034662862	3.35527071250902
Wildman17_SA12_06	822.132843109802	2.7277641461613
Wildman17_SA12_06	855.863774220367	3.31870400566472
Wildman17_SA12_06	819.911168504688	3.4046591108224
Wildman17_SA12_06	833.670387264128	3.39781520626964
Wildman17_SA12_06	811.862787111434	3.74401362835704
Wildman17_SA12_06	774.574098477632	3.59860161856016
Wildman17_SA12_06	775.108553581787	2.81130465779075
Wildman17_SA12_06	839.870638833752	4.05200812453624
Wildman17_SA12_06	852.17856901142	2.64629720509534
Wildman17_SA12_06	836.838006600771	3.2523144605706
Wildman17_SA12_06	837.798927816528	5.37512203839645
Wildman17_SA12_06	834.598080130125	4.03448164742289
Wildman17_SA12_06	821.603431317569	4.51665735259913
Wildman17_SA12_06	873.124197538303	3.98946378730415
Wildman17_SA12_06	792.855029310353	2.36105854942836
Wildman17_SA12_06	789.399589212201	3.49464237087959
Wildman17_SA12_06	844.933791673604	2.59134524210955
Wildman17_SA12_06	837.788775072674	3.28005443410818
Wildman17_SA12_06	809.135716318104	2.43464186899154
Wildman17_SA12_06	812.913126335994	2.23884993391767
Wildman17_SA12_06	756.77033323374	2.40809844151828
Wildman17_SA12_06	808.116500466001	3.43398724291661
Wildman17_SA12_06	742.006861013785	3.72089741249876
Wildman17_SA12_06	798.351661992136	4.19993417949413
Wildman17_SA12_06	859.854073595653	3.40417992018829
Wildman17_SA12_06	833.902285826857	3.77444737727491
Wildman17_SA12_06	811.678661026723	3.45938544227607
Wildman17_SA12_06	774.969245558545	3.45364209406247
Wildman17_SA12_06	809.838385974891	3.88277828528659
Wildman17_SA12_06	745.224940007739	4.73792014051415
Wildman17_SA12_06	798.477459217248	3.0091608398916
Wildman17_SA12_06	758.671003741518	3.36368763592323
Wildman17_SA12_06	778.967243136087	2.9591769477346
Wildman17_SA12_06	758.535664290984	4.15812294136202
Wildman17_SA12_06	809.748930811509	4.72176367278068
Wildman17_SA12_06	812.339083083962	3.18518420338205
Wildman17_SA12_06	735.411700896361	2.0236849437445
Wildman17_SA12_06	793.215521699623	5.12460327507463
Wildman17_SA12_06	794.097168678828	3.69223013556728
Wildman17_SA12_06	744.320745245749	2.88357200013708
Wildman17_SA12_06	813.970586823611	3.0378270178759
Wildman17_SA12_06	824.999757669334	4.15888848465795
Wildman17_SA12_06	750.165404969434	4.04724398825139
Wildman17_SA12_06	775.046458322865	3.53172336934675
Wildman17_SA12_06	805.233007691655	5.99294804340561
Wildman17_SA12_06	742.84376076196	3.18937011704468
Wildman17_SA12_06	796.625014688445	4.42362109415718
Wildman17_SA12_06	777.525071777233	2.52887399590954
Wildman17_SA12_06	763.700496741771	3.50855434911676
Wildman17_SA12_06	840.689105306702	3.41402812689492
Wildman17_SA12_06	811.709426680602	3.86479971925296
Wildman17_SA12_06	871.105285147613	3.69625076299857
Wildman17_SA12_06	854.977264941	5.00134476134701
Wildman17_SA12_06	805.720097566284	2.28812131732912
Wildman17_SA12_06	777.639724281128	2.70151004127962
Wildman17_SA12_06	849.334125355333	2.85575671594635
Wildman17_SA12_06	801.11213425902	4.82105618428776
Wildman17_SA12_06	874.093433517746	2.31252117125994
Wildman17_SA12_06	783.517591699281	3.14235105012625
Wildman17_SA12_06	786.100716970524	4.29114950805361
Wildman17_SA12_06	742.74309563554	3.62840133339975
Wildman17_SA12_06	885.929834415579	2.61537220197354
Wildman17_SA12_06	770.771065674791	2.91699534257503
Wildman17_SA12_06	759.609825853876	2.74621636202382
Wildman17_SA12_06	793.95385898821	3.16839596592257
Wildman17_SA12_06	766.789991689022	2.41522396624336
Wildman17_SA12_06	803.098791990312	5.56552967667458
Wildman17_SA12_06	792.651928010043	4.25805173495427
Wildman17_SA12_06	830.564954214842	3.88024469262809
Wildman17_SA12_06	829.974697069063	4.63862752737071
Wildman17_SA12_06	827.092336458835	4.19226466062276
Wildman17_SA12_06	773.733697652012	2.90119261834178
Wildman17_SA12_06	812.157029431464	2.66263157688029
Wildman17_SA12_06	801.6679774746	2.84687475287231
Wildman17_SA12_06	752.636719732651	3.96601488970974
Wildman17_SA12_06	759.092510929162	2.36498941921272
Wildman17_SA12_06	776.661608164475	5.10556673218457
Wildman17_SA12_06	826.98409105333	2.7585931935412
Wildman17_SA12_06	831.252044630548	4.5511954826533
Wildman17_SA12_06	829.281454824478	3.19323490421103
Wildman17_SA12_06	880.334122481294	5.02398328096385
Wildman17_SA12_06	787.409761542667	2.85590582290341
Wildman17_SA12_06	803.035303154606	2.62595422274014
Wildman17_SA12_06	822.639853173551	3.7257904730572
Wildman17_SA12_06	858.872881989226	5.88325251374101
Wildman17_SA12_06	769.669588490503	4.06355760443921
Wildman17_SA12_06	843.855253153919	4.52434215126826
Wildman17_SA12_06	788.366575596481	2.6932204544409
Wildman17_SA12_06	795.063787428433	3.09948100383662
Wildman17_SA12_06	846.193362481646	2.4964382931482
Wildman17_SA12_06	776.176603030966	2.76996805613431
Wildman17_SA12_06	798.296294057857	3.8455727735754
Wildman17_SA12_06	846.03343868301	3.36287253895013
Wildman17_SA12_06	871.957521620903	6.96242877401655
Wildman17_SA12_06	803.597967889242	4.13642883628668
Wildman17_SA12_06	823.37345542163	3.7086640350575
Wildman17_SA12_06	859.481166047829	2.31849793433506
Wildman17_SA12_06	759.880099033845	2.1876380235336
Wildman17_SA12_06	834.822155833376	3.07888890100869
Wildman17_SA12_06	853.64059631176	4.46885934800657
Wildman17_SA12_06	845.255753289503	3.32927559726205
Wildman17_SA12_06	850.771914804079	3.39284694159535
Wildman17_SA12_06	801.763699138729	5.23596902058199
Wildman17_SA12_06	847.309119177358	4.68465331536855
Wildman17_SA12_06	829.138972904329	4.64981958803915
Wildman17_SA12_06	769.583403846617	2.57349999426082
Wildman17_SA12_06	758.718708139046	2.66006246250623
Wildman17_SA12_06	790.031103841848	3.1502034863459
Wildman17_SA12_06	789.046227918541	4.50871256149855
Wildman17_SA12_06	814.309065030862	2.61045027616208
Wildman17_SA12_06	865.575510429139	3.41038975297746
Wildman17_SA12_06	877.703221781007	4.11427024037044
Wildman17_SA12_06	841.154750318358	2.67137706727064
Wildman17_SA12_06	799.78399893684	4.26294868364911
Wildman17_SA12_06	801.240750868733	4.16542107693701
Wildman17_SA12_06	849.418455840589	3.51351996372133
Wildman17_SA12_06	739.170996777006	3.12260541265507
Wildman17_SA12_06	809.928320790325	6.92221172466484
Wildman17_SA12_06	771.465288178445	1.99032140955904
Wildman17_SA12_06	835.992668214335	3.83036022377429
Wildman17_SA12_06	862.462606850401	3.65666365987926
Wildman17_SA12_06	796.34579594621	4.26238991795078
Wildman17_SA12_06	775.397240918417	3.42153398151203
Wildman17_SA12_06	859.910453546002	1.95687906412834
Wildman17_SA12_06	787.849640527174	2.53772417259924
Wildman17_SA12_06	809.465450877542	2.16484189934851
Wildman17_SA12_06	834.418419823092	3.14128919017275
Wildman17_SA12_06	788.787803063851	4.23003942572532
Wildman17_SA12_06	817.90196433817	3.61096698863324
Wildman17_SA12_06	762.358652952164	2.99399340712963
Wildman17_SA12_06	814.301415854749	2.20029654389842
Wildman17_SA12_06	779.682592976249	2.70042347358752
Wildman17_SA12_06	757.89357483879	3.93134501646416
Wildman17_SA12_06	841.677279562134	2.71334352193245
Wildman17_SA12_06	741.812124715303	5.19982175019549
Wildman17_SA12_06	852.906039545659	3.74637347314698
Wildman17_SA12_06	773.02382407085	4.97296187580229
Wildman17_SA12_06	778.039604608926	3.2006593906168
Wildman17_SA12_06	839.66613021251	3.50497396050476
Wildman17_SA12_06	829.893299691152	4.85102148249244
Wildman17_SA12_06	866.976564784847	2.31715090554984
Wildman17_SA12_06	804.399589347964	3.57894150463728
Wildman17_SA12_06	817.740316125536	2.44888280168289
Wildman17_SA12_06	833.034956305222	2.60132447450517
Wildman17_SA12_06	893.182407918608	3.55048449387786
Wildman17_SA12_06	799.862222849708	5.33637654527232
Wildman17_SA12_06	828.849043402904	3.73765092045998
Wildman17_SA12_06	759.883854590028	2.90791817038792
Wildman17_SA12_06	801.867317253356	2.35342888217509
Wildman17_SA12_06	820.921155677665	1.97448228216198
Wildman17_SA12_06	793.975562202114	2.12825903074268
Wildman17_SA12_06	795.29636412418	2.46188865583786
Wildman17_SA12_06	791.435741379671	2.5376543119038
Wildman17_SA12_06	771.135140134498	2.54162597505973
Wildman17_SA12_06	786.803485436044	2.73258627626002
Wildman17_SA12_06	807.850201845189	3.08826202071726
Wildman17_SA12_06	827.934804459588	6.89570018161892
Wildman17_SA12_06	878.53910367603	2.62616835969969
Wildman17_SA12_06	833.52168644166	3.20525816299833
Wildman17_SA12_06	767.114801896466	2.77326052998791
Wildman17_SA12_06	844.407151924197	5.12005392183321
Wildman17_SA12_06	842.411230986613	2.32950429839721
Wildman17_SA12_06	781.897664929457	5.08666848672113
Wildman17_SA12_06	743.352576615321	3.01584127185702
Wildman17_SA12_06	776.177045582698	5.60958793469127
Wildman17_SA12_06	832.030579883739	1.91875351166791
Wildman17_SA12_06	775.391898060122	2.54366594017099
Wildman17_SA12_06	820.498521001667	3.12338238931776
Wildman17_SA12_06	848.849669853082	3.05246283782375
Wildman17_SA12_06	748.98811186271	2.04032103128282
Wildman17_SA12_06	773.974447125223	2.23287905260999
Wildman17_SA12_06	832.077684244111	3.24384385386292
Wildman17_SA12_06	833.628309691392	3.80723844706917
Wildman17_SA12_06	826.882678360587	4.52768630918908
Wildman17_SA12_06	765.922307728714	3.45050736119805
Wildman17_SA12_06	751.534226207314	2.9468432136964
Wildman17_SA12_06	881.102329287972	2.63840388160148
Wildman17_SA12_06	829.185127875074	2.35812190961147
Wildman17_SA12_06	787.903378414344	3.06979399156923
Wildman17_SA12_06	824.273876421061	2.9378597175843
Wildman17_SA12_06	794.12989591538	3.68280433290065
Wildman17_SA12_06	861.190479815629	2.23620187778591
Wildman17_SA12_06	796.51179222753	3.30996540785531
Wildman17_SA12_06	834.778801705183	3.64107465455428
Wildman17_SA12_06	817.308974789878	2.55767872305395
Wildman17_SA12_06	870.536053201257	3.40590894038728
Wildman17_SA12_06	849.122110583295	2.68999900057261
Wildman17_SA12_06	819.739804306299	2.17310927572613
Wildman17_SA12_06	795.71116097105	2.51590197089672
Wildman17_SA12_06	759.538788423529	3.7276605889711
Wildman17_SA12_06	846.616647289733	6.57263481568621
Wildman17_SA12_06	761.13616755359	4.30464612642318
Wildman17_SA12_06	778.709155862199	3.26120236550342
Wildman17_SA12_06	844.396306329015	2.77476031416649
Wildman17_SA12_06	777.425475603073	3.06085453766376
Wildman17_SA12_06	844.225106927824	1.83692093437272
Wildman17_SA12_06	846.023637448617	5.29146160621167
Wildman17_SA12_06	835.416209974558	3.04659371496667
Wildman17_SA12_06	835.781946866952	2.564232004632
Wildman17_SA12_06	839.202933175688	3.35214005098932
Wildman17_SA12_06	831.79923923802	2.78856910880994
Wildman17_SA12_06	767.326063694487	2.99673757158684
Wildman17_SA12_06	838.949316593597	5.80897031135845
Wildman17_SA12_06	832.330639170867	2.29397698457848
Wildman17_SA12_06	803.866271206611	2.16910053170875
Wildman17_SA12_06	739.908032776892	5.09384604710884
Wildman17_SA12_06	844.645065780034	4.62250223433711
Wildman17_SA12_06	792.855998528925	2.9275915917204
Wildman17_SA12_06	739.076703791851	2.67234993130558
Wildman17_SA12_06	787.519672311463	3.14669095491738
Wildman17_SA12_06	767.191834302644	2.95895569982104
Wildman17_SA12_06	822.029579800167	3.01175393158696
Wildman17_SA12_06	742.065919842914	4.66029626779633
Wildman17_SA12_06	834.605981283201	2.33894164892358
Wildman17_SA12_06	766.709331280675	2.7280637229973
Wildman17_SA12_06	763.158967252805	3.68031110369611
Wildman17_SA12_06	801.55698831703	3.40112454617493
Wildman17_SA12_06	822.751970983493	2.33699791080307
Wildman17_SA12_06	821.268243759994	3.08234992695098
Wildman17_SA12_06	752.128086359259	2.88431953091023
Wildman17_SA12_06	752.343694833117	2.20301857465557
Wildman17_SA12_06	835.809540886459	2.41346954618671
Wildman17_SA12_06	785.639149185248	2.79126927125086
Wildman17_SA12_06	846.204014810238	3.53203930152015
Wildman17_SA12_06	835.270262535881	4.20172585975464
Wildman17_SA12_06	794.970565975238	2.75603798092112
Wildman17_SA12_06	819.232673670161	2.7365622052243
Wildman17_SA12_06	777.487258997917	2.49928171869639
Wildman17_SA12_06	807.301595195777	4.89662668237557
Wildman17_SA12_06	747.714460230414	5.29794675899777
Wildman17_SA12_06	749.542897068397	3.8649492026223
Wildman17_SA12_06	862.8178283525	4.32696153005988
Wildman17_SA12_06	749.13665410178	4.4470252709754
Wildman17_SA12_06	768.262307858045	3.25256008460966
Wildman17_SA12_06	771.679035879718	2.98104771159541
Wildman17_SA12_06	854.034052546262	5.43512605200822
Wildman17_SA12_06	756.369785329104	2.31292503741331
Wildman17_SA12_06	841.85696010415	2.26300550109706
Wildman17_SA12_06	796.541471005565	3.23540869652509
Wildman17_SA12_06	876.559690006508	2.35505534068806
Wildman17_SA12_06	754.531128118139	2.4500807134493
Wildman17_SA12_06	828.994342259553	3.31114346308227
Wildman17_SA12_06	809.104167572527	3.68892741205275
Wildman17_SA12_06	836.955779445285	2.49616838909473
Wildman17_SA12_06	833.832702875911	4.43054782970552
Wildman17_SA12_06	780.145701244596	3.05993847313747
Wildman17_SA12_06	786.068749500041	5.60916679561621
Wildman17_SA12_06	770.948165570673	3.18220684151737
Wildman17_SA12_06	808.027480078865	2.367275177475
Wildman17_SA12_06	808.94694204978	3.36732843040528
Wildman17_SA12_06	785.420523223241	4.19911898161756
Wildman17_SA12_06	806.255377659658	3.40138662087363
Wildman17_SA12_06	819.768781227049	5.09231441065122
Wildman17_SA12_06	855.47725163776	2.84874656921048
Wildman17_SA12_06	758.346058937091	3.28131231376203
Wildman17_SA12_06	802.744562632734	3.26211881669182
Wildman17_SA12_06	793.493743836069	2.75838294537652
Wildman17_SA12_06	843.149762400598	3.64407653659841
Wildman17_SA12_06	812.225958225477	2.17958164892261
Wildman17_SA12_06	809.739149026462	4.14423308142983
Wildman17_SA12_06	779.818332253421	3.36001433820566
Wildman17_SA12_06	838.951648927962	5.30736281946737
Wildman17_SA12_06	773.547573742471	3.24603596234135
Wildman17_SA12_06	793.341599365015	2.36839779426374
Wildman17_SA12_06	824.146080402552	2.50019242215487
Wildman17_SA12_06	870.256651740681	2.07291463933302
Wildman17_SA12_06	807.401363219706	2.97328444582068
Wildman17_SA12_06	781.466970182139	3.08200086201852
Wildman17_SA12_06	784.792245354316	2.08102777034738
Wildman17_SA12_06	831.79016159884	3.51266278641365
Wildman17_SA12_06	855.933777614051	4.10743402110758
Wildman17_SA12_06	781.040629533854	3.61168334207058
Wildman17_SA12_06	827.338596734809	2.21797582809811
Wildman17_SA12_06	849.762485077076	2.91523793372601
Wildman17_SA12_06	777.288373870429	2.59625907514723
Wildman17_SA12_06	842.111835210772	3.91885206698946
Wildman17_SA12_06	777.962618854579	4.40420064409077
Wildman17_SA12_06	779.247209625357	4.59052392732937
Wildman17_SA12_06	817.746000284925	3.62488206426708
Wildman17_SA12_06	779.834817305641	2.3852337704956
Wildman17_SA12_06	855.164933534212	2.50142614839506
Wildman17_SA12_06	756.961891883057	2.9052596405044
Wildman17_SA12_06	855.433042301348	2.81820068076324
Wildman17_SA12_06	771.237521824136	4.02660104662605
Wildman17_SA12_06	845.643205885212	3.38913578877037
Wildman17_SA12_06	804.069158461538	3.86409186333991
Wildman17_SA12_06	823.540749686346	5.78358528522245
Wildman17_SA12_06	837.831170214006	4.50135841014188
Wildman17_SA12_06	854.773485691625	2.49589046385538
Wildman17_SA12_06	825.100563476904	5.82732688690253
Wildman17_SA12_06	873.955308965369	2.2634673713465
Wildman17_SA12_06	835.147737380709	2.92128208097785
Wildman17_SA12_06	835.310948907063	2.85010063690635
Wildman17_SA12_06	803.114654655818	3.17645685091693
Wildman17_SA12_06	824.036149585698	2.73698826960448
Wildman17_SA12_06	801.465206846263	4.83391896813583
Wildman17_SA12_06	845.985833862902	3.58623867593034
Wildman17_SA12_06	793.633217091027	2.39747957620411
Wildman17_SA12_06	867.82172025983	5.80790689223126
Wildman17_SA12_06	835.94643764761	4.32835876365912
Wildman17_SA12_06	846.203142411048	2.53248212808554
Wildman17_SA12_06	839.605062784214	2.77996538935708
Wildman17_SA12_06	804.796284244406	3.66134219952922
Wildman17_SA12_06	768.452157223627	2.03862476681265
Wildman17_SA12_06	863.569891514735	4.22953988285076
Wildman17_SA12_06	732.158331149595	2.34764104394905
Wildman17_SA12_06	782.557767592998	5.89800786424556
Wildman17_SA12_06	826.825706356918	5.53065006829016
Wildman17_SA12_06	826.63195694037	3.41069442533893
Wildman17_SA12_06	741.236445751168	4.11820406322207
Wildman17_SA12_06	802.103085815369	3.91883676467899
Wildman17_SA12_06	806.325301556723	3.40532582723334
Wildman17_SA12_06	829.174109074012	2.1425150833845
Wildman17_SA12_06	812.087517637918	3.29536260726746
Wildman17_SA12_06	778.873144046593	1.93142165044283
Wildman17_SA12_06	760.024668014717	2.31476891961789
Wildman17_SA12_06	735.35435848568	3.09595485561541
Wildman17_SA12_06	844.805366856759	2.21913106669393
Wildman17_SA12_06	814.582283655248	4.10472459365443
Wildman17_SA12_06	840.455192427499	1.90170803556084
Wildman17_SA12_06	850.762783589877	2.39755127368349
Wildman17_SA12_06	852.307105863398	2.62833724512944
Wildman17_SA12_06	836.426082816397	3.06068071739013
Wildman17_SA12_06	805.819213209527	5.11677105497075
Wildman17_SA12_06	776.382387590611	3.8565847785365
Wildman17_SA12_06	874.847280343702	3.03076336565744
Wildman17_SA12_06	820.757193637166	2.69064377239781
Wildman17_SA12_06	819.060724239884	2.73204447063715
Wildman17_SA12_06	773.618721844878	2.57726980649615
Wildman17_SA12_06	747.196228228888	2.85099436190702
Wildman17_SA12_06	815.704001190211	4.65913132916774
Wildman17_SA12_06	759.549265649166	4.85990203297784
Wildman17_SA12_06	860.846099270693	3.45906946902481
Wildman17_SA12_06	852.747367014448	2.40037514198029
Wildman17_SA12_06	799.588835425157	3.05773685551002
Wildman17_SA12_06	819.07163940698	2.85113429691314
Wildman17_SA12_06	777.046576057232	4.13000877996477
Wildman17_SA12_06	827.484283552318	2.54197565274299
Wildman17_SA12_06	800.298862403934	4.22698619427191
Wildman17_SA12_06	821.541035840343	3.21833990290786
Wildman17_SA12_06	792.489825954709	4.90582554690813
Wildman17_SA12_06	823.527647627072	2.67153145361752
Wildman17_SA12_06	813.000743720988	3.25782332074262
Wildman17_SA12_06	850.641418128763	3.17136384421127
Wildman17_SA12_06	726.726933958717	3.86323435854857
Wildman17_SA12_06	733.804870495353	3.09587115850167
Wildman17_SA12_06	858.518941523203	3.40402080451548
Wildman17_SA12_06	828.649827512958	3.64207469791869
Wildman17_SA12_06	788.197409766624	6.46388088243538
Wildman17_SA12_06	820.875006698585	3.02057000173559
Wildman17_SA12_06	843.474012467397	3.52982020889973
Wildman17_SA12_06	751.934706163727	2.71779854053872
Wildman17_SA12_06	764.491822714796	3.23521348280994
Wildman17_SA12_06	858.222410414953	4.868139456095
Wildman17_SA12_06	812.841097576264	5.1327425559647
Wildman17_SA12_06	780.601922792389	3.00086571593864
Wildman17_SA12_06	838.609761693372	3.95594810426641
Wildman17_SA12_06	751.011721894386	5.2485727473227
Wildman17_SA12_06	761.091727244869	3.42787699071792
Wildman17_SA12_06	823.073961943523	4.20932580594357
Wildman17_SA12_06	827.411370497331	3.91803069247448
Wildman17_SA12_06	798.481097294165	3.1812738673545
Wildman17_SA12_06	883.777593711482	3.40312656000415
Wildman17_SA12_06	840.912045651033	2.26146048917095
Wildman17_SA12_06	873.218038372219	6.00139914488745
Wildman17_SA12_06	748.844591821341	3.60585742534717
Wildman17_SA12_06	861.361972893721	2.14638156050216
Wildman17_SA12_06	853.833864109074	3.15124656341749
Wildman17_SA12_06	784.898813673482	4.97251573034118
Wildman17_SA12_06	791.447849498056	2.90997935340919
Wildman17_SA12_06	784.771033807017	2.70536083846358
Wildman17_SA12_06	780.081818555263	2.16594520948212
Wildman17_SA12_06	758.789277616375	2.9322407134922
Wildman17_SA12_06	868.942705366446	3.75145574816114
Wildman17_SA12_06	742.648935755804	4.67286832633231
Wildman17_SA12_06	843.451971460458	3.23237059119758
Wildman17_SA12_06	872.037818439774	2.27575922051075
Wildman17_SA12_06	745.585054374898	3.92089781401574
Wildman17_SA12_06	757.629248797217	3.49469291327718
Wildman17_SA12_06	820.507861066665	3.26917758986426
Wildman17_SA12_06	745.132412638227	2.72380717347929
Wildman17_SA12_06	748.85608578355	5.20526584673866
Wildman17_SA12_06	792.259856632502	2.61611847394064
Wildman17_SA12_06	833.363521122832	3.36483389354449
Wildman17_SA12_06	847.232857768486	2.90925807350785
Wildman17_SA12_06	782.563285143258	3.18934168894132
Wildman17_SA12_06	761.557671049824	5.51396911184963
Wildman17_SA12_06	842.065253079553	3.98360269746407
Wildman17_SA12_06	792.839207340598	3.11813693040315
Wildman17_SA12_06	843.335863348352	2.50642151802374
Wildman17_SA12_06	769.541355842431	2.44334757787093
Wildman17_SA12_06	790.653171668595	4.41394915765194
Wildman17_SA12_06	795.750775862331	3.5236330131341
Wildman17_SA12_06	802.279526184357	3.99796887278743
Wildman17_SA12_06	783.71645747827	3.90345770020817
Wildman17_SA12_06	862.824509747105	3.90565524079072
Wildman17_SA12_06	857.195349146413	4.33462880382114
Wildman17_SA12_06	751.224865299627	4.02720580453508
Wildman17_SA12_06	765.736201017577	2.30878016340658
Wildman17_SA12_06	833.924497847152	2.18449530353217
Wildman17_SA12_06	840.47519995745	2.16698172488179
Wildman17_SA12_06	796.48557744111	3.08935694004936
Wildman17_SA12_06	871.148817131554	2.49827398973577
Wildman17_SA12_06	821.046200519089	3.20981891995381
Wildman17_SA12_06	865.130592803947	3.23647620892483
Wildman17_SA12_06	796.721920901222	4.57585155352386
Wildman17_SA12_06	828.081140378881	2.20538303556157
Wildman17_SA12_06	820.806652565767	3.62640340098525
Wildman17_SA12_06	826.962422465866	4.25412059899306
Wildman17_SA12_06	824.056463349444	3.4420618636881
Wildman17_SA12_06	826.125606368114	2.86220264775179
Wildman17_SA12_06	838.11092742166	4.79555170583943
Wildman17_SA12_06	784.178660512783	2.03738985229128
Wildman17_SA12_06	806.815902168008	2.05236009920665
Wildman17_SA12_06	848.081586139796	3.09554942233357
Wildman17_SA12_06	751.45781318926	3.7745066730388
Wildman17_SA12_06	846.430078808501	2.41488491816271
Wildman17_SA12_06	804.893165956241	2.76129190936102
Wildman17_SA12_06	788.180569364497	4.71847647889602
Wildman17_SA12_06	799.365474566972	4.10318348658717
Wildman17_SA12_06	843.335265873932	3.60852281903027
Wildman17_SA12_06	754.13631368918	2.4012209943143
Wildman17_SA12_06	807.313351547715	2.3275329365474
Wildman17_SA12_06	762.824730519767	4.16763432802958
Wildman17_SA12_06	770.388135750346	2.57386675239268
Wildman17_SA12_06	847.005372313339	3.2240171871621
Wildman17_SA12_06	826.423025367155	4.01207704429423
Wildman17_SA12_06	799.926858115048	3.21733361440605
Wildman17_SA12_06	773.501458284085	4.16781005522589
Wildman17_SA12_06	843.143178858388	3.10431893671639
Wildman17_SA12_06	842.441874414248	2.89819046833683
Wildman17_SA12_06	747.191818176017	2.46594857825625
Wildman17_SA12_06	749.03084934505	2.91437608218638
Wildman17_SA12_06	786.156131954148	3.87506634164171
Wildman17_SA12_06	864.474472107921	2.87645582413251
Wildman17_SA12_06	768.464727725485	3.57315545305112
Wildman17_SA12_06	768.00826453659	3.31706687601643
Wildman17_SA12_06	819.063727080449	2.986729128846
Wildman17_SA12_06	801.754588351431	2.8831235974404
Wildman17_SA12_06	807.070262015438	2.10704383145604
Wildman17_SA12_06	805.824771075609	4.28439552810995
Wildman17_SA12_06	852.357513060085	2.08887851569441
Wildman17_SA12_06	844.379722135525	1.84436852940047
Wildman17_SA12_06	777.751675102198	3.94317249577023
Wildman17_SA12_06	831.968312567352	3.66370471140357
Wildman17_SA12_06	731.316485347698	4.16739704647404
Wildman17_SA12_06	792.114807305606	2.52288694249926
Wildman17_SA12_06	838.9883263387	4.99091961155033
Wildman17_SA12_06	851.7668726135	2.22533484386911
Wildman17_SA12_06	767.381826333648	4.00914561685695
Wildman17_SA12_06	763.518844678102	4.1653794506532
Wildman17_SA12_06	782.063378889939	2.62300038658132
Wildman17_SA12_06	792.542783089987	3.67329067943299
Wildman17_SA12_06	844.744701697813	2.84146100099595
Wildman17_SA12_06	803.532551885039	2.95061333468899
Wildman17_SA12_06	807.966765033073	2.85072302260473
Wildman17_SA12_06	780.158299453001	2.09130356101138
Wildman17_SA12_06	804.973163316859	2.42720886998106
Wildman17_SA12_06	768.666563936385	2.75138554120321
Wildman17_SA12_06	782.841658372209	4.69295682696965
Wildman17_SA12_06	839.003923770318	4.42114995879416
Wildman17_SA12_06	854.547420382222	2.97159207162338
Wildman17_SA12_06	819.566700123329	3.42520004507424
Wildman17_SA12_06	850.889834667359	2.73185289562769
Wildman17_SA12_06	799.429062874216	3.19577265722406
Wildman17_SA12_06	863.472600194296	2.52185073428193
Wildman17_SA12_06	856.600963517606	2.96947004638277
Wildman17_SA12_06	780.796777176414	4.13225564920455
Wildman17_SA12_06	835.7145044701	4.71528716810031
Wildman17_SA12_06	818.822766349029	2.76594876666443
Wildman17_SA12_06	800.761424180039	4.50057098097587
Wildman17_SA12_06	823.985831892499	3.10304405477084
Wildman17_SA12_06	819.296639149725	3.21484453860053
Wildman17_SA12_06	786.663097585409	3.67662490879103
Wildman17_SA12_06	837.463622215669	2.21770013642492
Wildman17_SA12_06	835.592065084718	3.96936872404118
Wildman17_SA12_06	787.600359067066	3.10664037484948
Wildman17_SA12_06	807.518152433521	3.84182658473671
Wildman17_SA12_06	879.598398742657	3.68209299911921
Wildman17_SA12_06	842.955441405953	3.20411378923451
Wildman17_SA12_06	822.314987565482	3.32936945354774
Wildman17_SA12_06	773.324669670986	4.35455795162898
Wildman17_SA12_06	837.598972136118	2.18480165322829
Wildman17_SA12_06	852.272387314109	3.71087836470326
Wildman17_SA12_06	779.097216584727	2.84773696040139
Wildman17_SA12_06	849.671943178917	3.29817441254391
Wildman17_SA12_06	792.712880876218	3.89793874109569
Wildman17_SA12_06	845.31078117297	2.65733348492326
Wildman17_SA12_06	810.320520993239	2.14037999806101
Wildman17_SA12_06	771.731665624924	4.78067654864976
Wildman17_SA12_06	756.406053951838	6.06643602907518
Wildman17_SA12_06	835.499136703139	4.0262298220941
Wildman17_SA12_06	834.228910419878	2.03931835785845
Wildman17_SA12_06	789.868174372332	3.39600942238597
Wildman17_SA12_06	814.119041936233	2.2809383447923
Wildman17_SA12_06	769.417044738998	1.88230893945801
Wildman17_SA12_06	800.627622543032	2.28088491229006
Wildman17_SA12_06	792.22284825941	3.05041429461559
Wildman17_SA12_06	814.972871798535	3.44871939223807
Wildman17_SA12_06	837.738744804624	6.45360290058061
Wildman17_SA12_06	772.142019261809	3.46326692645692
Wildman17_SA12_06	803.774720330762	2.65902273526724
Wildman17_SA12_06	764.809031615712	4.4184211041046
Wildman17_SA12_06	793.817862424972	2.522811710835
Wildman17_SA12_06	744.409608139203	3.77166024868534
Wildman17_SA12_06	780.936289771919	3.07162338018569
Wildman17_SA12_06	797.102423349096	2.80707071246031
Wildman17_SA12_06	823.438139615952	3.45675221017869
Wildman17_SA12_06	758.363317173732	2.62179773750963
Wildman17_SA12_06	827.41396124065	3.7271762741772
Wildman17_SA12_06	804.285994262641	2.99082397089849
Wildman17_SA12_06	815.234453208928	4.1816316229916
Wildman17_SA12_06	814.730502218827	4.00002440019262
Wildman17_SA12_06	830.296618166429	2.19531186991445
Wildman17_SA12_06	816.720731278956	2.99493402215803
Wildman17_SA12_06	813.571000775646	2.36161614666826
Wildman17_SA12_06	761.466014428976	3.04406051713849
Wildman17_SA12_06	792.936162086672	3.647655533515
Wildman17_SA12_06	788.227237419515	2.37896655199834
Wildman17_SA12_06	785.538750921896	3.21978667804186
Wildman17_SA12_06	796.068331701125	6.03902157580497
Wildman17_SA12_06	851.37150103473	6.32581393145399
Wildman17_SA12_06	836.005496125431	3.46991902361114
Wildman17_SA12_06	829.51823520959	5.32028591164788
Wildman17_SA12_06	832.465328194496	2.8903462461919
Wildman17_SA12_06	784.318974803626	3.30021945324998
Wildman17_SA12_06	795.79388477795	2.37071938811976
Wildman17_SA12_06	808.272832574969	6.49945471519655
Wildman17_SA12_06	780.721217742691	2.52567616217928
Wildman17_SA12_06	843.279983577474	2.12922434271204
Wildman17_SA12_06	866.213507997767	2.78167296279949
Wildman17_SA12_06	862.032976196282	2.26873619949359
Wildman17_SA12_06	800.772063970051	2.6091755792784
Wildman17_SA12_06	778.823677836781	3.98482230981784
Wildman17_SA12_06	806.734701217461	5.12277066962044
Wildman17_SA12_06	791.163793446883	4.51192780226868
Wildman17_SA12_06	742.438863819619	4.38361547228345
Wildman17_SA12_06	802.165331814795	3.58928206867161
Wildman17_SA12_06	768.434440608928	3.09821313016467
Wildman17_SA12_06	827.985396361343	3.89364627922696
Wildman17_SA12_06	745.102918480434	2.31612149876731
Wildman17_SA12_06	793.714082300273	2.05883673003542
Wildman17_SA12_06	768.874217537979	3.31938361727567
Wildman17_SA12_06	792.44582100197	3.66303056145279
Wildman17_SA12_06	787.468675470976	3.70673953151788
Wildman17_SA12_06	800.81167642781	3.72185281241665
Wildman17_SA12_06	803.474511819396	4.59239683752898
Wildman17_SA12_06	844.195995013081	4.56296219020668
Wildman17_SA12_06	823.058975500261	4.78074539235582
Wildman17_SA12_06	834.19959483337	4.24453625153888
Wildman17_SA12_06	791.521850476694	2.481951713942
Wildman17_SA12_06	801.533966988357	3.09686061374396
Wildman17_SA12_06	785.491408598045	3.13753733254874
Wildman17_SA12_06	815.865840376146	3.33234915620567
Wildman17_SA12_06	867.379859442694	4.42152431327616
Wildman17_SA12_06	821.050363994293	3.89996973952626
Wildman17_SA12_06	794.411964020617	1.84896349334084
Wildman17_SA12_06	805.090438440654	5.27877265979074
Wildman17_SA12_06	808.786449446299	2.57446412782425
Wildman17_SA12_06	764.491521613638	3.40492082202541
Wildman17_SA12_06	804.430747774823	4.92961986091552
Wildman17_SA12_06	766.249582285098	2.1481149100227
Wildman17_SA12_06	777.927508296156	2.59829469447074
Wildman17_SA12_06	782.677189286222	3.19462442731515
Wildman17_SA12_06	813.499771797667	2.06466464517873
Wildman17_SA12_06	777.636393914719	3.1148066957839
Wildman17_SA12_06	757.020438696529	3.54300129153347
Wildman17_SA12_06	752.648426875732	2.71978501015737
Wildman17_SA12_06	848.873786461165	2.56011308684508
Wildman17_SA12_06	790.88669358163	5.39835864655749
Wildman17_SA12_06	796.521683047126	2.59298389435374
Wildman17_SA12_06	782.234135114822	2.83706498674349
Wildman17_SA12_06	833.120485848881	4.10694748366519
Wildman17_SA12_06	824.26533131321	2.79010387232213
Wildman17_SA12_06	819.144741202953	5.00705079759655
Wildman17_SA12_06	847.811336707909	4.16963031089998
Wildman17_SA12_06	805.536689386465	2.47100594213077
Wildman17_SA12_06	856.818191724778	2.10575828239048
Wildman17_SA12_06	810.628376155478	3.78840438731318
Wildman17_SA12_06	841.221998425226	4.58859896367622
Wildman17_SA12_06	820.796937130469	4.05124301637849
Wildman17_SA12_06	858.05959442049	2.24098932201642
Wildman17_SA12_06	764.488218295593	2.69637647928007
Wildman17_SA12_06	870.286574783919	3.66390643062012
Wildman17_SA12_06	845.6163828339	3.04168002626146
Wildman17_SA12_06	817.052525717325	2.99152507820658
Wildman17_SA12_06	810.968339132058	2.21530866590792
Wildman17_SA12_06	808.365547940603	2.27436993938796
Wildman17_SA12_06	847.072614249622	3.04904862735984
Wildman17_SA12_06	843.378036286648	4.37064373992682
Wildman17_SA12_06	862.782435549809	4.64516776181865
Wildman17_SA12_06	800.834144541399	3.80830576000995
Wildman17_SA12_06	822.971743128376	2.48551330144257
Wildman17_SA12_06	825.501101307027	3.82590643214892
Wildman17_SA12_06	772.399257331902	3.39496621850935
Wildman17_SA12_06	794.515802113177	4.81142801397235
Wildman17_SA12_06	862.329429598227	4.22730137788659
Wildman17_SA12_06	782.828092168234	2.97408602101459
Wildman17_SA12_06	806.274592447017	2.08802141282989
Wildman17_SA12_06	783.50747724154	2.53178370497953
Wildman17_SA12_06	782.69492880756	3.84949780307043
Wildman17_SA12_06	808.854846777261	2.1633635621787
Wildman17_SA12_06	763.22152245014	2.34014804182067
Wildman17_SA12_06	765.61319060659	2.53318248594554
Wildman17_SA12_06	846.210666317667	3.3070907993297
Wildman17_SA12_06	839.220745834763	3.79305488761285
Wildman17_SA12_06	848.929095815903	4.08620215749117
Wildman17_SA12_06	870.125473572963	3.33659956076648
Wildman17_SA12_06	773.50330103466	3.49831184481739
Wildman17_SA12_06	796.199131158869	3.0066602379722
Wildman17_SA12_06	787.207080799086	3.23354754683616
Wildman17_SA12_06	844.12624401038	3.01682002773958
Wildman17_SA12_06	755.442649376009	2.91655627267378
Wildman17_SA12_06	767.324156875339	2.90521871928905
Wildman17_SA12_06	806.392113586352	4.42505831451421
Wildman17_SA12_06	867.129770995862	3.47315474830521
Wildman17_SA12_06	840.610023786682	3.45786157624935
Wildman17_SA12_06	764.113273617553	2.75661835289432
Wildman17_SA12_06	787.967799557249	4.04272252998203
Wildman17_SA12_06	861.841401896478	3.29674039759671
Wildman17_SA12_06	780.476282969011	1.83783925991965
Wildman17_SA12_06	775.660411249524	2.4338170563745
Wildman17_SA12_06	869.20135891774	3.12522870282116
Wildman17_SA12_06	799.937738664914	3.23299131565647
Wildman17_SA12_06	776.169273012106	5.76262900497944
Wildman17_SA12_06	772.710528400944	3.28069242678401
Wildman17_SA12_06	835.739058605784	2.22229440135896
Wildman17_SA12_06	798.037943164868	5.4419090438643
Wildman17_SA12_06	798.970936353655	2.77078554859636
Wildman17_SA12_06	874.973387684004	4.25829872075861
Wildman17_SA12_06	829.656861377835	6.7812117035686
Wildman17_SA12_06	849.280068002393	3.41101244244917
Wildman17_SA12_06	815.168599344444	3.72349541504021
Wildman17_SA12_06	795.702124413615	3.18497296284673
Wildman17_SA12_06	824.791994660607	5.51625762041709
Wildman17_SA12_06	835.288258676551	3.48238363176913
Wildman17_SA12_06	755.860173891879	3.19305120914403
Wildman17_SA12_06	765.920831928405	3.94163748378991
Wildman17_SA12_06	789.839874291351	2.08649525824926
Wildman17_SA12_06	780.253836565858	3.36673626095277
Wildman17_SA12_06	794.21416416534	2.81759122300093
Wildman17_SA12_06	759.71987960653	3.58126727473205
Wildman17_SA12_06	817.917442017042	4.81099057883569
Wildman17_SA12_06	782.540241398198	3.20295725353882
Wildman17_SA12_06	872.407819000475	2.66549262648187
Wildman17_SA12_06	796.428622085114	2.37737702969137
Wildman17_SA12_06	862.954273648899	3.39810709476559
Wildman17_SA12_06	780.292738024262	3.51755653590344
Wildman17_SA12_06	786.634760481966	3.06914144117648
Wildman17_SA12_06	806.554615955457	4.25060812550617
Wildman17_SA12_06	815.679213667103	4.00435592458603
Wildman17_SA12_06	804.658402225878	3.90638200878783
Wildman17_SA12_06	838.448196909177	5.49335740216237
Wildman17_SA12_06	834.415381213491	3.73186571434011
Wildman17_SA12_06	792.854803476087	2.43272933567882
Wildman17_SA12_06	824.835573770797	3.93047086655848
Wildman17_SA12_06	796.944932801855	4.72964101695584
Wildman17_SA12_06	812.389928077418	3.64257923576075
Wildman17_SA12_06	844.948676555295	2.15338245494854
Wildman17_SA12_06	750.584214517427	3.71740632310756
Wildman17_SA12_06	861.417711838872	5.41855297784354
Wildman17_SA12_06	800.798872180442	2.99549236550188
Wildman17_SA12_06	779.829295061493	3.27812869048763
Wildman17_SA12_06	788.73617651049	2.64697700962683
Wildman17_SA12_06	834.758906520779	4.21590949227161
Wildman17_SA12_06	788.818795106471	2.08469722621866
Wildman17_SA12_06	791.822638208042	3.49055486030187
Wildman17_SA12_06	808.306339175966	3.14601321595457
Wildman17_SA12_06	799.86906427241	6.79755463399819
Wildman17_SA12_06	858.062851718553	2.98936973365938
Wildman17_SA12_06	842.49374294972	7.14510526094395
Wildman17_SA12_06	810.480039556286	3.89896048045475
Wildman17_SA12_06	776.396165112101	3.37519613136441
Wildman17_SA12_06	783.209329876967	4.10134747641895
Wildman17_SA12_06	827.767068499206	2.67035253504997
Wildman17_SA12_06	800.643161907621	3.23166308799105
Wildman17_SA12_06	820.18517655201	2.89953442849683
Wildman17_SA12_06	821.042167727369	3.79578291885522
Wildman17_SA12_06	836.735830605897	3.0747632486987
Wildman17_SA12_06	863.801267135857	4.36617848741553
Wildman17_SA12_06	809.498658120003	4.73842914274458
Wildman17_SA12_06	733.753353863621	2.07332981323933
Wildman17_SA12_06	812.950720046088	3.72021131429952
Wildman17_SA12_06	764.664230071356	2.60900220498997
Wildman17_SA12_06	857.7496056697	4.30899895360157
Wildman17_SA12_06	792.013200314027	2.63368455132352
Wildman17_SA12_06	772.786441769609	2.4879939273873
Wildman17_SA12_06	750.798155148709	3.05568590862905
Wildman17_SA12_06	783.779474396065	3.11177008905522
Wildman17_SA12_06	806.767933202538	2.6727640562239
Wildman17_SA12_06	758.800897046197	2.60901703668207
Wildman17_SA12_06	785.166575384159	3.18661021641049
Wildman17_SA12_06	870.333712326782	3.180141384093
Wildman17_SA12_06	805.7881664055	2.51014200743153
Wildman17_SA12_06	766.284155097378	5.54621283093685
Wildman17_SA12_06	839.284967350449	2.42591830152305
Wildman17_SA12_06	826.69270255856	2.75907357665865
Wildman17_SA12_06	768.457619714956	3.92683839761641
Wildman17_SA12_06	808.153787572485	3.60677325821797
Wildman17_SA12_06	747.391189116404	2.41672292391085
Wildman17_SA12_06	868.052510486105	2.58860262951206
Wildman17_SA12_06	804.247779235827	3.57998335346674
Wildman17_SA12_06	762.80132817958	3.13263204518169
Wildman17_SA12_06	817.326845713505	2.23108701763981
Wildman17_SA12_06	759.314769004125	2.12075503617034
Wildman17_SA12_06	764.829862044135	4.4104052033681
Wildman17_SA12_06	879.381064437388	4.63505898367165
Wildman17_SA12_06	786.871593660046	5.68054854606627
Wildman17_SA12_06	783.129710931078	2.6930663568466
Wildman17_SA12_06	838.142183003802	3.08573447355149
Wildman17_SA12_06	771.689169487392	2.64963369802353
Wildman17_SA12_06	808.07456301052	2.71968079276083
Wildman17_SA12_06	880.235100245141	3.00096688187883
Wildman17_SA12_06	864.538869249675	2.06116476503797
Wildman17_SA12_06	788.710398628736	3.37641836282585
Wildman17_SA12_06	826.371890905786	2.72573804759616
Wildman17_SA12_06	776.467801927423	2.94367378142622
Wildman17_SA12_06	828.935408310403	3.00925048244461
Wildman17_SA12_06	869.265894519545	3.48968350380963
Wildman17_SA12_06	823.719685118225	4.55368139757978
Wildman17_SA12_06	834.585322478808	2.61131593489318
Wildman17_SA12_06	760.397785833534	2.91653950830538
Wildman17_SA12_06	820.428258556364	3.45514971696263
Wildman17_SA12_06	789.286195454403	3.80946665889741
Wildman17_SA12_06	815.367154003356	3.1081643731854
Wildman17_SA12_06	826.103750907248	3.08016929526071
Wildman17_SA12_06	799.7054204735	3.3451479389166
Wildman17_SA12_06	834.96411857914	2.40582659341056
Wildman17_SA12_06	819.069111042731	4.95447241369605
Wildman17_SA12_06	817.065484332292	1.80375232429012
Wildman17_SA12_06	853.442191601004	2.35575264114535
Wildman17_SA12_06	839.737945364987	5.93998525853045
Wildman17_SA12_06	749.980725055006	2.97617855869858
Wildman17_SA12_06	849.270599228886	3.44540129964035
Wildman17_SA12_06	804.338757046842	2.00948040364726
Wildman17_SA12_06	830.215180966847	4.34230897742381
Wildman17_SA12_06	847.684071506359	4.17049468265915
Wildman17_SA12_06	854.108285701166	4.17103397169981
Wildman17_SA12_06	845.201635844842	2.06989637898917
Wildman17_SA12_06	773.001084337246	2.93517545886113
Wildman17_SA12_06	796.735292009272	3.09828872599584
Wildman17_SA12_06	816.540121670093	2.54087616125091
Wildman17_SA12_06	737.363265584644	3.75271682902553
Wildman17_SA12_06	849.344175199377	3.01608451012432
Wildman17_SA12_06	863.097495296822	2.92807166694582
Wildman17_SA12_06	832.124800181569	2.87123065491475
Wildman17_SA12_06	795.621410724796	3.65023686701667
Wildman17_SA12_06	865.519554612472	2.98664152348747
Wildman17_SA12_06	828.616556983358	3.7132897079973
Wildman17_SA12_06	826.826159932393	2.71075561753629
Wildman17_SA12_06	750.906491088332	2.51466075060041
Wildman17_SA12_06	791.167436655766	4.02655547083135
Wildman17_SA12_06	801.856975056935	3.03018256926747
Wildman17_SA12_06	747.818047899534	2.0486833365062
Wildman17_SA12_06	749.108071509484	4.60092808853216
Wildman17_SA12_06	806.598710120821	5.5061975406681
Wildman17_SA12_06	826.603377053536	2.17635978139971
Wildman17_SA12_06	832.218574111945	3.50318996092454
Wildman17_SA12_06	812.086619529599	2.1612788819811
Wildman17_SA12_06	784.542628939251	3.92955033845958
Wildman17_SA12_06	807.092341810139	2.35858994017382
Wildman17_SA12_06	799.286614801035	4.2857063864661
Wildman17_SA12_06	796.9181612106	3.85507752539406
Wildman17_SA12_06	754.513582850613	2.67689970530671
Wildman17_SA12_06	760.12447585387	2.46310093432329
Wildman17_SA12_06	754.514193571474	2.7242647184037
Wildman17_SA12_06	841.774057960147	2.78002052197589
Wildman17_SA12_06	788.799393509129	2.65922074869611
Wildman17_SA12_06	793.479721953635	2.5347701048057
Wildman17_SA12_06	860.589697500434	4.70957636551758
Wildman17_SA12_06	842.155919700013	3.13567231582606
Wildman17_SA12_06	845.747078385289	3.5963317522129
Wildman17_SA12_06	752.333205222769	2.27257455620961
Wildman17_SA12_06	799.228831983958	2.93718602867239
Wildman17_SA12_06	833.396416664629	4.33631676976275
Wildman17_SA12_06	828.69498660729	4.76270237242302
Wildman17_SA12_06	856.086298824302	4.3221030619083
Wildman17_SA12_06	800.994156309138	4.12315708735473
Wildman17_SA12_06	810.227500945345	1.57469804625052
Wildman17_SA12_06	840.099807355392	2.86598056231943
Wildman17_SA12_06	767.167507410113	3.85571250086588
Wildman17_SA12_06	757.406810430316	3.24976643950506
Wildman17_SA12_06	762.560753782988	3.28630286974799
Wildman17_SA12_06	823.138837012341	3.44340527902165
Wildman17_SA12_06	854.10970057754	3.46211651632859
Wildman17_SA12_06	761.222768523357	4.16068651217549
Wildman17_SA12_06	849.988763234134	3.57956210954798
Wildman17_SA12_06	789.429145199519	4.51337600440193
Wildman17_SA12_06	814.731639149977	2.20773701161269
Wildman17_SA12_06	780.46195413305	3.10081328233939
Wildman17_SA12_06	784.692926987837	4.11208476963697
Wildman17_SA12_06	824.774295998517	2.37873169862395
Wildman17_SA12_06	772.160664286479	3.50267289587427
Wildman17_SA12_06	831.960672690638	2.12847574979431
Wildman17_SA12_06	766.063587945107	2.99044018011031
Wildman17_SA12_06	870.199894908033	3.45650001812636
Wildman17_SA12_06	733.882881965728	1.91892742498537
Wildman17_SA12_06	820.026859347363	5.46820600510315
Wildman17_SA12_06	794.885326695305	3.08405536146655
Wildman17_SA12_06	755.631903281338	3.44748886183726
Wildman17_SA12_06	834.941701834104	5.50602379868536
Wildman17_SA12_06	844.62920826725	4.11285386660462
Wildman17_SA12_06	842.646148511294	3.36075485865329
Wildman17_SA12_06	809.061834097329	5.0636460764179
Wildman17_SA12_06	817.600645889014	3.66339618286675
Wildman17_SA12_06	791.712589811626	2.56617911485997
Wildman17_SA12_06	875.037624236092	3.61081516367764
Wildman17_SA12_06	835.833135238691	3.45548293230585
Wildman17_SA12_06	854.820207851408	4.03677334038521
Wildman17_SA12_06	842.202093613168	3.88456402252195
Wildman17_SA12_06	814.439800134358	2.96079915401747
Wildman17_SA12_06	763.281598637713	4.01774822556437
Wildman17_SA12_06	766.158324163454	2.06161412725874
Wildman17_SA12_06	756.45123987589	2.85292503433407
Wildman17_SA12_06	869.580935781789	4.75740416049117
Wildman17_SA12_06	793.539260295685	2.77778483055247
Wildman17_SA12_06	845.890626961287	2.23865473228329
Wildman17_SA12_06	835.515364360399	5.65680061182695
Wildman17_SA12_06	828.852512868255	3.19817064548328
Wildman17_SA12_06	790.753072730257	2.89113305976009
Wildman17_SA12_06	752.798851636348	2.58421280386552
Wildman17_SA12_06	793.656473492221	1.82607896416595
Wildman17_SA12_06	856.915580793374	2.76334936861398
Wildman17_SA12_06	776.731478698773	4.11078801218759
Wildman17_SA12_06	817.657290989667	4.9588726917512
Wildman17_SA12_06	813.785645551628	4.20693564582231
Wildman17_SA12_06	786.17723651417	3.28264785958649
Wildman17_SA12_06	813.96069607913	3.18966610371895
Wildman17_SA12_06	817.312015914163	3.93546523421666
Wildman17_SA12_06	815.317704214751	2.5255007239436
Wildman17_SA12_06	769.930740853903	2.29818851698931
Wildman17_SA12_06	800.419487032164	3.28215051462507
Wildman17_SA12_06	803.211852810649	4.14448491686454
Wildman17_SA12_06	778.062288782273	3.44591388736978
Wildman17_SA12_06	808.844440083294	4.14661022765644
Wildman17_SA12_06	783.207664315926	2.3054138841896
Wildman17_SA12_06	807.113372914656	2.47403862403687
Wildman17_SA12_06	817.566912074861	3.08906257423034
Wildman17_SA12_06	795.141337354269	3.66008548792327
Wildman17_SA12_06	813.490382831624	2.97639844118738
Wildman17_SA12_06	845.953572972855	2.86814783974215
Wildman17_SA12_06	838.367204786588	4.78360966808973
Wildman17_SA12_06	838.282543876109	3.8363206351948
Wildman17_SA12_06	790.262466793239	2.56573030643605
Wildman17_SA12_06	825.350194189791	3.04498114560371
Wildman17_SA12_06	848.440001498627	2.85913304888504
Wildman17_SA12_06	790.658488746773	2.13932226294136
Wildman17_SA12_06	792.656855431261	4.30116616380913
Wildman17_SA12_06	818.964391924539	2.33892080337862
Wildman17_SA12_06	782.324776278379	2.16592716594955
Wildman17_SA12_06	758.362313968088	2.62555096699267
Wildman17_SA12_06	831.61999695245	2.6704757210939
Wildman17_SA12_06	796.021300060302	3.06183184070746
Wildman17_SA12_06	780.475081435508	2.32185284486616
Wildman17_SA12_06	792.043597215922	2.94642620570033
Wildman17_SA12_06	841.090620850806	2.17415267285516
Wildman17_SA12_06	735.31588340368	5.09723708158927
Wildman17_SA12_06	822.974529505359	3.48073409183233
Wildman17_SA12_06	792.391927927036	1.79680426007607
Wildman17_SA12_06	807.738450278999	2.40622024687118
Wildman17_SA12_06	791.567746214237	3.88002320361387
Wildman17_SA12_06	805.544724980738	2.31252388665916
Wildman17_SA12_06	882.632560659318	2.65334397835909
Wildman17_SA12_06	779.478728036082	1.82842444819361
Wildman17_SA12_06	739.07535631567	2.36073270249465
Wildman17_SA12_06	801.355343742341	3.37578939446874
Wildman17_SA12_06	845.989963644291	4.42222592943334
Wildman17_SA12_06	798.775242334766	2.95477053933755
Wildman17_SA12_06	823.625418636144	2.42784596966327
Wildman17_SA12_06	790.700604109069	2.55622417055922
Wildman17_SA12_06	832.730659910876	3.08450256621712
Wildman17_SA12_06	771.334048892134	3.5268415125882
Wildman17_SA12_06	852.840931851834	3.13807082260906
Wildman17_SA12_06	817.458228070008	3.00056688172024
Wildman17_SA12_06	857.247496861006	2.80044880152063
Wildman17_SA12_06	821.439200455489	2.24074488602283
Wildman17_SA12_06	813.935902919865	4.87577515696678
Wildman17_SA12_06	789.60840782069	3.980736988998
Wildman17_SA12_06	858.917179934374	3.90426944795352
Wildman17_SA12_06	846.775653342564	2.91506977096554
Wildman17_SA12_06	810.854125912923	2.37427213414172
Wildman17_SA12_06	814.760933119337	3.06751137627099
Wildman17_SA12_06	835.538938525189	2.01677617892574
Wildman17_SA12_06	776.243932117544	2.12539579317715
Wildman17_SA12_06	762.701418136563	4.66751394013924
Wildman17_SA12_06	780.248714279556	4.70227666673311
Wildman17_SA12_06	784.941077300092	3.29462150221688
Wildman17_SA12_06	803.858766749891	3.7072617757869
Wildman17_SA12_06	755.64134722574	2.05497875504099
Wildman17_SA12_06	801.4693446814	2.54608654371504
Wildman17_SA12_06	788.960745550304	4.63871259938782
Wildman17_SA12_06	799.614448421596	3.80138572254518
Wildman17_SA12_06	832.968725464884	4.15735312413275
Wildman17_SA12_06	841.317626922098	2.9714869848191
Wildman17_SA12_06	795.022576036869	2.84111759910836
Wildman17_SA12_06	785.961187482938	3.24771304874715
Wildman17_SA12_06	806.94922569105	2.43184789315631
Wildman17_SA12_06	865.559964357385	3.45472431356971
Wildman17_SA12_06	778.097358965885	7.01201015024389
Wildman17_SA12_06	770.798077093875	4.9832233446284
Wildman17_SA12_06	859.318323888341	2.86237045211636
Wildman17_SA12_06	806.864846787465	5.76047422149341
Wildman17_SA12_06	839.070488512471	3.56787512428056
Wildman17_SA12_06	829.934864566904	2.0565195588254
Wildman17_SA12_06	838.299099456316	4.00432654958549
Wildman17_SA12_06	806.27294886607	2.69165020274958
Wildman17_SA12_06	847.208340745598	2.09188297399533
Wildman17_SA12_06	774.991474018365	2.75594516116939
Wildman17_SA12_06	784.668902520074	2.36545398890132
Wildman17_SA12_06	801.188739221552	2.06674284826804
Wildman17_SA12_06	754.60466403851	4.8076037822526
Wildman17_SA12_06	814.309797045205	3.26471945352827
Wildman17_SA12_06	785.051293952894	4.50634329464708
Wildman17_SA12_06	841.290806364531	2.88719095387617
Wildman17_SA12_06	835.653525492629	4.52050681606567
Wildman17_SA12_06	764.85143981992	5.14252431226066
Wildman17_SA12_06	848.769439781539	4.05136602124608
Wildman17_SA12_06	809.012423504841	4.07521532508138
Wildman17_SA12_06	769.39972807828	3.96310267556264
Wildman17_SA12_06	839.989072105945	3.38229167777513
Wildman17_SA12_06	766.307158378106	2.36143189458079
Wildman17_SA12_06	808.266704434867	3.72335475215211
Wildman17_SA12_06	759.731927991172	2.13041041783369
Wildman17_SA12_06	824.532396590751	2.80029968369005
Wildman17_SA12_06	837.389218994931	3.17182430205049
Wildman17_SA12_06	814.054881851574	2.73121274185771
Wildman17_SA12_06	775.124782940578	4.26097116462309
Wildman17_SA12_06	824.452513916928	3.7294780391615
Wildman17_SA12_06	804.695848318841	3.2037778413245
Wildman17_SA12_06	822.34970470237	3.13679870383358
Wildman17_SA12_06	809.997973176104	3.75196668076523
Wildman17_SA12_06	810.089202484162	2.61914165605089
Wildman17_SA12_06	855.760053485288	2.18035533718361
Wildman17_SA12_06	813.792920957225	4.32864902610117
Wildman17_SA12_06	882.891945672947	3.42225979485222
Wildman17_SA12_06	811.365666894329	2.39689019759755
Wildman17_SA12_06	854.007360548636	3.2946975559196
Wildman17_SA12_06	782.694362922275	2.65370420622759
Wildman17_SA12_06	787.724846087937	2.50232611105599
Wildman17_SA12_06	797.639539772956	2.07777622876172
Wildman17_SA12_06	846.500384287662	4.21098079486656
Wildman17_SA12_06	863.178574439613	3.86890587635304
Wildman17_SA12_06	823.529762319621	2.97744288107043
Wildman17_SA12_06	817.685023651666	3.98140254283032
Wildman17_SA12_06	830.280341574728	3.81451209281263
Wildman17_SA12_06	794.204054556185	2.24543657808759
Wildman17_SA12_06	804.156760469886	3.77363063902138
Wildman17_SA12_06	843.31593040628	2.23120330334181
Wildman17_SA12_06	808.194480885354	3.07974773534083
Wildman17_SA12_06	820.796788984403	1.80876098784041
Wildman17_SA12_06	816.704322091054	4.79222137405087
Wildman17_SA12_06	743.292159085388	4.69390566940711
Wildman17_SA12_06	789.645485176661	5.21942390059557
Wildman17_SA12_06	843.001236145561	2.49704947972028
Wildman17_SA12_06	774.303560931955	3.73827713806101
Wildman17_SA12_06	756.911917604687	3.0918502442566
Wildman17_SA12_06	791.308693625472	3.59053110650618
Wildman17_SA12_06	839.241767402093	4.21588808900655
Wildman17_SA12_06	838.167724149419	2.12296474002086
Wildman17_SA12_06	765.211555461106	3.20590463933132
Wildman17_SA12_06	779.826937402826	2.36498501309094
Wildman17_SA12_06	751.108409682906	2.46561197274861
Wildman17_SA12_06	826.925732183122	2.86041213380974
Wildman17_SA12_06	794.713918140796	2.19285692480601
Wildman17_SA12_06	789.665416468614	2.89612300377378
Wildman17_SA12_06	853.151748793207	1.7033918145865
Wildman17_SA12_06	839.313529435909	4.17360480777381
Wildman17_SA12_06	796.599050113481	2.47103591598225
Wildman17_SA12_06	746.39979428061	3.46116876061755
Wildman17_SA12_06	816.581054121839	4.12127779995696
Wildman17_SA12_06	855.870990968426	2.88324705824196
Wildman17_SA12_06	773.196461544532	4.64017598925098
Wildman17_SA12_06	747.712821341687	3.14272595089586
Wildman17_SA12_06	828.68368371961	4.86074532751213
Wildman17_SA12_06	757.689013182274	2.93260015314733
Wildman17_SA12_06	793.022371459809	2.66109347463553
Wildman17_SA12_06	771.840631638364	2.42184936627806
Wildman17_SA12_06	839.376512302395	4.6328758250807
Wildman17_SA12_06	816.526403763211	2.71411482101613
Wildman17_SA12_06	762.469359017006	3.64581195916812
Wildman17_SA12_06	834.397890248843	3.07628128276684
Wildman17_SA12_06	769.28198836627	2.35195230699053
Wildman17_SA12_06	879.630518879965	2.79311810018089
Wildman17_SA12_06	800.146801926453	3.20134808171595
Wildman17_SA12_06	817.930081309889	3.49954715928183
Wildman17_SA12_06	780.693312325609	2.35500950642985
Wildman17_SA12_06	830.656537614962	4.3584590571402
Wildman17_SA12_06	757.266520610538	3.84151042630293
Wildman17_SA12_06	879.557152610924	2.47018702030752
Wildman17_SA12_06	785.703483665994	5.13329120995198
Wildman17_SA12_06	800.281351204975	3.86886117113245
Wildman17_SA12_06	858.81527604963	2.22435067499747
Wildman17_SA12_06	803.215989514879	4.20544377425518
Wildman17_SA12_06	860.167404419338	2.55975011904822
Wildman17_SA12_06	777.564455168644	3.79260254899161
Wildman17_SA12_06	744.411766655963	4.951233194582
Wildman17_SA12_06	783.025919952045	2.63338274370963
Wildman17_SA12_06	755.614426597101	2.72586514776898
Wildman17_SA12_06	802.096102079731	3.61354546090135
Wildman17_SA12_06	792.570511532581	3.40860638374529
Wildman17_SA12_06	784.999112131906	2.94237625033133
Wildman17_SA12_06	849.419145892732	2.70286579933562
Wildman17_SA12_06	755.087023741501	2.5217977848496
Wildman17_SA12_06	768.831508303061	3.83718018352838
Wildman17_SA12_06	880.080469558426	2.49381580033723
Wildman17_SA12_06	766.425715389539	3.44514110300281
Wildman17_SA12_06	809.512098529631	2.34841706517726
Wildman17_SA12_06	777.146433892898	2.79349308815696
Wildman17_SA12_06	786.456415475219	3.38765417393979
Wildman17_SA12_06	774.645191974384	2.31189469838172
Wildman17_SA12_06	788.112333941902	2.4329125623388
Wildman17_SA12_06	812.369422471072	3.64375479970011
Wildman17_SA12_06	770.607536074718	4.31272658395538
Wildman17_SA12_06	843.685113900967	4.35885032491313
Wildman17_SA12_06	847.13510795486	6.3477282840182
Wildman17_SA12_06	820.044612866814	2.42015107553592
Wildman17_SA12_06	792.414941069371	2.42133659945364
Wildman17_SA12_06	752.844553940843	4.23089154753211
Wildman17_SA12_06	743.450920623788	2.58951174742645
Wildman17_SA12_06	775.490308341915	2.49581597351743
Wildman17_SA12_06	840.892940616882	2.06405136354627
Wildman17_SA12_06	826.058836984415	3.65945138305115
Wildman17_SA12_06	776.190666988486	2.8007054947639
Wildman17_SA12_06	744.376855707683	3.86444646909969
Wildman17_SA12_06	832.288735975128	2.82585541564416
Wildman17_SA12_06	742.331680483552	2.85213558087317
Wildman17_SA12_06	796.266679557819	2.8978350553318
Wildman17_SA12_06	813.364447231328	6.18178856787832
Wildman17_SA12_06	792.814197378726	5.22965103803628
Wildman17_SA12_06	822.39804444171	3.87246591036663
Wildman17_SA12_06	805.85855109327	5.66879731468365
Wildman17_SA12_06	792.699975301243	2.70822694973952
Wildman17_SA12_06	772.35462585764	2.09308232313685
Wildman17_SA12_06	850.786821557625	3.26341922361825
Wildman17_SA12_06	804.654132566032	3.2542380922022
Wildman17_SA12_06	851.418520677995	3.20706530953698
Wildman17_SA12_06	820.737631133275	1.94444364650541
Wildman17_SA12_06	832.800859825157	2.49060765791156
Wildman17_SA12_06	850.568271075718	2.5587791648836
Wildman17_SA12_06	809.747686033292	3.6305082714545
Wildman17_SA12_06	828.72218526396	3.67484412362188
Wildman17_SA12_06	751.525677632139	2.59565510902136
Wildman17_SA12_06	851.253610136815	2.96128830341237
Wildman17_SA12_06	766.775792948621	3.72164778772678
Wildman17_SA12_06	774.514774702493	2.670399578059
Wildman17_SA12_06	804.255424998792	5.53936848518045
Wildman17_SA12_06	810.714230316077	4.54908198828944
Wildman17_SA12_06	765.015560179683	3.25017912296647
Wildman17_SA12_06	876.469941331696	3.66673809311628
Wildman17_SA12_06	817.276748131086	3.79174160734769
Wildman17_SA12_06	809.011561016253	3.76947737201213
Wildman17_SA12_06	876.677108975729	1.99449735354527
Wildman17_SA12_06	831.282342073942	3.68229125678087
Wildman17_SA12_06	788.858143445573	2.31525382198981
Wildman17_SA12_06	837.686842017514	2.33247557665435
Wildman17_SA12_06	800.169091759477	3.63585580146831
Wildman17_SA12_06	798.129866413899	6.29244590793458
Wildman17_SA12_06	765.429332925536	2.8508789769376
Wildman17_SA12_06	753.24351162219	2.66294380528773
Wildman17_SA12_06	780.051990435912	2.52970532898917
Wildman17_SA12_06	822.385274156847	3.5732516854026
Wildman17_SA12_06	874.520008209101	4.20126770292576
Wildman17_SA12_06	804.572420327354	3.46852870972405
Wildman17_SA12_06	762.682653255697	2.55080254332717
Wildman17_SA12_06	861.198905875553	3.86006025378287
Wildman17_SA12_06	841.821364379493	3.69081110295502
Wildman17_SA12_06	789.845374657043	3.84074255349825
Wildman17_SA12_06	816.481152335018	2.36160492026222
Wildman17_SA12_06	856.78950092443	3.15249317101167
Wildman17_SA12_06	841.626985683149	4.39267797924179
Wildman17_SA12_06	869.827992974578	3.81194457719324
Wildman17_SA12_06	824.715464825175	3.06372263492761
Wildman17_SA12_06	802.465517074194	2.89013680696042
Wildman17_SA12_06	836.373260707239	4.545721105105
Wildman17_SA12_06	798.154284506734	4.68062143239568
Wildman17_SA12_06	793.93329726854	4.3579433352236
Wildman17_SA12_06	765.018943266277	3.31535421238471
Wildman17_SA12_06	797.288043894196	3.95076167314942
Wildman17_SA12_06	794.923717148809	6.84956560467772
Wildman17_SA12_06	769.430227310423	2.60716616308823
Wildman17_SA12_06	797.753543946452	3.08877308820961
Wildman17_SA12_06	812.217241322357	4.37939005546888
Wildman17_SA12_06	869.3228722708	2.93986137676725
Wildman17_SA12_06	753.644194927175	2.58308347586715
Wildman17_SA12_06	893.348359357231	2.56814722920822
Wildman17_SA12_06	794.04623618711	5.58798173578219
Wildman17_SA12_06	838.988173448604	3.17755869730741
Wildman17_SA12_06	803.450700371992	3.98010414756607
Wildman17_SA12_06	781.106206517802	2.87560217931752
Wildman17_SA12_06	858.535283461544	3.38985200280169
Wildman17_SA12_06	821.420378425606	2.73812233197315
Wildman17_SA12_06	758.099676276618	2.35645447067496
Wildman17_SA12_06	756.967175140078	2.91140254091731
Wildman17_SA12_06	802.871140422579	4.23950111346783
Wildman17_SA12_06	747.944372445255	5.99934044556929
Wildman17_SA12_06	783.589352625707	2.66725035125516
Wildman17_SA12_06	830.342277735898	3.73883644288126
Wildman17_SA12_06	848.675661525419	3.88009616447885
Wildman17_SA12_06	797.904650191467	2.33238240600002
Wildman17_SA12_06	740.132254999469	4.24787159184043
Wildman17_SA12_06	804.695267160661	2.9859463420457
Wildman17_SA12_06	775.743680488055	4.58694265506341
Wildman17_SA12_06	880.849224010522	3.48606139946096
Wildman17_SA12_06	773.686208584447	4.37239950853424
Wildman17_SA12_06	766.439632061807	2.56934097762126
Wildman17_SA12_06	813.359688803549	2.88218404226895
Wildman17_SA12_06	748.804248162212	2.29021651724239
Wildman17_SA12_06	841.981920305437	3.17757696611756
Wildman17_SA12_06	805.846746307901	3.1394722029066
Wildman17_SA12_06	807.08135177387	6.27268841579867
Wildman17_SA12_06	770.288837264856	5.00562228255015
Wildman17_SA12_06	837.38842222019	3.4268552386122
Wildman17_SA12_06	849.839713271225	2.49840461136045
Wildman17_SA12_06	756.817947445123	2.02334917458425
Wildman17_SA12_06	806.756584714181	2.60568451922402
Wildman17_SA12_06	891.509244123496	2.62992613037737
Wildman17_SA12_06	783.495532927613	5.74989573600794
Wildman17_SA12_06	886.993881403306	2.41936786406365
Wildman17_SA12_06	802.299315146782	4.65602367723949
Wildman17_SA12_06	782.86891555019	4.31164699155462
Wildman17_SA12_06	835.018826022265	3.0467033901823
Wildman17_SA12_06	838.710076496853	4.62724211573101
Wildman17_SA12_06	729.302342739488	2.63793536124062
Wildman17_SA12_06	805.308093889871	3.47100888075025
Wildman17_SA12_06	848.179975836628	3.3585701621643
Wildman17_SA12_06	861.028044819785	3.10855317266427
Wildman17_SA12_06	787.38269179325	3.39075018423287
Wildman17_SA12_06	849.310324255278	3.03111353788263
Wildman17_SA12_06	835.913888915435	2.42265027926283
Wildman17_SA12_06	763.840589526458	2.62712457577457
Wildman17_SA12_06	805.623991622069	2.128470563605
Wildman17_SA12_06	765.128839050281	3.87048270274456
Wildman17_SA12_06	826.941270242843	2.21189842355449
Wildman17_SA12_06	831.468917958205	4.55302163954262
Wildman17_SA12_06	782.939150080112	4.15270540978154
Wildman17_SA12_06	826.770385906736	3.93099717057196
Wildman17_SA12_06	764.493031202065	4.17290939828692
Wildman17_SA12_06	827.018858617492	2.41059706557414
Wildman17_SA12_06	762.807954533897	4.58947102941931
Wildman17_SA12_06	778.510622319787	2.60912939275226
Wildman17_SA12_06	830.565383300059	3.63866757398494
Wildman17_SA12_06	793.229467965832	2.85535958945398
Wildman17_SA12_06	842.323792695107	3.08414137380734
Wildman17_SA12_06	782.61155507041	2.46296119618112
Wildman17_SA12_06	897.090838934481	2.85201164517165
[truncated: 918,001 more rows]
