# Supplementary material for: Coevolution of craton margins and interiors during continental break-up
Source: Nature. 2024 Aug 7;632(8024):327–35. doi: 10.1038/s41586-024-07717-1 (PMC11306106; doi:10.1038/s41586-024-07717-1)
Supplement: Supplementary file 6 — Source Data Fig. 3 [file 41586_2024_7717_MOESM6_ESM.zip › SourceDataFig3d.csv]

rate_km_per_Myr
25.1867957385693
21.3792481192421
12.5007258926217
10.2225269117559
5.91325294504936
3.36976193933338
13.7935218148968
9.2180230865651
36.4982125510614
32.3311665346853
8.88783864119178
38.3249102013528
14.4799961342535
40.0756499948025
36.3339900885472
40.1627059406083
12.815036501757
52.1315575815118
78.2106418279676
12.6393656497305
13.2554441499314
7.88819842201061
74.9075878174712
30.5462479846371
13.4284023222978
27.0788603932937
25.7474179924733
11.4005368954603
14.5419631549953
11.7828390298867
10.6309950058843
21.8984174447441
25.9659078184578
17.9310341685988
23.6473394776273
20.4615662981462
16.1816423117784
32.4142942864681
26.5608310461696
23.5374343929889
576.890510259463
30.567882243792
12.1213798716672
9.82564606992465
4.22022605565486
2.0541632656749
23.3168281646685
14.6121917100192
45.1290049504006
17.1037511288616
14.8116924127601
66.1967606720052
42.399194852964
42.2607624071314
17.728802753376
51.5177684579484
72.0435845222317
10.0170854585651
23.2401572995248
17.5912357407138
5.19992182149456
40.7293913500943
14.4436440104267
30.1277511334825
27.9660413773214
13.1610689746191
14.1367823697014
11.0790973411776
10.5177158053731
21.459170971016
26.2395327367443
16.8373275546822
22.1751118902682
16.1928132894461
15.7591490720218
26.5845688566424
24.682286645617
23.0894845174978
28.4274203145835
16.8506211896762
11.2893060507716
21.0908766392849
3.68445949599623
3.05935893757164
3.21218851308825
14.0744502720361
12.0438016349367
67.4941261052327
15.1123636144188
61.6618405802082
12.2121420611338
19.9625567896571
42.1847262109651
48.5895920275053
12.5166888550483
50.0552191740807
74.673051768217
8.96679106795577
24.7879361753913
24.5059586362326
5.0154633367616
17.6471812270881
20.1772357586217
13.3561417387981
26.2877402475882
24.8590133039199
12.2037922923255
13.7125500109829
11.2080346695123
9.85062905016429
20.93364791781
23.0541133456958
17.5409002142499
24.5076592365008
14.909740199229
17.5390372219664
31.1758088339616
29.0882217660794
24.6214818641576
321.27289037856
30.795188587818
13.0576594257824
9.02643777331691
33.0885530645389
4.33993337028844
3.21825857447175
16.4473544738593
10.2835078826404
34.1760945667952
63.158723429952
12.1842424629344
11.5068798727948
60.7194768996457
43.053530705116
25.1679335261666
13.1755329413918
50.3506491400856
73.0805534790262
10.482024797078
12.3147439015568
28.2681137253032
21.5759090850529
5.78799452806244
18.1376747576058
13.842805381075
19.6370723021163
15.5038699746491
12.0646592189246
19.4241271555814
10.7714546715527
10.1934646572742
23.320361271645
22.3798386776504
18.2378844006074
21.103381628023
21.6621780201369
16.9351549692855
31.1655420947634
30.9360411574805
23.9251416069051
33.2621293926854
20.1643347929599
9.26240248218963
6.18191039051419
4.83988359088722
2.66473743604721
5.70394038595761
25.1140269078193
14.4454786679771
35.4018511844243
7.04653636313555
12.0218650036704
32.6739206547128
41.8006199721495
23.8020644596513
13.0387808752559
51.0199302510854
70.4840239609203
22.5324497929678
6.78069636484753
4.98310276682616
41.7114748496926
74.0264748524119
14.2963515116044
18.5808920905141
25.7452607989432
11.6326840260371
14.2680914417393
9.70426237315932
11.1543890193592
23.1713000438232
24.1959261871394
15.9816641383585
23.7882296732011
15.8310829531765
14.8619274263577
33.8757853566931
32.532004477759
16.5845830491857
35.6284231015463
19.0963336729543
9.64006855404918
5.36472413531007
3.13363527354475
3.7972918184002
9.11955646932647
14.6725068745817
3176.58589228337
11.1931186604236
13.1678811048659
64.5518918534758
42.5195026916745
39.9674544037304
25.5840606502092
54.2452607277392
73.8312975213459
10.69608358444
13.1427286961777
283.589691099575
126.057827239231
5.9279621120433
44.2372137821948
19.1885271674623
14.0255075311381
14.0481883001254
24.7343163301825
12.6158806615145
12.9662184095228
10.8878565908854
10.6715588722741
22.6664014611381
23.7234630156558
14.9190361491168
18.2421137577916
16.78551332767
15.9994480120862
33.787164617846
33.2437658923474
22.7497424142954
32.8304114105847
29.4144345001763
9.83108009072773
4.54716140478561
2.76252916280932
11.5565356000405
17.3789483724202
64.2718774995147
37.8697227920615
11.6622556714228
12.9012827660812
36.6407114618528
46.9753560488264
29.5908262511567
15.9469500247403
55.0874639039962
75.3080063814112
9.92553817137437
5.27651421045716
137.264596750535
90.7547219995106
6.04745760138912
116.35651243143
14.4495908961927
14.2551154134649
30.1745502507363
25.5998460849622
12.2111036922045
12.587772398327
11.3123739025277
9.14012551752277
24.385759636506
25.3406698477973
14.2494539354346
17.2958812575563
20.7505950174108
16.9700407069348
33.594607621137
32.0229452376157
24.0729591190841
42.6229532003499
16.8427842804374
9.842373068752
20.2398389101054
4.56572772075218
3.16122089569142
3.94495053507116
12.5068397981005
19.9907523074807
42.9651104894272
20.9734892066228
65.9688278110746
14.5384233817361
56.7004457611807
44.0696073861349
30.4226997239417
13.2266602387263
51.8946208443643
75.2477991157243
10.7181592137532
41.1675985683067
65.7585222652649
8.72980217288531
35.3319219696668
44.8287416332262
14.3163923281882
25.9253154748041
23.5617016503938
12.7042469045171
12.7965696474969
16.1279080020462
10.5426377441431
19.7010978236733
23.9274458265524
15.5706250311541
16.8260338119895
18.0677180311182
19.1403146423366
35.2852379439408
33.8956469303371
24.7880390993119
498.681279616591
23.5349274001185
19.1951734919764
9.19785738129525
70.1178185319802
4.83664640216359
4.73879213018524
2.23649421751897
3.95107972006919
10.777836433576
8.47218264260454
20.5189393132737
7.77626919643821
1281.02134256339
11.7282710902655
68.8787300348402
42.8107845126434
31.7707743978957
13.2350725907769
54.031000193671
70.085634334129
10.1735278229202
8.89587587191713
5.83385183519935
15.8871473852999
16.5499252061156
13.8812225837306
29.6605687127461
24.1342705619012
12.7614459182702
13.1976255869259
10.3649911771301
11.4452339416258
21.5642052821226
24.5193971401926
25.1469206914503
23.979354736361
17.1767789419985
16.3592090183842
32.0473740768777
34.4677503508414
17.9271784749408
28.2870030018452
9.31058352326335
20.8471194062719
4.35000486963126
4.02505014200852
9.29644241126443
22.7091799048516
7.29598822226708
33.158416203224
27.3304220731824
13.1975258628342
23.3357123535199
35.707953051772
32.8283336841066
29.6927421951537
52.2854057333968
78.4775340775183
13.9856121166467
5.79388556282516
5.44737589511769
139.39764451684
22.7627628299237
13.3487241306456
24.0550419796011
28.7459055031472
12.786051104472
19.4987374421825
11.3193302643892
10.6512344841115
24.7755048543568
18.8918401143035
17.1275878128663
22.9719010698763
20.6433700923127
16.5198504739162
30.4694118204397
25.5811401476982
23.4767549551842
37.659276844194
66.6613071600517
9.56372338529743
9.96643254245633
3.96446239011935
2.90467450986766
5.70579284922937
14.4308572180232
46.4514160020139
12.2921937672591
81.9048068441584
15.866628965236
27.2782800424454
40.1323529005682
34.9383542530303
18.1683337394088
54.2169184343129
80.425376387187
17.9245100469333
5.20178401801656
20.8186481552433
7.1726310211041
671.75694398052
77.0628638231298
13.7209013867704
24.5523022500917
23.5863172323413
12.1615231576187
13.0384195389015
10.3349435715073
10.7166774060008
23.8648880119027
24.0374990442255
16.6545075954002
23.9866723418892
20.4898749510445
17.8974231294601
32.8495541831826
26.2293449088035
23.9976671425153
40.8879315800957
12.2973179233913
9.43813533907977
73.4040228943711
3.55683814767334
3.81084013473428
14.093206696944
22.9224283906975
50.1959992715823
398.570194870338
13.739696283918
11.4254429903174
15.1218565125188
182.419599419104
43.7496503455697
55.3803472287151
12.1506705809289
54.4405638775857
69.1346531640577
12.3354653325745
5.81331530318313
118.898940182105
4.931681164657
39.7632459884663
52.2406383967974
13.5036198646462
21.74411267602
26.0139661374248
11.5937460972573
13.0525045725492
10.5046431732412
11.2203427784672
22.8544271189616
25.1502358420222
15.5377744347586
19.7402777908783
17.1740086403815
17.0038109790117
34.2963614085589
34.0099220547794
22.1786326501673
42.7398774109594
11.8284470296201
9.26481482966824
15.0293381016363
4.88667085505995
5.13550510992657
8.17850836152302
15.9837921502971
16.7447233982109
275.391748496663
8.63811780156195
13.4215290054213
57.5730989860641
44.2127607584958
58.8464707989209
20.7173718832652
51.7631696652937
70.158515025759
14.2191889143362
25.2520659006579
51.0772735161574
90.8523348115241
5.24015956360993
576.106351456552
18.3165731231472
14.3346220156849
15.38364464488
28.9276976865715
11.599051857157
14.5432128752773
10.5195170145127
11.2784891989515
19.2753945822621
26.6085829571749
20.0157164102741
19.5778278912097
21.4487509686823
16.2795683346952
33.617298486131
28.3484604438
23.7272415839588
23.0447648704743
12.8213969008645
9.39319868213969
51.4096142495178
5.13674643898074
11.3009336688904
5.02162103574852
23.5170185380341
19.9674462558851
14.9949321685233
20.7950879711074
68.7702099512678
32.0582443269206
49.638938816082
18.6602002855024
51.2859446758758
75.8862721639024
25.8504895844664
4.66118358007253
12.3991418360291
18.19563391899
14.7455767009816
22.9689003510202
25.6798940558267
12.722645252855
13.5577259621954
10.0651609505478
9.90866081791283
20.0059852484362
27.2609199597205
15.9310858777288
22.2912820632841
20.7509961982854
14.8348523127718
34.1058561437873
21.0106714143567
18.8826381771595
2159.47236741493
36.4718990090352
11.4192724160968
9.81603946940944
5.0486265369054
2.46719884522312
4.7508165403077
15.2655332392509
8.42912388028662
9.30111287409993
15.0530873931815
23.5598258103018
45.5081119528815
21.9256696794401
14.9735180656138
39.565770925403
75.1302482888092
11.6188470432536
5.36214519046215
140.030919795141
4.74542741977696
19.4435393069788
13.9791078704413
21.1218223909693
23.8847057487165
11.6650487783578
16.0794329615276
9.73286860081328
9.36732616324849
19.4278304785703
26.887024965265
15.1959190850128
18.7396956107644
21.3022597693562
18.2546148303721
34.2423321899884
32.702804425324
23.5214124971085
33.1537336078239
13.286058446766
9.09547917641749
92.2689865370803
4.57626429634156
4.30332929631332
7.73606847357788
15.7537868387092
139.391855999639
44.471862575605
11.8975897090028
92.7423645707833
14.1809139378753
68.3314618370175
35.7517552519367
24.7328606194266
19.4038759251295
27.0350642127254
15.34016413912
10.6024947017927
12.7419788137446
23.422355426009
56.0095117763
5.66562668092274
16.6830022058675
13.0662915667627
22.343322707934
20.8655317666795
13.1532292120568
14.5416867633663
11.9763872944649
10.663800595074
21.4733807635938
26.5610901579554
18.2766537568707
21.3581752442355
19.2847046732033
23.1715985499233
33.3282246647017
28.6558853393615
23.356167136558
37.4482173785918
15.9503966147359
9.19227082717182
68.5494908328072
10.3641348241295
4.90261306922289
2.43620910394966
10.5729517697482
17.3525435455934
42.1562276125974
17.8359875791839
12.6573548060396
68.6758559737679
27.9026912334899
27.3910751913512
12.6488739380213
52.0974001044532
73.714434830873
19.5687252899123
19.7119091276591
4.88847543346675
37.5935934978078
16.3401116819423
13.7445607676696
28.9670492893824
26.053427237072
12.3511344554478
15.715856857283
11.219631062853
10.3890655386495
22.7932700677026
18.3784452912261
16.134051164869
23.0570768485327
19.5889570247453
19.7445692189324
33.3719124470364
33.635538309407
23.2086562117271
32.9884321486001
14.2710113937189
9.59171928038304
81.419943477745
5.96405346927857
5.63165150387921
2.84212894346513
8.58642581077474
21.9398772822082
14.9162949410747
827.247114421319
7.70090163249996
15.4686640466669
48.2425902842049
42.7699149075918
27.5353721878494
12.7196778519461
55.1124251596896
76.5035645290086
10.7479301833393
8.74547978092676
23.9612786565464
62.3076424491316
15.1332406725819
14.3483880528203
18.1119934592106
25.0963134867296
11.7221736159121
13.2574492030761
9.68808749646575
12.3002535242081
24.1536105310674
23.9239608154031
16.8278510574034
19.086910276411
18.1352783824198
17.228929956805
30.1866337855249
27.5522912962858
25.23517830315
25.8710260627095
10.7373825585312
9.92342260379698
5.97802700595955
2.41507395374432
5.19387002032788
18.3973240574203
21.7335536801559
24.7463667274343
19.7405592779967
12.8332619300797
61.8566270797836
42.1284852905596
21.4836764009303
12.4911897169327
50.8751611482825
73.3315825575246
23.0380423014291
9.37640164142667
7.44311310058579
51.3515352718801
17.2711674750202
13.53547051451
26.0778914887043
28.713420861111
11.625245334392
14.0156746154983
10.6492919957892
10.2083814869806
19.8185388651006
20.1073377954908
18.9839298424052
24.0184442091325
20.2490027613776
19.1052095644497
33.3637742934224
33.2243789116035
24.6088753159338
33.2658205682092
10.1566369413688
9.45599459557288
6.59499755742486
4.11753822479063
4.45892422581003
8.08176159594083
11.9015033063769
10.0646018666743
48.8937795406788
7.89180189122993
12.40349748899
52.3553530238395
30.5527161492833
22.458173811868
15.2576307566516
25.4745682387132
80.3181024314599
9.57852746313344
6.96308753590007
65.3257072897236
821.999913838105
14.4408649277426
22.808923343073
23.4794849327963
12.5192840628826
14.4039192700979
11.045769518702
11.7367412328822
23.2190033031992
18.908363081387
14.8397416169585
22.1501333018067
17.2115371214005
17.659882761514
32.0109153938086
32.2000679018158
23.4377693128362
28.8832096771746
44.2040969208711
9.607355344243
40.5797595685611
4.70810722486159
4.75272335458377
8.80914210263632
7.56159090739515
26.7493819927427
42.3433488040733
11.2740165434292
17.7706138961025
61.9669914558199
45.1521469077343
60.9205684328469
18.8659976185838
42.4190407828059
78.2239112361149
5.49529903171785
5.42215264283554
14.1946579382003
18.8106098623939
13.9613682209564
22.863002622363
28.3795219011712
12.8966389481699
13.6953405596116
11.8687979304796
11.1550212920224
18.6605135645868
25.7945367340572
20.2964361841791
23.9954133435832
20.3240837919432
17.2874125635931
32.2740104363485
33.5426451945899
25.401940607648
27.3524043845245
26.8196032469983
8.97424397900194
5.01534529809136
4.28360337497702
4.15252211116878
5.61453549095721
17.3165664783215
27.4102352613707
51.0430429289777
11.5444848759213
14.2604501256715
64.4401494042991
40.3765964262968
106.446990375315
12.4986824326224
47.4182132319886
71.2660370968872
16.5622532368218
12.6140054060639
6.79242425199495
23.7409752719778
23.0437424336719
14.2844450226363
25.6827312989898
28.7262699537916
16.2110797954655
21.6011568108614
10.6818452675263
11.3856539484938
19.9526898107535
23.5011470308579
18.7944021674025
24.9115438357597
17.7433790810823
16.8673593726015
30.9711062174737
33.3266687306515
22.912387250812
38.9088328018874
13.4332683803746
9.34616198283776
5.57432596127364
2.88358860453269
4.18212843500569
8.72989132757827
143.408069320108
490.941641871114
24.5871787909631
196.86517332024
11.4832475409733
53.0491310071915
44.935511401873
61.5311131029583
13.5276315269393
52.0712025232652
75.2904526536427
13.8864061988113
24.8951197417934
5.39430516690908
15.4456881419464
16.8193864298288
13.0178237643195
23.5228561288728
26.2772733588615
12.3757602606043
13.4738358284195
10.0445298389901
8.20168281560803
20.7398000079802
23.8479816095589
17.1939925611871
22.4801083546771
18.2409706370116
15.4153457039636
18.6331532835811
34.3653570085629
23.8344715314079
33.0485203694025
31.400114595384
9.19629831101487
88.1027866303462
5.15921220113213
5.57084764983572
9.44268788716092
9.12996674867109
12.7842576780341
34.8810163317002
16.8562674140895
104.393107142798
11.4909652014072
69.2852985760003
44.2747300207191
31.3158042389835
16.9782021650008
37.4781173229648
76.7029903914128
11.115400160247
21.8804572388917
38.8769566408393
4.89970742193341
15.8451594716129
13.1280303468245
22.0584438705845
26.3910111451859
11.0551784906534
14.5577100954094
10.2688471032278
9.33238780814633
23.1789996318501
26.159838211444
15.7989228828918
23.0358359742332
16.3551097747457
16.6712295963571
34.3270175851179
23.9610261091833
19.5964043406338
35.5602029073306
51.7751572408021
8.87638480021299
4.16204748049376
2.36124125385332
3.67460019093145
12.5866604518434
7.90671263701174
7.97350513673448
14.5407164058342
30.8848443801384
29.0524129975028
27.9286050932352
20.4115096515946
50.9022433765235
78.0251309971132
10.3415577132829
182.585483951709
5.29901579323816
85.083062725084
20.6929294838048
14.8097668611534
29.3888954879303
29.3700660269127
11.4519595144016
25.2955420614674
11.1011313794872
10.5850868095071
19.1096898698156
23.284188465001
14.6371017141675
15.6923411511737
19.6826953035243
16.4922207948738
31.9777281228716
32.1752497307613
24.3011082414602
24.6658907034663
50.7032678847118
9.21722913092546
45.1587530489653
4.56125054239341
3.00064390047064
8.42502004966371
10.5525274516921
12.5932172855294
53.6005378974753
11.7923543486477
13.77969509316
54.3308447531955
43.7160472431399
30.4163962355174
48.9417360725279
54.0434942285562
80.0612955104231
11.2899406956703
44.2592350542927
4.67484611844057
112.854275216824
13.4264777579111
25.0372451751783
9.51651095292613
11.7561502833459
15.6568068550173
14.8322038065027
11.7894127615918
23.6026342654637
23.859770700655
20.731131294518
21.7742276659935
19.572369466187
17.6892137620656
32.1285905349974
32.1101104753501
24.4622484488907
29.097154354744
29.9730966924665
11.0346216402011
306.564158490017
5.20406733274558
3.44042677335081
7.33058048100023
13.2801018345458
48.7755076751739
9.08359393412491
13.592577511455
28.876464599816
43.7376873055746
35.4399621819627
14.6860261954758
54.8333726698981
75.9832838274068
12.2664271457919
5.45105208837431
16.3509044763784
13.6991881539898
31.1887069311433
24.8150143080501
11.7873345954827
15.8706122660507
11.8501227547072
10.8914038792742
20.0980099761546
26.2174514175893
16.8178332402801
21.1084760729936
20.8590134059483
16.3440732698363
34.5226072391203
32.0859641019954
23.3210630221968
31.1212046848677
12.8548122141835
9.13021386807495
7.05741275197123
5.73818702084507
3.1953325448617
6.66674986758871
14.3975124011251
9.61966543380521
60.1746453525462
12.8622461987976
12.4824021590822
30.6080911081448
46.1966977239377
46.0919729534681
28.2042838215635
56.2079927635665
78.9389629995336
10.1922003887608
20.4898079742853
5.93870487598944
75.0084030576439
13.7878678448886
19.4482861322171
23.3024333034712
12.6179492477566
12.9171704190178
11.94099689204
10.8429368645605
20.8412322328232
21.7657644895234
16.727461320509
22.7823702413106
19.8446124031111
16.9589456328593
31.7355348854306
30.4889635026007
24.9110147677664
23.7869095900715
19.129305966687
9.23322993128171
9.03495826333328
3.81270592132606
2.79647595914039
3.77031555026035
16.891869479681
17.8494986017586
55.3727006022196
7.79873763756063
117.585016011041
14.1656987913658
69.1009124442023
43.9977033693339
25.8501707786206
14.086705391886
38.2105036942021
75.0972336667266
24.1608051626417
5.08066351426377
97.024138961157
140.802174956481
6.05498043823106
41.5595189354044
79.4834060255564
13.5280355142712
20.7461074349231
16.7332773722985
13.3587964670582
14.4357254692695
9.7493149464788
10.644547485988
20.6234263632639
16.4800281822284
17.1447040714861
22.293781303442
20.3580691280779
16.8814359348741
22.8097162663578
30.8778768149757
22.2203350913863
26.801497185739
70.6894164896098
13.0092865074248
8.86033461547746
5.95300540246937
2.87351480530176
4.02036872940603
23.0148473943197
6.96134894202493
10.5180986212505
94.3842422092405
11.2040223388423
55.9368420022183
41.5052180507673
48.7704590552318
14.721615439902
54.4227077644187
73.7563164146173
10.194285022088
10.2583759473731
20.0655820135154
5.1297769389474
36.0615501702966
14.0205708744327
22.9997913049535
28.9434033040448
12.7456097696636
12.9730244264553
16.3265517410617
10.3857898306232
18.387386956741
26.0087433242412
15.8296946279473
22.6270929268554
20.1871473178712
19.6305049373224
34.0089816736408
31.8396217862896
24.1096266638921
34.0379017137771
28.5177100459868
9.23002284940414
303.78116188027
4.00808619553892
2.41605026820985
5.81746230652484
14.4553120754873
12.7348679043547
10.1725666488641
12.2042932352745
30.5803295716547
35.7447951762726
51.9438610629006
20.8848560780644
53.0409526765631
76.8041363148365
20.6749845778183
9.32248910507736
14.8624575421856
5.46868695218514
13.5829729558069
21.906864765503
23.9703493815126
13.1042462487417
14.1701432871286
11.3697767066186
11.4287366272194
22.6639144529984
25.5002105460218
17.9219690745743
24.3151339769917
21.3064842259599
18.5177583301182
32.1063227655511
32.5947002630767
22.7885361461115
37.8421640851738
74.1483439310554
10.1321015132849
8.47989002883402
4.78186438595723
3.46081607677398
4.24480543036881
17.2850471849087
22.2295393478414
11.5175516231059
321.036602643714
14.1566052337396
44.2273600322101
40.5482301901729
31.9600278323268
21.391597412949
55.8174949066651
78.4676376647912
222.705376897365
43.7492414599896
9.5484651569448
13.2577186527738
31.6707834551819
14.5118883086591
12.8961833343544
14.9757001322317
10.3336480027238
11.0924823140641
19.6803798036483
24.6086713349403
16.9512944477208
22.1766876120966
18.763299548646
15.3321408994844
31.6322693652765
32.8118822195488
22.9369795259533
37.6742108693628
18.7110072768272
9.53915901364106
36.4135804460449
5.32496489974701
2.19875058335237
3.49982153995301
19.6870832073782
16.0290006084843
24.7426179543162
8.09106079738672
35.8692065912946
16.8809965515889
59.2901159230755
45.1795582342977
40.1797852696689
14.6243367974211
50.8098248407762
74.1285031001603
12.3599261715425
17.1647959277721
28.1687607229992
5.52072323801204
16.3555597810391
14.6022947658274
26.6284547028464
24.717847370298
12.4966826653733
14.0307745762179
10.6353543338072
10.3631919828742
21.7327809464636
25.3249711625647
15.1860911450185
19.2757558999996
19.6985002019247
16.7366616626754
32.5037135502295
30.4412822712367
23.2698190297384
48.7043682256241
13.0260423191151
8.99454082879468
68.5142023398689
30.0669472800145
5.01441336710572
2.73469130051067
7.64357274146443
9.65928666742781
10.7803856370296
7.48494456638338
109.271585261798
14.5139080560542
69.2310930402317
41.4629538163838
32.1934602295197
26.1706121099138
52.0075534953235
42.5097739663999
10.2969124890581
4.91734868293943
83.3272255654709
31.4654529262429
13.7935062329944
20.664671103957
27.7968825840242
12.6240542075247
13.5958127837808
10.7149660845803
10.8417239131328
23.1718680910836
24.1326385449042
21.4320917723477
24.4281648400996
18.6355957049187
22.1374856122328
31.011178854091
32.788898529972
24.1119678584849
34.1890321156283
13.9604862856902
9.18541326205666
5.99301106275239
4.54826974077736
5.50317504904613
13.5854068934155
93.209822105928
51.281692963855
7.3220801460145
107.319298902297
10.7015857723718
41.875804952661
31.0560325536184
26.9398635799362
12.4551977214822
54.3543757704986
48.9441520832304
10.0663792629196
18.8792790703208
24.8164512945175
85.6200762361086
15.0658276395796
27.2093385833995
24.8786356621581
11.8799244039979
12.6583064748047
10.908960793892
11.1158040512062
19.9885854442511
27.0023831693698
15.8441524871546
23.5750920174312
18.8303179059984
17.247437882652
30.4377422468286
32.5990034265901
22.5483272202708
25.9860878428228
11.5241927216891
9.86009617664153
181.51035523308
4.27958035007994
3.91694768154228
6.75783631864171
22.3976676819365
13.9408636563754
36.8853070018022
6.01137437501232
15.5261647539816
59.4869466862185
42.4462938085739
30.6262575714232
12.8985320931192
50.1412319173583
70.8132956157867
10.6593814586674
14.9438459548287
3617.43216976261
32.7351541281127
5.24037439978464
29.8526081449346
14.4104203463717
25.9966656144554
25.7881959699811
12.5968843950392
14.2554103454948
10.3782422156707
11.8650498341023
19.4709617860798
24.6618978379889
19.3558177596958
20.7279804875298
21.4942440585712
16.280475041761
33.7608426807232
32.2350606363111
25.463526791494
25.3393665334214
25.9393146773567
9.83700154654046
7.93566427755737
4.6520244013956
2.51128833683087
6.07111383823621
13.6645670720067
14.840186283739
13.6971865998425
12.1364661443979
46.6356968361218
42.9320685591762
32.3745095640049
15.1136608530079
53.6487987163294
75.9744148209416
10.1115661294788
8.86698927002672
9.99587075176595
5.39239901212041
159.469332676945
18.7472531480486
12.8343793200339
29.2329498267659
26.3810309737484
12.2926934202085
14.3384190338622
11.0389138555574
8.51961133071714
18.9265680579404
21.9316570192487
20.2610047651642
21.4991811754253
22.088605817867
15.1324595179208
34.2819162317478
30.504949071127
24.3288624768249
38.4567237888061
14.5505054967947
9.46000950460457
5.41780643196224
5.29962980598322
3.97756414340069
12.7008982349594
23.4533326691099
42.8247908816688
9.84286016987206
16.5953002591399
69.1948187859617
33.2637414706859
40.546203667132
13.4167859935638
52.8593232154505
73.9868880158323
9.17720587967667
26.8516392326142
7.7675049698381
14.2766341585027
31.0450735108674
15.1658817636966
28.6592540465146
22.2876629616838
11.9543019699676
13.8754150436657
10.0994068209275
10.5665372447892
22.3718147076093
23.7490105160206
15.9808642112082
25.0925764290797
19.5092006356161
18.0094950875802
32.3589472650465
32.0132154069689
22.5801302271278
25.1101606864558
21.4780212947171
9.4155905658004
40.7321319775213
4.22126090858933
2.57838402768444
25.9340349051212
17.0544551233648
27.7659044004165
139.48766706874
12.9299826516845
252.872294573484
10.5589092665793
69.4203295151626
44.4616881984479
49.1148283414643
19.73616154779
53.8777486877787
15.6169030845806
10.2201644088574
19.2679940993573
89.0318585007369
5.15104805281121
66.3741947015372
14.340820300314
18.0003582080277
14.9160926161062
15.88913109265
20.1593545687228
10.1024249515464
11.0789679659565
20.3594521063612
20.15967367747
17.2937119531273
22.8649220421546
21.4898638406148
17.8251461536158
33.3583151734639
31.7991423266849
24.4087338484079
195.345855535858
24.6221259483949
17.4896335981834
9.06849418661186
80.8033702637048
3.91752747695417
2.68343132741573
10.1872859231511
14.359067804322
9.25388651074186
9.95724726652069
11.4265866843811
60.2538533527892
41.9945117755495
23.5873391457424
13.9239903792796
53.6094636605838
75.4559919601602
11.1474351605985
22.6828964400958
5.32311977893484
225.696572322188
13.5232812122088
24.9907904736196
11.4299754627769
12.7880641462085
20.8131097018023
10.8132235779241
10.358911342225
22.8918161098841
27.283554506539
14.6934831930533
22.877509750128
21.7760615548069
23.6671078904215
32.2413209961271
32.8577170197086
24.9949240514136
37.3281734672487
16.862686377856
10.29690285249
98.1818997648675
5.12866488089166
2.65489966341825
2.69417882751194
19.3016085575593
17.4423136887491
941.388284703592
10.3583274419796
13.3185636555497
60.8429293154184
46.8633082554312
38.2795040973184
33.2574295445514
53.495026951195
77.133617774179
10.8286563568067
6.74824781022302
11.9305213661639
5.02307578925028
38.0053452729266
17.5158562796154
13.2093185153175
28.669745900453
23.9569890103009
13.6865881030228
12.5511434690422
11.0285385257236
10.9851730779861
19.9336148336123
17.1042690311381
15.8517388986118
22.4746026006099
16.4277981950025
20.1125664331937
33.4931564323919
31.7565996557895
24.1430892633686
25.7173887626292
16.608385209485
9.23740864905934
17.653526415556
5.59975060386281
4.11333920110746
11.6537713959266
9.10366885468215
19.2040250892264
115.475759267363
8.2463960232708
16.9942380611744
59.1928064650314
43.5921549889357
20.7230895130097
14.0620546901439
42.930725245813
77.5960950981803
19.8063061479851
41.0377519868532
4.71615705922644
16.6573774319324
13.9867567107098
23.4037886244123
28.7584304787084
13.3925081954274
16.5735825197777
17.7828831500485
10.7391470472506
24.9089890252828
16.3051777384711
19.9854379898287
23.6951628159712
20.8397357030235
16.5577003264243
30.3305863721914
30.4863113287898
17.7548586913367
168.713113218973
23.4222189504891
12.8129781378749
8.81893111432125
28.5371127784138
4.8352761654448
2.87826797874014
5.27643606635735
8.34166084474174
18.5627460482885
60.4315687791619
15.8601043703008
89.8312574118214
16.5652243493403
64.7400107876329
43.7543672557827
62.460217946308
16.0537601294795
51.9212122552441
52.6245478948837
132.340073117098
21.3145506113916
76.0395654304196
6.92564236792215
945.800007487812
16.3282103817541
13.7793591876499
29.8731270031268
28.8284767804558
11.8777432330207
32.5059115687529
11.3701774841662
10.2409240754309
24.0747160986537
20.4331105382565
16.0598306738277
22.4215879142248
21.8654812917212
22.3379539359687
30.9332686246823
31.5269666213589
24.4904555564338
33.396616188891
12.1326184038724
9.20177802162799
309.1137316958
4.55820726401015
4.49920035269043
4.48983540141632
26.1041508773682
12.1127556579511
49.561520806005
23.673490578112
13.3211228698922
24.7365153365667
43.4320382959869
26.5462785390135
14.6608681628124
55.4807365118124
75.2703359898682
9.7198860214713
633.794791547722
15.7437893748823
15.4238732024302
13.0947749472018
28.2602538232283
23.1477319190426
12.4024491900451
13.5394774414674
10.8633240306064
9.71106743167998
21.7406407777326
24.710790920083
15.9109152529781
22.8031744985981
20.2104100531565
17.3580611929251
33.7125307942605
23.0932977501921
23.7641603684872
30.0621430342095
13.8231151628548
9.43790175612121
45.1404192891738
4.32169234474815
3.77844002608627
8.99966575873935
17.3174985524549
16.8120106691086
36.0743349014894
25.618677864727
54.6580721518958
16.3090882251625
24.2335066099866
44.6616692234481
36.2409169565655
13.9147141560213
45.9710458328134
74.0830344878235
12.706437949015
24.2233963794429
6.06247428327193
16.6411389914607
13.3353500355273
17.6056999875573
25.2771158921799
13.3813490846117
14.6920294309599
11.5673566204962
10.3893162441764
22.7056000296596
26.3209929570149
15.8482777049823
21.6601205863842
21.7652424659406
20.0374076944172
31.9535376590286
35.3535717052737
25.0200223322777
40.9013498940842
17.3345163502708
9.36851554387924
12.6079901589894
3.7886432350385
3.32764772757734
5.15427157757513
10.845445882797
10.7875067410971
63.584545222781
13.9732864758432
11.6758726355666
67.543812535345
44.7033099254957
45.316676466326
14.7497944745402
48.3591242713432
75.5021895783921
10.0843809047671
16.1693282616397
18.2514354484119
8.85432198924318
18.6864054479816
15.8190256983139
14.4755044979504
20.5549790038651
26.2911352244673
11.7579957502243
14.387359705228
9.98675854960111
11.5007000415298
18.3643009268758
24.5258675880906
16.8272583904502
23.494276540946
17.6623341102622
15.2733129308695
31.938884120114
31.0799984908063
23.944610403773
31.3767405871937
10.5253576321549
11.497298024895
5.79864533705233
4.01941290575405
3.82711805209505
19.988716983488
14.7200703150703
54.0687407536723
11.5193933642374
12.8097097956549
57.9263751021332
31.7702685718007
33.3469490161001
16.942531186175
31.0836674809435
78.0363312063403
12.4121471337762
31.5297206109983
5.82526420532227
20.0573845788571
15.0950351587157
21.160744511498
29.0672633675506
11.9114476932257
12.5329326233811
13.1884365974787
11.2750553945308
20.0159485524281
22.1354254481756
18.3341355938601
22.3552182635055
21.661897523927
18.3792367149434
19.9332832912904
34.9446027182438
23.7120798165663
26.2402389166637
13.4932340198195
9.81019149455582
9.60935094397029
3.9757119459541
3.57005147520416
6.2947935087727
11.7295780087655
38.6298494098999
21.703801683291
12.0556238523618
51.1603113583121
41.9653105727966
35.033220274981
13.3434895191313
51.4574341873187
78.1550134705902
10.7411400472894
10.3876342816053
80.0441578200459
7.355300544276
92.0532997098738
19.9198605750083
14.23057031281
23.2924710543896
27.1964982895599
12.9100319076523
25.2885074412771
10.2222948614087
10.717112245165
20.4633724760156
27.0505842879896
16.1240699224961
23.558663607016
21.2624113624991
20.1443393995395
32.5712221929284
31.0302409303781
22.7791955283199
24.6229227469775
12.6043385878898
10.9596675485304
111.528409706296
9.01009158443518
5.3260063591415
3.05754377892201
8.59612676020047
7.82609418722627
746.577457481225
118.862659669598
9.45766184906603
12.8226490726763
55.3866439457988
43.4323500229728
26.6800245069804
20.8102630207685
54.5481073526717
70.0383599317283
18.3122256064892
93.0557459508425
31.2112780572861
8.51878355082886
21.6943151516153
14.1724680622514
18.3594869886479
26.3800922532722
11.4628880201022
13.5630854597238
11.4162037384075
11.8515224514941
22.1047447644496
17.4669927713961
16.052403123701
23.6512389833494
20.261892685387
15.6901673660054
32.4264002960085
32.9045677407126
23.3676025849584
20.8173414250259
26.9784212719687
8.96539790650681
7.41705634987817
4.94189335191064
3.19093989204727
23.0476078137267
9.42404586786725
48.142061947222
44.5256717273951
11.3080049958664
16.2077390488653
66.6095366782109
40.0195308980892
25.2789776790403
28.7410116139176
55.3319912428737
73.4420353696677
10.0455698547785
31.728997902137
5.26469363157415
31.7215087780358
16.3936809926512
13.8739859919553
30.6114840338248
24.0146086035443
11.6941870057447
13.8008463480745
10.7306068151255
11.2229774978776
23.0091695476441
23.9759505060228
18.1927786939255
20.5345058773814
19.4527493208417
18.9756814335328
32.365865004222
31.1390069176876
23.7018105562099
23.3099945252723
21.2127366296798
9.6675359313644
78.0511885744554
5.80936901628914
14.5439208796805
7.5612321365986
10.2275429371987
14.7536436159605
28.2035516163221
10.3554097960854
12.2249048784429
48.535584414687
41.4638107708327
47.7196957601286
30.768078201782
44.3671878364202
78.2210297126702
11.0783025833555
5.6979912744989
80.7458994004565
11.3587478312267
4.92892512138467
25.1102529631336
13.4566514757582
16.3726481518329
22.6161003561469
15.6900035228265
36.4383138756983
11.0184889563331
8.52588051560041
19.4555294339688
19.940682905928
15.9580013906627
20.222010346878
18.0079900824391
21.0139115701108
24.7213725726355
33.0751264339592
23.6613677859672
35.8585597995862
9.08615763043759
[truncated: 783,133 more rows]
