# Supplementary material for: Coevolution of craton margins and interiors during continental break-up
Source: Nature. 2024 Aug 7;632(8024):327–35. doi: 10.1038/s41586-024-07717-1 (PMC11306106; doi:10.1038/s41586-024-07717-1)
Supplement: Supplementary file 7 — Source Data Fig. 4 [file 41586_2024_7717_MOESM7_ESM.zip]

Archive with 8 entries (8 files):
- SourceDataFig4a.csv
- __MACOSX/._SourceDataFig4a.csv
- SourceDataFig4b.csv
- __MACOSX/._SourceDataFig4b.csv
- SourceDataFig4c.csv
- __MACOSX/._SourceDataFig4c.csv
- SourceDataFig4d.csv
- __MACOSX/._SourceDataFig4d.csv
