# Supplementary material for: Coevolution of craton margins and interiors during continental break-up
Source: Nature. 2024 Aug 7;632(8024):327–35. doi: 10.1038/s41586-024-07717-1 (PMC11306106; doi:10.1038/s41586-024-07717-1)
Supplement: Supplementary file 7 — Source Data Fig. 4 [file 41586_2024_7717_MOESM7_ESM.zip › SourceDataFig4a.csv]

time	0.0	1000.0	2000.0	3000.0	4000.0	5000.0	6000.0	7000.0	8000.0	9000.0	10000.0	11000.0	12000.0	13000.0	14000.0	15000.0	16000.0	17000.0	18000.0	19000.0	20000.0	21000.0	22000.0	23000.0	24000.0	25000.0	26000.0	27000.0	28000.0	29000.0	30000.0	31000.0	32000.0	33000.0	34000.0	35000.0	36000.0	37000.0	38000.0	39000.0	40000.0	41000.0	42000.0	43000.0	44000.0	45000.0	46000.0	47000.0	48000.0
0.0	3.8192094605836835	3.8268611405358977	3.834543537765534	3.8422568375888866	3.850001226815891	3.857776893765041	3.8655840282785467	3.8734228217379476	3.8812934670795505	3.8891961588105604	3.8971310930246856	3.905098467418754	3.91309848130873	3.9211313356467334	3.9291972330374287	3.9372963777554513	3.945428975762376	3.9535952347242604	3.9617953640293746	3.9700295748058343	3.9782980799400796	3.9866010940949326	3.994938833728278	4.003311517111784	4.011719364350052	4.020162597399834	4.02864144008952	4.037156118138884	4.045706859179345	4.0542938927738295	4.062917450437621	4.071577765659107	4.080275073920759	4.0890096127203615	4.097781621592944	4.106591342132416	4.115439018013689	4.1243248950153975	4.133249221042301	4.142212246148581	4.151214222561173	4.160255404703162	4.1693360492180185	4.1784564149938594	4.187616763187741	4.196817357250858	4.206058462953721	4.215340348411688	4.2246632841108624
5000000.0	-3.131829268250825	-3.1575540018747725	-2.9933187314491607	-2.7892320075502433	-2.5565571060274443	-2.3096821158852094	-2.0402730449609265	-1.751098200986068	-1.4425861031374392	-1.1197703064957083	-0.76608364791406	-0.4284193130395235	-0.10155272791732059	0.23061995102082639	0.587379004825492	0.9261531893999284	1.2070008732916306	1.503643796103083	1.7923466603383866	2.0779825223610273	2.3516898533239035	2.64369657498575	2.957960249055083	3.2773598419454455	3.542389658968586	3.781587481771193	4.029187257493613	4.279426958328571	4.510538322794784	4.696966071366406	4.894994445938015	5.1041178684883075	5.327288196711608	5.52829650958858	5.775098239032253	6.013890493436205	6.222209586350925	6.440214116718344	6.642227274441002	6.856730916392877	7.106085410035738	7.353442525699571	7.606869053684552	7.856717647302205	8.181370829240276	8.48111446414296	8.79587062487529	9.130238326215963	9.447783452193542
10000000.0	-5.072144680817156	-5.029532809613522	-4.727598638373797	-4.369688099325852	-4.0245284424949075	-3.7138241547050885	-3.4144796165878195	-3.070701624982817	-2.7088978358021065	-2.367994120717045	-2.0542193103864284	-1.760353430313423	-1.503301452328731	-1.223818238680448	-0.8933737340798084	-0.5485789983701201	-0.2318796602800798	0.07086671654070778	0.32900538499996507	0.61115660692781	0.9242442309768044	1.2552997600744982	1.5638824748178155	1.839116335353878	2.1517745780318074	2.4807148588630845	2.8204528502755126	3.107525587103029	3.3701211839803316	3.65440685674947	3.9485806987347627	4.233510830438441	4.518429371936934	4.800874184141344	5.097902189413253	5.397705114705699	5.705894536870657	6.024051182205516	6.324556653578657	6.582010405109529	6.876997570907693	7.160093944029478	7.443475289478577	7.720495910098402	8.013784574800896	8.316466010039868	8.590224674731303	8.883928693215012	9.197907139473571
15000000.0	-5.798371498035638	-6.272252163808653	-6.149862045060036	-5.942115430197325	-5.696835730436814	-5.433228243546807	-5.152242164813159	-4.860635286586348	-4.523785688068937	-4.188004529960128	-3.824935130818509	-3.4928627204168325	-3.1967153289701313	-2.8960147845703865	-2.5521943182610523	-2.2229518890816795	-1.9196531707411366	-1.6148607327903057	-1.2741814611056428	-0.9506552407850631	-0.5929841147593718	-0.23040343207292024	0.11688521002476492	0.4505278789488407	0.7875788074328793	1.1231090874795748	1.4505908256252578	1.779890128681036	2.1011555059863607	2.4371496453306993	2.754691429034433	3.094537227444511	3.439619886001333	3.7778860528892855	4.1292867556538155	4.487370943740749	4.840382872167488	5.17449575128024	5.497476832466161	5.850105820073051	6.226439814843128	6.614185185147939	7.000154074370785	7.344440975419952	7.63723964228079	7.929671631140582	8.18150318294918	8.482395571401158	8.817891487243509
20000000.0	-7.150233838038416	-7.775406697230334	-7.602966702410784	-7.320548002749457	-7.028455751602182	-6.7328445166355255	-6.439637560985925	-6.14153935307809	-5.837736089382652	-5.529808307871859	-5.2032681389634945	-4.885366290925928	-4.562481661916097	-4.255601399673356	-3.9574702451815704	-3.674091140294345	-3.3595170438471085	-3.031261550493641	-2.704183165893107	-2.3880844863775894	-2.0734120628262116	-1.7588888961220188	-1.4499602651366283	-1.1679929320729434	-0.9090941147876739	-0.6437189154541461	-0.3699176986147394	-0.09296601988597494	0.19913321654058888	0.5271273151429748	0.8462268151489332	1.170603625025849	1.505061972633391	1.8242054874851543	2.1743019408562745	2.562297374812426	2.9547323142901467	3.340274877761282	3.733038375745086	4.068591240519806	4.456554290832672	4.85546282448737	5.237414893990861	5.624608501132786	6.021939944043252	6.429153415949026	6.769816757700561	7.1406511572058795	7.54843474326361
25000000.0	-7.958388676032893	-9.050263762679272	-8.84845752461683	-8.615876328428657	-8.338642447657922	-8.04752329365499	-7.698824181568879	-7.361762088882896	-7.048716057603071	-6.662941313671167	-6.278495956782654	-5.928245009784509	-5.581940805620713	-5.240008564645414	-4.909403096967513	-4.5676885012879795	-4.26983995096818	-4.031302125353844	-3.7327683207802655	-3.4132608800087874	-3.0859280450436044	-2.7695047152410917	-2.4480240110761664	-2.1014169192128254	-1.7544879063073304	-1.4209866460112082	-1.0831053588451345	-0.6908581605815605	-0.2602361933793552	0.14259734658810966	0.5469166821740421	0.9707488187794108	1.4168402855414755	1.8784932769898173	2.3156255037564444	2.706320968168787	3.104199232403891	3.4792012752407624	3.8596583956969717	4.186630971041789	4.5323723036770245	4.850847127517244	5.156926322782685	5.443797014057956	5.639626353752714	5.8305011522091705	6.049352249780477	6.342535618717932	6.681019398405679
30000000.0	-8.480424533164916	-9.686375386890331	-9.498589443281896	-9.196842500696762	-8.85810778124752	-8.52352775482987	-8.242961632285517	-8.004440495117397	-7.759468844892034	-7.510786750996198	-7.207170013597624	-6.8632931982289165	-6.510813514566859	-6.137457990472959	-5.767022477958021	-5.413225382852648	-5.054703402741266	-4.687680476592268	-4.210793873098497	-3.741093909529082	-3.341924823244462	-2.997480984969437	-2.674376805002204	-2.2908832811594175	-1.8756371488701464	-1.4177905696567206	-1.0044580473787548	-0.6527980819288638	-0.27367000428152033	0.1207469756280035	0.4800998482773082	0.8175293239229431	1.1656076750626638	1.4712059735354948	1.7421020268995966	2.043754184341946	2.3720322088104537	2.7236675134508888	3.126101056505286	3.5103393797374927	3.832425269708213	4.207605715905595	4.603710100296051	5.0043929469467	5.439670677371062	5.891891987530902	6.277005657859353	6.595891554250383	6.962551990779471
35000000.0	-9.584854677179	-10.851879257631609	-10.645687591965313	-10.381552411060385	-10.096383009554415	-9.823377236507854	-9.577641232696443	-9.303718625708232	-9.008095060523933	-8.696184287315434	-8.394810000676497	-8.095152702450818	-7.829776530149093	-7.564199592722986	-7.23465951107258	-6.857816080467969	-6.462904233698132	-6.088194783565835	-5.694564776484246	-5.271885775296944	-4.837714947771177	-4.412975118848699	-3.9669135975741883	-3.517413805837155	-2.997414752680239	-2.4878674635085347	-2.004443825450216	-1.5589690133322474	-1.1858382696066894	-0.7326194976757556	-0.2550226122321302	0.18702365067287308	0.6515388330340655	1.0773286152474275	1.4305446194836418	1.8182757547792303	2.2058336086359467	2.6788908131028513	3.210783880793463	3.710625907788063	4.120351241590514	4.543376520365469	5.079875485453462	5.593136487193162	6.0394947104666645	6.482691955953251	6.948383357481318	7.381910230714355	7.777787603886425
40000000.0	-9.936676815945187	-10.84583724741706	-10.590273866903015	-10.27153272789678	-9.996504441036222	-9.649412870830835	-9.285185000658052	-8.950141886126223	-8.58818869366878	-8.28785729081272	-8.052148631754097	-7.778610948279349	-7.452175513198408	-7.101646576540495	-6.729659572312089	-6.410518182586811	-6.058243931350136	-5.768408810999191	-5.41245817410654	-5.022637054488065	-4.639695084983254	-4.286080603900372	-3.9139420455966647	-3.56001106642263	-3.1517151527126366	-2.815919570993524	-2.431891236897605	-1.9821555319675592	-1.5551135967343959	-1.137907174025956	-0.7540751726886074	-0.31668848252354437	0.06850082978551282	0.4919213762726586	0.9016501107024291	1.334875912349236	1.730944194796381	2.075811212442827	2.3916269207053205	2.6758693550056774	2.9349048110915392	3.158729829457929	3.491025570400335	3.932736759594568	4.416286195311454	4.937782507284019	5.388595932354281	5.756944142098439	6.213024961218519
45000000.0	-10.721505511923397	-12.126559690516629	-11.92084578432122	-11.632812002850883	-11.30555838470191	-10.976585969521196	-10.71622086777325	-10.426339932172176	-10.139742203045936	-9.795537989708505	-9.4821030621355	-9.209261738194478	-8.836041773949013	-8.430740381439767	-8.040903219077274	-7.667104315251919	-7.350031703387551	-7.042897210473587	-6.705906618270944	-6.338955324570964	-5.882123019674431	-5.4312650525044335	-4.954887794239994	-4.4767102171877085	-4.019906535405485	-3.5336220605313975	-3.0740057790442967	-2.678191109700551	-2.2942203435333486	-1.9811532138667642	-1.5742532801535025	-1.1624681313313605	-0.8074693101667988	-0.45803025015021237	-0.13921504506297244	0.22446376621509487	0.6044398906903594	1.012411916551401	1.4049345249286889	1.765563120027623	2.122181440969714	2.482187026940169	2.826431071332101	3.234735081400124	3.6569431635647374	4.0883277103274125	4.518941900150192	4.976789040556489	5.481667266909822
50000000.0	-10.94920667616784	-12.44378102729572	-12.157994656060808	-11.905428643397801	-11.610821682355192	-11.294775387693003	-10.936317494950938	-10.585662105695453	-10.26384490922493	-9.969171312668717	-9.629243699867796	-9.229300642101885	-8.834844115327918	-8.477146695765011	-8.218771825377749	-7.99804414830069	-7.723353234828342	-7.438967614296362	-7.086736686102248	-6.685513116251893	-6.227248640823456	-5.786958088209244	-5.491195972455212	-5.189082070800033	-4.886539643588408	-4.549353055521432	-4.109197727004323	-3.720008542795455	-3.3652168717131055	-3.1037456698111328	-2.940892378039617	-2.7551729661458686	-2.522353589261601	-2.15420744400642	-1.7555323153037183	-1.2351082508096667	-0.7289457138848026	-0.2405799030126683	0.16686357205995841	0.5890033954680616	0.9834056464600464	1.378127328906406	1.7052473389736018	2.1068461421106206	2.67888818357544	3.2918102644268368	3.8809972739332106	4.502921875307516	5.102148433900526
[truncated: 1,952 more columns]
