# Supplementary material for: Coevolution of craton margins and interiors during continental break-up
Source: Nature. 2024 Aug 7;632(8024):327–35. doi: 10.1038/s41586-024-07717-1 (PMC11306106; doi:10.1038/s41586-024-07717-1)
Supplement: Supplementary file 7 — Source Data Fig. 4 [file 41586_2024_7717_MOESM7_ESM.zip › SourceDataFig4b.csv]

time	0.0	1000.0	2000.0	3000.0	4000.0	5000.0	6000.0	7000.0	8000.0	9000.0	10000.0	11000.0	12000.0	13000.0	14000.0	15000.0	16000.0	17000.0	18000.0	19000.0	20000.0	21000.0	22000.0	23000.0	24000.0	25000.0	26000.0	27000.0	28000.0	29000.0	30000.0	31000.0	32000.0	33000.0	34000.0	35000.0	36000.0	37000.0	38000.0	39000.0	40000.0	41000.0	42000.0	43000.0	44000.0	45000.0	46000.0	47000.0	48000.0
0.0	0.0	-0.010966462727041382	-0.06312347793161432	-0.09552488838429563	-0.11573310918670066	-0.12841775145372258	-0.1364614554700574	-0.14164327613515093	-0.14506089645609332	-0.1473914161010974	-0.14905239176492735	-0.1503012564310957	-0.15129668082934433	-0.15213643598827709	-0.15288075001675683	-0.15356671282013146	-0.15421715757014098	-0.15484613531399916	-0.15546228869656264	-0.15607093047579035	-0.15667532374237414	-0.15727747024114175	-0.15787859566936113	-0.15847944835355054	-0.15908048302202804	-0.15968197384884952	-0.1602840839723374	-0.1608869082357698	-0.1614904994579467	-0.16209488457681243	-0.16270007456693136	-0.1633060705311511	-0.1639128674415628	-0.1645204564364997	-0.1651288262306716	-0.16573796398142182	-0.1663478558207947	-0.1669584871825247	-0.16756984300380484	-0.1681819078496254	-0.16879466599016713	-0.1694081014495028	-0.1700221980362686	-0.17063693936387736	-0.17125230886435538	-0.17186828979783098	-0.1724848652599773	-0.17310201818802184	-0.1737197313659884
5000000.0	0.0	2.429469714013122	2.036834476171923	1.6021022513315788	1.137735227995904	0.6352983139759376	0.11433645704964024	-0.426859835288341	-0.9962966070135557	-1.601666191028759	-2.2298363946490345	-2.835342533759198	-3.4210619006837764	-4.0312807311794785	-4.690005016000035	-5.301314931306134	-5.870860674552725	-6.480671476618314	-7.07777164996528	-7.649982759966132	-8.227071772367616	-8.831617735596819	-9.463056279015811	-10.103667136517727	-10.708946156274463	-11.293351318741744	-11.874801435121217	-12.458637690791482	-13.037247279034478	-13.586131197819885	-14.158060176474308	-14.708909219698821	-15.283759670521384	-15.845425813074913	-16.44780679124576	-17.044282569418566	-17.619408646566324	-18.207601992869446	-18.77612697230116	-19.326281730437785	-19.925187453166856	-20.541071637937815	-21.175309890880257	-21.804050607698194	-22.48578502582539	-23.171130763451544	-23.881772691129093	-24.561681268041287	-25.27580444920226
10000000.0	0.0	2.408158426461823	1.7660952318042071	1.0652146607557311	0.3722586605495327	-0.32886975095270277	-1.0068689710981475	-1.7374875623040849	-2.493114686789537	-3.2561329747700944	-3.997405257850262	-4.699013324725071	-5.37774849012333	-6.104182863104972	-6.8773646239588375	-7.666986176162398	-8.442485231477246	-9.222214203186812	-9.964046958006474	-10.729876760754602	-11.521940439578017	-12.357098999728137	-13.169173983893334	-13.951786054907975	-14.785560439679788	-15.650036865553867	-16.51919903187972	-17.337882270050642	-18.1541051862251	-18.996909776674133	-19.845077423307522	-20.68322838022754	-21.547539906831286	-22.415102151719662	-23.293663172364184	-24.17135166271177	-25.090081451183963	-26.01751346341585	-26.924447560382152	-27.782835092122827	-28.710560896333163	-29.633737487483195	-30.54648211442076	-31.44353475124415	-32.380296324318664	-33.33031955921613	-34.2529081946986	-35.193820138652356	-36.19033946501164
15000000.0	0.0	2.853342520695755	2.3089025083478885	1.6794115450903448	1.0098968439526128	0.2816145903729065	-0.4634723741078478	-1.2187738707338487	-2.024630588366462	-2.865133840915053	-3.7312583049678785	-4.5646305974954995	-5.382679219845693	-6.234333691161017	-7.124222832979407	-7.988723092967919	-8.851024248165809	-9.74422857758614	-10.659098108922059	-11.566019495550389	-12.517502631170876	-13.50338139323455	-14.473522682809786	-15.426280806620774	-16.40257951204646	-17.393610640709035	-18.37315254158827	-19.350480402269998	-20.353944234233897	-21.386023880116518	-22.4073760245568	-23.432045411911375	-24.493896587484002	-25.55869746025889	-26.631602291025473	-27.708414618865525	-28.82231866303079	-29.921641969750915	-31.002673572309103	-32.09775033648681	-33.26228948027841	-34.44267794414256	-35.62014234736115	-36.75601281074467	-37.89070411141923	-39.01487531237566	-40.08802241650363	-41.21074545884331	-42.39909555950602
20000000.0	0.0	2.8649895528312577	2.1689849638064307	1.3661234114493919	0.529494462033164	-0.36470384139513745	-1.2284120116104182	-2.0792675208740676	-2.9019685789878995	-3.7861625911973884	-4.705057542107251	-5.634580696359807	-6.593058691497653	-7.5630681538462925	-8.515461906981397	-9.483532749464755	-10.46763943486438	-11.498549463298337	-12.538294713543	-13.566650129647899	-14.615169890170288	-15.69449416160628	-16.76328035598592	-17.807501038599774	-18.855671400035675	-19.921839658808672	-20.99740750291922	-22.087750461214288	-23.187817769346218	-24.283493456343503	-25.42460055452222	-26.568496718376668	-27.745167396720642	-28.954154031818057	-30.189164535284643	-31.43661590300427	-32.72310853305855	-34.02998512049225	-35.34713633859451	-36.61592465970179	-37.95942809198066	-39.32448029947984	-40.6771681442354	-42.02822089763232	-43.45663114369574	-44.86790649231838	-46.23285984181361	-47.61366871634349	-49.072384548076464
25000000.0	0.0	3.2372466722239586	2.4510562500300828	1.6380724844201826	0.7865824283821974	-0.13893106898595117	-1.1270311300405755	-2.089687913295774	-3.031768958608321	-4.0846542994272586	-5.141465003998024	-6.1683522400912425	-7.208653062049442	-8.296502333470661	-9.376620775403618	-10.464745946792188	-11.529977610749638	-12.588993481152189	-13.704852265751295	-14.848172425829494	-16.022957622128658	-17.203999428739095	-18.386902267922046	-19.562265561683922	-20.737724891747344	-21.956322484921294	-23.152305747578524	-24.36304151805686	-25.706467981017227	-27.074203989243415	-28.44402712716325	-29.830318778754428	-31.28552233169892	-32.74321990244597	-34.163642321283746	-35.55601503011314	-37.02589095267415	-38.48566570082636	-39.93248945663367	-41.31997331708003	-42.75619232636894	-44.1933094919532	-45.58901138001069	-46.912661531959785	-48.28365534188394	-49.67942878630391	-51.06451913163422	-52.47916332570573	-53.9839978718315
30000000.0	0.0	3.3632454944975727	2.554537030357546	1.6490478483187891	0.6941543208119874	-0.32702359776504364	-1.3070366901640926	-2.229289075077792	-3.1697487317073487	-4.159508873105409	-5.199545557494587	-6.275718971383376	-7.382093829972774	-8.560490644000808	-9.735489358756045	-10.89706516739084	-12.07585571637849	-13.30737344852055	-14.636287237275274	-15.95778490508388	-17.256300356673755	-18.569562001526794	-19.814022043690038	-21.11134999775557	-22.485390878139793	-23.92301336111886	-25.33090509022591	-26.67010003999861	-28.075467025540476	-29.529377303865516	-30.961864759923937	-32.38319721427194	-33.816555254471616	-35.20673501559144	-36.54697545183645	-37.864354514349	-39.3190914677248	-40.85071523379524	-42.423080628246126	-44.00261317030976	-45.596116203655356	-47.16040962467635	-48.76133256357317	-50.36583823874402	-52.0567654705188	-53.76675023751659	-55.451333245180564	-57.110582260936596	-58.760165787313845
35000000.0	0.0	3.402680395836981	2.532277752310675	1.5899201230408835	0.6206308341965402	-0.4130502695893528	-1.4578563028696958	-2.4685700760674045	-3.495565314803717	-4.609717227110209	-5.7165019777642225	-6.8229413797287775	-7.92963838707446	-9.08837583136855	-10.282822261326103	-11.510419544092887	-12.797656263272453	-14.147861302446776	-15.465800158461006	-16.819532462918353	-18.226384183519613	-19.668066551216562	-21.116177282028257	-22.567648921511516	-24.115016813827143	-25.70941749599488	-27.28483079108857	-28.82116172705377	-30.38755257218855	-32.001961103888206	-33.62181430689935	-35.26369235912872	-36.92666001314145	-38.605367491363864	-40.166617707497835	-41.744486234576506	-43.45736794390158	-45.13803768253605	-46.92823321969869	-48.69785154436193	-50.47237331298001	-52.23003008325814	-54.095479141853936	-55.936397647491695	-57.79171632551514	-59.62712410939691	-61.50701731412412	-63.380561809297596	-65.31597164124915
40000000.0	0.0	2.8568228491493657	1.819464392848919	0.6648185780913667	-0.46929921303190675	-1.598314317792752	-2.71714493468249	-3.8370153875582376	-4.9848325385562315	-6.194862970903135	-7.343177389445801	-8.45626541266118	-9.643280349018957	-10.92322455194819	-12.251483880059352	-13.517634298150872	-14.804347342217564	-16.115090178213443	-17.459824592478224	-18.81595472760153	-20.20889728080013	-21.617413675340202	-23.031098495472275	-24.459468990497168	-25.970235849213232	-27.452418156039602	-28.95191329745538	-30.461386234328188	-32.07110257371518	-33.70985590966968	-35.306212172591145	-36.927857843278346	-38.59829785051301	-40.29075513417873	-41.929714815139114	-43.57762810182073	-45.271776791160505	-46.92915925588198	-48.556422314548136	-50.162556481840724	-51.863610727992054	-53.537708541942536	-55.31186193084518	-57.06837781922055	-59.01424321663961	-61.01797314419322	-62.962322070560084	-64.89870089435564	-66.8045242920047
45000000.0	0.0	3.443363938607482	2.4856128192904636	1.4396454767943436	0.3541603742400926	-0.8140359844758068	-1.924467818579328	-3.0533933064172913	-4.192877626124279	-5.453063965511885	-6.711835750659798	-7.904791116591836	-9.123280688884456	-10.488878497928765	-11.864234795479263	-13.22273350243836	-14.557231830480832	-15.945252935274263	-17.36140987948548	-18.76953130034849	-20.264585525440946	-21.80963442172448	-23.41073564374498	-25.01525018643802	-26.65268091183568	-28.343532553266762	-30.014442307170324	-31.618507736349915	-33.27325487095874	-34.88801205380694	-36.56607230846983	-38.256778961707134	-39.95974211868811	-41.661653073711165	-43.32271362478144	-45.01591459182772	-46.826113267976176	-48.666958026636536	-50.49945832890582	-52.30253023529572	-54.1583657389962	-56.017405637096154	-57.85854497430349	-59.74672780129855	-61.744797159847785	-63.74383128738555	-65.7400615399165	-67.75807527584473	-69.88771034047097
50000000.0	0.0	3.4730642080214587	2.396227109079893	1.3545790355721081	0.26399486764511615	-0.932087185042598	-2.1684745238645786	-3.3949052700416256	-4.604414004315326	-5.845708983509683	-7.1299546374290435	-8.471860613204772	-9.833950468401863	-11.228575186623793	-12.521360548777714	-13.773925842908207	-15.107536270426143	-16.497672952053644	-17.952907084187483	-19.454325350413413	-21.058328445156977	-22.69629371920474	-24.186732856622267	-25.68046053608313	-27.217531621798713	-28.82186142739767	-30.52589237201135	-32.175618807100506	-33.85674313163618	-35.477313703650694	-36.995707476781156	-38.533332156740634	-40.17682763420048	-41.97268559793543	-43.79519959646308	-45.73550734064443	-47.747418599018005	-49.75405771555562	-51.67556326772986	-53.607465409948766	-55.58571273437554	-57.5650292642379	-59.472168885442386	-61.45244609441564	-63.70160545997853	-65.98677879813388	-68.24325052541037	-70.53780488852806	-72.87738532106115
[truncated: 1,952 more columns]
