# Supplementary material for: Coevolution of craton margins and interiors during continental break-up
Source: Nature. 2024 Aug 7;632(8024):327–35. doi: 10.1038/s41586-024-07717-1 (PMC11306106; doi:10.1038/s41586-024-07717-1)
Supplement: Supplementary file 7 — Source Data Fig. 4 [file 41586_2024_7717_MOESM7_ESM.zip › SourceDataFig4c.csv]

time	0.0	1000.0	2000.0	3000.0	4000.0	5000.0	6000.0	7000.0	8000.0	9000.0	10000.0	11000.0	12000.0	13000.0	14000.0	15000.0	16000.0	17000.0	18000.0	19000.0	20000.0	21000.0	22000.0	23000.0	24000.0	25000.0	26000.0	27000.0	28000.0	29000.0	30000.0	31000.0	32000.0	33000.0	34000.0	35000.0	36000.0	37000.0	38000.0	39000.0	40000.0	41000.0	42000.0	43000.0	44000.0	45000.0	46000.0	47000.0	48000.0
0.0	0.0	-2.1932925454082764e-07	-1.2624695586322865e-06	-1.9104977676859127e-06	-2.3146621837340127e-06	-2.5683550290744513e-06	-2.729229109401148e-06	-2.8328655227030184e-06	-2.9012179291218664e-06	-2.947828322021949e-06	-2.981047835298546e-06	-3.0060251286219147e-06	-3.0259336165868868e-06	-3.0427287197655422e-06	-3.057615000335137e-06	-3.0713342564026294e-06	-3.0843431514028203e-06	-3.0969227062799837e-06	-3.1092457739312523e-06	-3.1214186095158074e-06	-3.133506474847483e-06	-3.1455494048228356e-06	-3.157571913387223e-06	-3.1695889670710114e-06	-3.1816096604405614e-06	-3.19363947697699e-06	-3.2056816794467474e-06	-3.217738164715395e-06	-3.2298099891589344e-06	-3.2418976915362494e-06	-3.254001491338627e-06	-3.2661214106230223e-06	-3.2782573488312556e-06	-3.2904091287299945e-06	-3.302576524613432e-06	-3.3147592796284372e-06	-3.3269571164158935e-06	-3.3391697436504935e-06	-3.3513968600760973e-06	-3.3636381569925077e-06	-3.375893319803343e-06	-3.388162028990056e-06	-3.4004439607253726e-06	-3.412738787277546e-06	-3.425046177287108e-06	-3.4373657959566204e-06	-3.449697305199546e-06	-3.462040363760438e-06	-3.474394627319768e-06
5000000.0	0.0	3.7497217223392394e-07	4.848004583874391e-07	5.133577398481009e-07	5.341831608673803e-07	5.265568935762162e-07	5.602653738825556e-07	5.448901955540256e-07	4.002353676695735e-07	1.6880208955136428e-07	5.6372646685762524e-08	3.344473488885141e-08	2.992484605968002e-07	5.275324961487429e-07	2.3119457292590776e-07	4.761995191946969e-07	5.289488881969791e-07	3.4175655673024157e-07	1.9959075744265002e-07	4.4239522821587656e-07	5.508006951483962e-07	7.105646551366406e-07	7.227619553057924e-07	5.982068267334635e-07	3.009249019288162e-07	5.235349371761839e-08	-2.8746388926244053e-08	-1.6569898527604442e-07	-2.926256438911863e-07	-5.987543759730923e-07	-1.1986208729558601e-06	-1.2211917323607945e-06	-1.1650834755708445e-06	-1.2423998787853138e-06	-1.288562593097629e-06	-1.4486842467734252e-06	-1.424199232143827e-06	-1.460652511630663e-06	-1.499963551415605e-06	-1.0000199762116615e-06	-4.385542234996371e-07	-3.098331478585802e-07	-5.09616786048469e-07	-7.395920022722602e-07	-1.265725604748651e-07	-1.7189190868621522e-07	-5.125683546496393e-07	1.1646607034240981e-07	1.1483182173377678e-08
10000000.0	0.0	8.39079753595834e-07	1.1494211176909519e-06	1.3637070696107634e-06	1.5180697353467274e-06	1.520582020030163e-06	1.7165095335762265e-06	1.7057947083993554e-06	1.6441586784125663e-06	1.5465327434565861e-06	1.295356279067896e-06	1.3923632264096141e-06	1.3997777331059487e-06	1.4589671729904785e-06	1.5522974076357215e-06	1.5525844539916041e-06	1.4925962022026201e-06	1.4680214590312555e-06	1.2544864624851437e-06	9.853256653372688e-07	1.1541706111641123e-06	1.2166608072772033e-06	1.231670491997072e-06	1.1079632408466904e-06	1.0579427933699876e-06	9.75332055574186e-07	9.499026153397694e-07	8.142828891415625e-07	7.336179625131274e-07	7.807679578902614e-07	8.475766829490166e-07	8.574858462077148e-07	8.164288766688739e-07	7.675332173346157e-07	7.132467093680429e-07	6.531974536154922e-07	5.808955738037471e-07	5.85384179871741e-07	5.630141956124298e-07	5.649909453583551e-07	5.197487776080925e-07	2.835953630088275e-07	1.7076502614695277e-07	1.7812675223812051e-07	4.424419320140535e-07	5.325952166238594e-07	4.942085941329143e-07	4.7656890084196326e-07	2.731752980992769e-07
15000000.0	0.0	7.365470741972005e-07	8.31559457564867e-07	8.933131678968843e-07	9.595249016146364e-07	1.0896375371817352e-06	1.1891057737211478e-06	1.2536219605018225e-06	1.3272783164301749e-06	1.3325054989447467e-06	1.3250113627355193e-06	1.3055235329543364e-06	1.1204319215456914e-06	1.0578627014728614e-06	1.0426681042204428e-06	1.1922388614311828e-06	1.14398925790267e-06	1.0032339860297233e-06	1.091960879666837e-06	9.404264183368271e-07	1.024923744777506e-06	1.029709922405229e-06	9.834585022441543e-07	9.506941137915549e-07	9.554497798163416e-07	9.62224279580325e-07	9.724694850077874e-07	9.965888486720382e-07	9.78084032372994e-07	9.835357366261814e-07	7.633230506755937e-07	8.501524003219339e-07	8.971531679594586e-07	8.974369034430677e-07	9.208853682779468e-07	9.207623977900573e-07	9.092474434216176e-07	8.979036567285053e-07	9.455475007678701e-07	1.219265679841618e-06	1.327677489699352e-06	1.313552994940842e-06	1.2308916697709464e-06	1.0866984765353817e-06	8.832448544655119e-07	7.855565230084442e-07	7.970294634434472e-07	8.075845703255745e-07	8.694178591442366e-07
20000000.0	0.0	-3.558282115038759e-07	-5.884974677527174e-07	-7.981051699269347e-07	-1.4171653966865899e-06	-2.0690217161772836e-06	-2.2012871269816092e-06	-2.021755983972356e-06	-1.021659510785466e-06	-4.017782967458121e-07	-1.4973485623236405e-07	-3.301242755613963e-07	-6.859552155702065e-07	-7.417787010688686e-07	-6.706061965583991e-07	-1.2594738624143505e-06	-1.2086260773494695e-06	-1.225428777108331e-06	-1.4974351141008212e-06	-1.8174088989833155e-06	-2.024994158999867e-06	-2.228501059759202e-06	-2.3930909900880907e-06	-2.6668613755347484e-06	-2.948117472069811e-06	-3.060616657033521e-06	-3.2579390623650884e-06	-3.7545216457787404e-06	-3.3588560327392517e-06	-1.780857952434374e-06	-1.360557647230286e-06	-9.631965199999782e-07	-2.949811032287684e-07	-3.889012426683761e-07	-4.6169872065080456e-07	-1.0443743322852387e-07	5.774810630439915e-07	8.346224790165895e-07	9.464656745774581e-07	7.953592657596613e-07	1.1038405477524951e-06	1.176853836675461e-06	1.0665206957991642e-06	1.040675528137586e-06	8.263699482484047e-07	1.0550819282757092e-06	7.799008797502853e-07	8.205308723317789e-07	8.546818702242264e-07
25000000.0	0.0	-1.0435844531548066e-06	-1.2914728198625491e-06	-1.4991022290186344e-06	-1.4972525831749747e-06	-1.5133955210456165e-06	-1.6717968092054891e-06	-1.5971547118231062e-06	-1.4275230616424876e-06	-1.1637590884524264e-06	-1.051156960723985e-06	-1.0710761225459589e-06	-1.089134099771818e-06	-1.1797020758896456e-06	-1.3925250650218716e-06	-1.5947575764327377e-06	-1.8360030976495063e-06	-2.4711832866988863e-06	-3.098259322378729e-06	-3.91126029367298e-06	-4.574227373034856e-06	-4.868253342776671e-06	-5.158306470629136e-06	-4.8563058116822465e-06	-3.9476282547630694e-06	-3.7171985951957348e-06	-3.012233814796994e-06	-1.5817682713002736e-06	-1.1401192971603953e-06	-1.3042605649681682e-06	-1.5516062871652683e-06	-1.8107705259730924e-06	-2.1827385971078697e-06	-2.0710318569634027e-06	-1.7816963427221643e-06	-1.9392056753814617e-06	-2.336754770715806e-06	-2.8413376226498006e-06	-3.0620236433852526e-06	-3.2515978216010177e-06	-3.012110363582045e-06	-3.351138432652178e-06	-3.201278244406747e-06	-2.041953570322685e-06	-2.319408408654596e-06	-3.288868093119198e-06	-3.5844705995277684e-06	-2.9382594950460193e-06	-2.259955049176791e-06
30000000.0	0.0	1.3608365242220595e-07	9.863576976059615e-08	3.6542017142428747e-07	4.823632227047075e-07	4.907042568056581e-07	1.99937498092128e-07	1.8040339839816413e-07	1.0636031289425866e-07	4.909110427784718e-08	3.8917075504760404e-08	6.410755397510489e-08	4.4929597137731475e-08	6.720678322302504e-08	4.870958534391697e-08	-8.555533257573264e-08	-5.2269350116169036e-08	-1.7402705654419158e-07	-1.0138949143796862e-07	-8.03324571713837e-08	-3.1936174383394125e-07	-1.158421579769541e-06	-1.1081965234563445e-06	-9.688077048238083e-07	-1.067036038522393e-06	-1.0855917341784244e-06	-1.4651655198001466e-06	-1.7710221596090388e-06	-1.8533877244617431e-06	-2.1122555072938647e-06	-2.7151267650551233e-06	-3.60607019453053e-06	-3.6201536764712063e-06	-3.369899103894966e-06	-2.8923619090753404e-06	-1.4215789607748966e-06	-8.647535578148167e-07	-1.2051785846274741e-06	-1.42869598202506e-06	-2.2454558939133102e-06	-3.44557423247432e-06	-3.007450722246532e-06	-2.97494353122115e-06	-2.964789805175364e-06	-2.5011514105265318e-06	-2.1771134614774186e-06	-2.786523913022664e-06	-4.152222257484336e-06	-3.331829690423644e-06
35000000.0	0.0	8.662847062121652e-07	1.1260452395386265e-06	1.0662030255303804e-06	9.985814347890267e-07	8.129313243202674e-07	-1.8273899965265795e-07	2.4086158396059357e-08	5.367149475678462e-07	6.332753506651335e-07	6.203824250265301e-07	5.329542427395681e-07	1.7868587277423303e-07	-5.51517185524367e-08	2.257577234902795e-07	7.382595941679061e-07	8.714272173836657e-07	1.285584783615959e-07	3.544673984113038e-07	3.89317080430179e-07	3.4397827687441194e-07	2.724781003495138e-07	4.388905131698386e-07	5.45585284652898e-07	8.581378213783683e-07	5.609015571056768e-07	5.558798333755441e-08	-4.938222309931326e-07	-2.008320104509209e-06	-2.3480805145774866e-06	-2.3803498556930627e-06	-3.6368328978104384e-06	-3.893698193568525e-06	-4.966948704158862e-06	-5.219988505619536e-06	-5.194195707539141e-06	-6.464465346407433e-06	-5.187356504270714e-06	-5.008270939500944e-06	-5.144657104478522e-06	-5.961892992465815e-06	-6.178308006083244e-06	-6.3725997853674846e-06	-6.579496675726839e-06	-6.804290932628139e-06	-6.791408198315239e-06	-7.317681550758614e-06	-8.288551574356958e-06	-1.0141504321359501e-05
40000000.0	0.0	-2.18261817367344e-06	-3.5635745246202293e-06	-6.066096212102866e-06	-8.912831418521458e-06	-8.713134946473173e-06	-8.009148956566839e-06	-7.952736582366926e-06	-7.706424499309182e-06	-8.87821345953901e-06	-1.0154203850026936e-05	-1.0016188307819038e-05	-9.844318063525893e-06	-9.81398552946095e-06	-1.0371130285472058e-05	-1.0794466625417546e-05	-1.0484395576667143e-05	-1.106646414633644e-05	-1.1061011093665725e-05	-1.0662232954931733e-05	-1.0329443255201865e-05	-9.972731713589922e-06	-9.408861134802014e-06	-9.564120513620603e-06	-9.515738993157347e-06	-9.766514885385644e-06	-9.46424445057476e-06	-8.114149812547087e-06	-8.055463039206234e-06	-8.196715790296646e-06	-8.228693283219893e-06	-7.76806942076823e-06	-8.280666141082874e-06	-8.171203663338125e-06	-7.343084345730906e-06	-6.303199600960178e-06	-5.4071027551479405e-06	-4.584998416986543e-06	-3.825756716676372e-06	-3.3613978339523414e-06	-3.978687529916578e-06	-4.756779358609184e-06	-5.4580729603991664e-06	-3.652210051506984e-06	-3.047223153047816e-06	-2.93791066804784e-06	-3.1539666880353514e-06	-4.773877142241255e-06	-2.8195160521696764e-06
45000000.0	0.0	5.120297853592096e-07	6.079318000059143e-07	5.465335193315265e-07	6.078537623579109e-07	6.413118604282075e-07	4.157879431785107e-07	3.6762584513548274e-07	2.6643406422481844e-07	1.9040824926081505e-08	-8.615138752615555e-07	-1.284714725943655e-06	2.7197380955284095e-07	8.362975219878082e-07	8.458307235167027e-07	8.202930718661453e-07	6.493103950162319e-07	9.146623821207947e-08	-4.869298642902244e-07	-3.6157162116456805e-07	6.785385947491874e-07	1.5755546326208637e-06	1.8019559822413164e-06	1.9348324170115953e-06	1.7863540082215211e-06	1.7694802893585562e-06	1.5527284245974714e-06	1.3300635071236004e-06	1.0901801130606894e-06	8.440831709397186e-07	1.137403098387499e-06	1.2027950906597344e-06	9.85431745402282e-07	9.92859787860028e-07	1.1273598376901081e-06	1.4372198890635027e-06	1.338955771778156e-06	1.4175469226417212e-06	1.2698142803742365e-06	9.867741243110574e-07	9.490629220777189e-07	9.232813647596791e-07	8.487754681489813e-07	1.0835471751194198e-06	1.2363860050498355e-06	1.4561374112893899e-06	1.6172283881905208e-06	1.9804998629622977e-06	2.310480649420497e-06
50000000.0	0.0	-1.6698389234726668e-06	-2.621343689225762e-06	-2.1811183490748342e-06	-1.8987806276287613e-06	-1.5662100264013662e-06	-2.0203569980137912e-06	-2.419439024039334e-06	-2.0050215494607923e-06	-1.4857548305242267e-06	-1.2771666899779855e-06	-6.233130692900717e-07	-6.42092576251941e-07	-5.012849204766516e-07	-5.280798790755272e-07	-6.518560521992675e-07	-7.310663710561168e-07	-8.161911921492812e-07	-4.642203028949703e-07	-2.87314199249621e-07	-8.999138151256008e-08	2.0198649621077242e-07	-2.1055463345056326e-07	-8.752623457613598e-07	-9.77779873049158e-07	-7.061292150843936e-07	-6.062225796057998e-07	-1.2734022361711676e-06	-2.4749232222029673e-06	-4.825194277218042e-06	-5.316084052095596e-06	-6.231607339083252e-06	-5.248412906481656e-06	-4.105097286911203e-06	-3.363292981438448e-06	-3.1699458228924342e-06	-2.758338980440027e-06	-3.105913643558121e-06	-3.351130128691234e-06	-3.978673380485841e-06	-4.250553072286074e-06	-3.942643770970099e-06	-2.711296689451292e-06	-5.914180608508991e-07	1.2355606292287684e-07	6.028500696719156e-07	3.6281018589333827e-07	-3.067847816483885e-07	-8.617169203311151e-07
[truncated: 1,952 more columns]
