# Supplementary material for: Coevolution of craton margins and interiors during continental break-up
Source: Nature. 2024 Aug 7;632(8024):327–35. doi: 10.1038/s41586-024-07717-1 (PMC11306106; doi:10.1038/s41586-024-07717-1)
Supplement: Supplementary file 7 — Source Data Fig. 4 [file 41586_2024_7717_MOESM7_ESM.zip › SourceDataFig4d.csv]

Kf	0.0	200.0	400.0	600.0	800.0	1000.0	1200.0	1400.0	1600.0	1800.0	2000.0
1e-07	1.929694356927936	1.934741432374527	1.9399048593625468	1.9425999320262635	1.9419424930017972	1.9347194714494165	1.9258825612434405	1.9495716844371924	1.9685506493730949	1.9876037466066023	1.7201225430808076
1.9952623149688787e-07	1.8189588277691118	1.8374843248119228	1.8569598059148769	1.8772374179368607	1.9002478570097086	1.9462538144634147	1.9574987162194228	1.964314955837164	1.959294108735925	1.689273062683036	1.7163238134263705
3.981071705534969e-07	1.7505821772260501	1.774995151031495	1.7995810020251273	1.8240515188439272	1.847364228188493	1.8538536177213634	1.8864555074004759	1.9154565897531726	1.9736524085863678	1.6915963771408324	1.7168230237213122
7.943282347242822e-07	1.6414505832299715	1.6893158881394594	1.735819103877751	1.7655986722438846	1.7919294619681856	1.8218745277205575	1.8556594381490057	1.577211047869516	1.611811624509332	1.6717948112302525	1.7170347106218191
1.584893192461114e-06	1.4816733483592728	1.5206634600255284	1.1529736952775644	1.21895812983956	1.2873605826171288	1.3603320097791012	1.4403870331244781	1.523095851696652	1.5922074692225987	1.6534480846760482	1.7205896626786772
3.162277660168379e-06	0.6089323171613014	0.7040461871036743	0.8042299293030534	0.9162333205906021	1.022453021130394	1.128174474381988	1.253021326664517	1.3752574270643794	1.4946489516397996	1.614320203226832	1.7230954501862368
6.30957344480193e-06	0.1990830935411662	0.050515672851332516	0.19925571842652792	0.3929749445664577	0.5918733281344053	0.7932500747782252	0.9729971330979987	1.1757974505518762	1.3917881596523574	1.5914214529232487	1.7662499039145543
1.2589254117941661e-05	1.1122264951239709	0.8609778054788927	0.5421106809256802	0.3488456572860362	0.37671983892938027	0.4993744251147959	0.7716468272332823	1.0660040838990221	1.366527301459251	1.7117771771521355	2.013234728208415
2.5118864315095822e-05	1.7852223273896362	1.4349739447622392	1.1058365125901355	0.9047106370881245	0.4738725054669298	0.5198661772616999	0.8191233224655724	1.1189434231006268	1.43432888468587	1.9416354376758842	2.1439159493339406
5.011872336272715e-05	1.1891899778371329	0.8991385349039676	1.1400821678623174	0.8843466696586335	0.6084430859859349	0.7906001308296637	0.9593820908376793	0.9398239101989149	0.6660395223646248	1.2295839516005673	1.1079092275748974
0.0001	1.12824557142365	0.9950260676431479	1.074504226334504	0.9636673157175938	0.79664876522706	0.5296895207956316	0.35056412796910463	1.1660111513947122	1.4772545059802424	0.7420022323885157	0.7329102604268353
