# Supplementary material for: Coevolution of craton margins and interiors during continental break-up
Source: Nature. 2024 Aug 7;632(8024):327–35. doi: 10.1038/s41586-024-07717-1 (PMC11306106; doi:10.1038/s41586-024-07717-1)
Supplement: Supplementary file 8 — Source Data Fig. 5 [file 41586_2024_7717_MOESM8_ESM.zip]

Archive with 4 entries (4 files):
- SourceDataFig5a.xlsx
- __MACOSX/._SourceDataFig5a.xlsx
- SourceDataFig5b.xlsx
- __MACOSX/._SourceDataFig5b.xlsx
