# Supplementary material for: Coevolution of craton margins and interiors during continental break-up
Source: Nature. 2024 Aug 7;632(8024):327–35. doi: 10.1038/s41586-024-07717-1 (PMC11306106; doi:10.1038/s41586-024-07717-1)
Supplement: Supplementary file 8 — Source Data Fig. 5 [file 41586_2024_7717_MOESM8_ESM.zip › SourceDataFig5a.xlsx]

## Sheet: AgeHeGT23
y	0	100000	200000	300000	400000	500000	600000	700000	800000	900000	1000000	1100000	1200000	1300000	1400000	1500000	1600000	1700000	1800000	1900000	2000000
0	99.2224	99.2224	99.2224	99.2224	98.7515	82.8149	73.6405	92.6735	84.9442	77.3208	71.5346	68.0811	66.7502	80.1047	96.5469	98.9995	99.1919	99.2207	99.2222	99.2223	99.2224
1000	99.2224	99.2224	99.2224	99.2224	98.7632	82.9163	74.1098	92.9894	85.3981	77.7186	71.8176	68.2049	66.4815	77.8698	97.0026	98.9503	99.1821	99.2203	99.2222	99.2223	99.2224
2000	99.2224	99.2224	99.2224	99.2224	98.7777	83.0641	74.745	93.3149	85.8889	78.0999	72.1217	68.3203	66.2188	75.8507	96.9681	98.8922	99.1675	99.2197	99.2222	99.2223	99.2224
3000	99.2224	99.2224	99.2224	99.2224	98.7986	82.922	75.0798	95.7425	89.8448	80.4842	74.1003	70.0839	68.3524	82.2204	98.0363	99.0263	99.1742	99.2204	99.2222	99.2224	99.2224
4000	99.2224	99.2224	99.2224	99.2224	98.8144	82.4534	74.7049	98.147	96.4454	89.7857	82.9055	79.1727	80.3652	92.3651	99.0342	99.1725	99.1959	99.2217	99.2224	99.2224	99.2224
5000	99.2224	99.2224	99.2224	99.2224	98.8164	81.9269	73.9147	98.892	98.6603	96.6376	93.523	91.1123	91.2018	96.901	99.211	99.2123	99.2087	99.2223	99.2224	99.2223	99.2224
6000	99.2224	99.2224	99.2224	99.2223	98.8778	82.6923	74.0668	98.6773	98.0033	93.9443	87.7881	81.2083	78.0473	89.9172	99.0305	99.1225	99.1976	99.2219	99.2224	99.2223	99.2224
7000	99.2224	99.2224	99.2224	99.2224	98.9389	83.5869	74.3942	98.1008	96.4803	88.9586	79.9246	72.4172	67.2177	72.8274	97.9593	98.6759	99.1813	99.2212	99.2224	99.2224	99.2224
8000	99.2224	99.2224	99.2224	99.2223	98.9927	84.1324	73.9682	98.2517	96.98	90.1332	80.6404	72.6404	67.0738	68.8072	97.1597	98.3556	99.1936	99.2213	99.2224	99.2224	99.2224
9000	99.2224	99.2224	99.2224	99.2224	99.0335	84.1949	72.7674	98.9104	98.6646	96.0215	89.8522	79.7817	71.7315	79.0912	98.0062	98.6825	99.2149	99.2222	99.2224	99.2224	99.2224
10000	99.2224	99.2224	99.2224	99.2224	99.0649	84.2938	71.6208	99.1189	99.1476	98.4099	95.9023	90.0123	82.9583	88.2295	98.5257	98.895	99.2214	99.2224	99.2224	99.2224	99.2224
11000	99.2224	99.2224	99.2224	99.2224	99.0536	83.8226	71.8728	98.9083	98.6727	96.0243	89.7934	79.8863	71.7665	76.1176	95.5364	98.4659	99.2173	99.2222	99.2224	99.2224	99.2224
12000	99.2224	99.2224	99.2224	99.2224	99.0278	83.1628	71.9055	98.2392	97.0277	90.1406	80.4895	72.7172	67.0963	65.313	86.1138	97.6545	99.2063	99.2215	99.2224	99.2224	99.2224
13000	99.2224	99.2224	99.2224	99.2224	98.9861	82.0477	71.87	98.0745	96.5624	88.8673	79.6513	72.5201	67.2622	66.1787	81.6636	97.9403	99.2036	99.2212	99.2223	99.2224	99.2224
14000	99.2224	99.2224	99.2224	99.2224	98.9358	80.6047	71.2807	98.6521	98.0592	93.7355	87.3997	81.4884	78.2871	82.6305	88.6497	98.8734	99.2149	99.2217	99.2223	99.2224	99.2224
15000	99.2224	99.2224	99.2224	99.2224	98.8841	79.3616	70.7545	98.8672	98.6973	96.3509	93.2351	91.3012	91.36	93.6469	93.3133	99.1545	99.2207	99.222	99.2223	99.2224	99.2224
16000	99.2224	99.2224	99.2224	99.2224	98.8834	80.2848	71.5214	98.0932	96.5683	89.262	82.4028	79.3503	80.8212	86.8258	87.3306	99.0401	99.2153	99.2213	99.2223	99.2224	99.2224
17000	99.2224	99.2224	99.2224	99.2224	98.8697	81.1563	72.3183	95.6316	90.0855	79.8085	73.8499	70.0809	68.6731	75.2876	77.8632	98.7765	99.2035	99.2201	99.2222	99.2224	99.2224
18000	99.2224	99.2224	99.2224	99.2224	98.8482	81.5471	72.5395	93.1752	86.0692	77.3807	71.9287	68.29	66.4293	70.3767	73.6997	98.6375	99.1964	99.2196	99.2222	99.2224	99.2224
19000	99.2224	99.2224	99.2224	99.2224	98.8287	81.4805	72.2885	92.8431	85.5745	77.0052	71.6243	68.1599	66.695	72.7409	76.8546	98.7562	99.2016	99.2203	99.2222	99.2223	99.2224
20000	99.2224	99.2224	99.2224	99.2224	98.8059	81.2319	72.002	92.5346	85.1156	76.9003	71.3538	68.0671	66.9903	73.157	80.0398	98.7342	99.206	99.2208	99.2222	99.2223	99.2224

## Sheet: AgeHeGT29
y	0	100000	200000	300000	400000	500000	600000	700000	800000	900000	1000000	1100000	1200000	1300000	1400000	1500000	1600000	1700000	1800000	1900000	2000000
0	99.2224	99.2224	99.2224	99.2224	98.9569	87.2683	78.1717	95.909	90.2114	81.4644	75.8282	73.2127	75.9052	89.245	97.7258	99.0832	99.2	99.221	99.2222	99.2223	99.2224
1000	99.2224	99.2224	99.2224	99.2224	98.9629	87.3856	78.771	96.0799	90.6232	81.8622	76.0895	73.174	74.9094	87.9895	97.9736	99.0554	99.1935	99.2207	99.2222	99.2223	99.2224
2000	99.2224	99.2224	99.2224	99.2224	98.9705	87.5522	79.5513	96.2539	91.0492	82.2572	76.3616	73.1116	73.8494	86.7858	97.9563	99.0229	99.184	99.2202	99.2222	99.2223	99.2224
3000	99.2224	99.2224	99.2224	99.2224	98.9801	87.6799	80.2578	97.4852	94.3693	86.5131	80.3067	77.4409	79.1589	90.3911	98.5424	99.0988	99.1884	99.2207	99.2223	99.2224	99.2224
4000	99.2224	99.2224	99.2224	99.2224	98.9861	87.8192	80.6092	98.6443	97.7926	94.4116	90.6259	88.5503	89.3765	95.5648	99.1019	99.187	99.203	99.2218	99.2224	99.2224	99.2224
5000	99.2224	99.2224	99.2224	99.2224	98.9855	87.951	80.6552	99.0256	98.9093	97.8398	96.2349	94.9868	94.9959	97.9242	99.2135	99.2145	99.212	99.2223	99.2224	99.2224	99.2224
6000	99.2224	99.2224	99.2224	99.2224	99.0198	88.4704	80.487	98.9194	98.5806	96.5362	93.3689	89.7746	88.0591	94.35	99.1001	99.1556	99.2042	99.222	99.2224	99.2224	99.2224
7000	99.2224	99.2224	99.2224	99.2224	99.0546	88.9962	80.5115	98.6415	97.8466	93.9688	87.9469	80.4318	75.203	84.9064	98.5021	98.9048	99.1931	99.2214	99.2224	99.2224	99.2224
8000	99.2224	99.2224	99.2224	99.2224	99.0844	89.6323	80.0772	98.7192	98.0955	94.6199	88.4789	79.9991	73.459	81.582	98.0622	98.7304	99.2014	99.2215	99.2224	99.2224	99.2224
9000	99.2224	99.2224	99.2224	99.2224	99.1062	90.3251	78.8975	99.0463	98.9295	97.5905	94.4766	88.7941	83.09	88.7684	98.5276	98.9112	99.2165	99.2222	99.2224	99.2224	99.2224
10000	99.2224	99.2224	99.2224	99.2224	99.1233	90.8751	77.4455	99.1532	99.1791	98.7882	97.4931	94.5222	90.8555	93.5547	98.8186	99.0286	99.2216	99.2224	99.2224	99.2224	99.2224
11000	99.2224	99.2224	99.2224	99.2224	99.118	90.0047	77.0028	99.0453	98.9337	97.592	94.447	88.866	83.1279	87.0517	97.1996	98.7943	99.2184	99.2223	99.2224	99.2224	99.2224
12000	99.2224	99.2224	99.2224	99.2224	99.1048	88.7261	76.6007	98.7131	98.1188	94.6253	88.3605	80.1696	73.5319	76.831	92.4244	98.3483	99.2102	99.2217	99.2224	99.2224	99.2224
13000	99.2224	99.2224	99.2224	99.2224	99.0817	87.4888	76.4625	98.6285	97.8867	93.9226	87.7178	80.6474	75.3392	78.749	90.1533	98.5037	99.2083	99.2214	99.2223	99.2224	99.2224
14000	99.2224	99.2224	99.2224	99.2224	99.053	86.2412	75.6675	98.9061	98.6092	96.4296	93.1685	89.9429	88.2019	90.6432	93.7123	99.0144	99.2165	99.2218	99.2223	99.2224	99.2224
15000	99.2224	99.2224	99.2224	99.2224	99.024	84.9699	74.9496	99.0119	98.9292	97.6929	96.0933	95.0837	95.0758	96.2211	96.0667	99.1756	99.221	99.2221	99.2223	99.2224	99.2224
16000	99.2224	99.2224	99.2224	99.2224	99.0254	85.5103	75.8714	98.6164	97.8536	94.1372	90.3327	88.6673	89.6289	92.7682	93.043	99.107	99.2168	99.2215	99.2223	99.2224	99.2224
17000	99.2224	99.2224	99.2224	99.2224	99.0204	85.9659	76.6133	97.43	94.5116	86.1002	79.9433	77.479	79.671	86.4813	88.1019	98.9589	99.2082	99.2206	99.2222	99.2224	99.2224
18000	99.2224	99.2224	99.2224	99.2224	99.0104	86.137	76.6954	96.1774	91.2313	81.761	76.0779	73.0628	74.3582	83.0095	85.6906	98.8817	99.2032	99.2201	99.2222	99.2224	99.2224
19000	99.2224	99.2224	99.2224	99.2224	99	86.0475	76.3479	95.9987	90.8075	81.3734	75.8061	73.106	75.4087	84.8003	87.5264	98.9472	99.2068	99.2207	99.2222	99.2224	99.2224
20000	99.2224	99.2224	99.2224	99.2224	98.9876	85.7867	76.0387	95.831	90.4023	81.1783	75.5704	73.1953	76.4307	85.1029	89.2607	98.9355	99.2099	99.2211	99.2222	99.2223	99.2224

## Sheet: AgeHeGT34
y	0	100000	200000	300000	400000	500000	600000	700000	800000	900000	1000000	1100000	1200000	1300000	1400000	1500000	1600000	1700000	1800000	1900000	2000000
0	99.2224	99.2224	99.2224	99.2224	98.7515	82.8149	73.6405	92.6735	84.9442	77.3208	71.5346	68.0811	66.7502	80.1047	96.5469	98.9995	99.1919	99.2207	99.2222	99.2223	99.2224
1000	99.2224	99.2224	99.2224	99.2224	98.7632	82.9163	74.1098	92.9894	85.3981	77.7186	71.8176	68.2049	66.4815	77.8698	97.0026	98.9503	99.1821	99.2203	99.2222	99.2223	99.2224
2000	99.2224	99.2224	99.2224	99.2224	98.7777	83.0641	74.745	93.3149	85.8889	78.0999	72.1217	68.3203	66.2188	75.8507	96.9681	98.8922	99.1675	99.2197	99.2222	99.2223	99.2224
3000	99.2224	99.2224	99.2224	99.2224	98.7986	82.922	75.0798	95.7425	89.8448	80.4842	74.1003	70.0839	68.3524	82.2204	98.0363	99.0263	99.1742	99.2204	99.2222	99.2224	99.2224
4000	99.2224	99.2224	99.2224	99.2224	98.8144	82.4534	74.7049	98.147	96.4454	89.7857	82.9055	79.1727	80.3652	92.3651	99.0342	99.1725	99.1959	99.2217	99.2224	99.2224	99.2224
5000	99.2224	99.2224	99.2224	99.2224	98.8164	81.9269	73.9147	98.892	98.6603	96.6376	93.523	91.1123	91.2018	96.901	99.211	99.2123	99.2087	99.2223	99.2224	99.2223	99.2224
6000	99.2224	99.2224	99.2224	99.2223	98.8778	82.6923	74.0668	98.6773	98.0033	93.9443	87.7881	81.2083	78.0473	89.9172	99.0305	99.1225	99.1976	99.2219	99.2224	99.2223	99.2224
7000	99.2224	99.2224	99.2224	99.2224	98.9389	83.5869	74.3942	98.1008	96.4803	88.9586	79.9246	72.4172	67.2177	72.8274	97.9593	98.6759	99.1813	99.2212	99.2224	99.2224	99.2224
8000	99.2224	99.2224	99.2224	99.2223	98.9927	84.1324	73.9682	98.2517	96.98	90.1332	80.6404	72.6404	67.0738	68.8072	97.1597	98.3556	99.1936	99.2213	99.2224	99.2224	99.2224
9000	99.2224	99.2224	99.2224	99.2224	99.0335	84.1949	72.7674	98.9104	98.6646	96.0215	89.8522	79.7817	71.7315	79.0912	98.0062	98.6825	99.2149	99.2222	99.2224	99.2224	99.2224
10000	99.2224	99.2224	99.2224	99.2224	99.0649	84.2938	71.6208	99.1189	99.1476	98.4099	95.9023	90.0123	82.9583	88.2295	98.5257	98.895	99.2214	99.2224	99.2224	99.2224	99.2224
11000	99.2224	99.2224	99.2224	99.2224	99.0536	83.8226	71.8728	98.9083	98.6727	96.0243	89.7934	79.8863	71.7665	76.1176	95.5364	98.4659	99.2173	99.2222	99.2224	99.2224	99.2224
12000	99.2224	99.2224	99.2224	99.2224	99.0278	83.1628	71.9055	98.2392	97.0277	90.1406	80.4895	72.7172	67.0963	65.313	86.1138	97.6545	99.2063	99.2215	99.2224	99.2224	99.2224
13000	99.2224	99.2224	99.2224	99.2224	98.9861	82.0477	71.87	98.0745	96.5624	88.8673	79.6513	72.5201	67.2622	66.1787	81.6636	97.9403	99.2036	99.2212	99.2223	99.2224	99.2224
14000	99.2224	99.2224	99.2224	99.2224	98.9358	80.6047	71.2807	98.6521	98.0592	93.7355	87.3997	81.4884	78.2871	82.6305	88.6497	98.8734	99.2149	99.2217	99.2223	99.2224	99.2224
15000	99.2224	99.2224	99.2224	99.2224	98.8841	79.3616	70.7545	98.8672	98.6973	96.3509	93.2351	91.3012	91.36	93.6469	93.3133	99.1545	99.2207	99.222	99.2223	99.2224	99.2224
16000	99.2224	99.2224	99.2224	99.2224	98.8834	80.2848	71.5214	98.0932	96.5683	89.262	82.4028	79.3503	80.8212	86.8258	87.3306	99.0401	99.2153	99.2213	99.2223	99.2224	99.2224
17000	99.2224	99.2224	99.2224	99.2224	98.8697	81.1563	72.3183	95.6316	90.0855	79.8085	73.8499	70.0809	68.6731	75.2876	77.8632	98.7765	99.2035	99.2201	99.2222	99.2224	99.2224
18000	99.2224	99.2224	99.2224	99.2224	98.8482	81.5471	72.5395	93.1752	86.0692	77.3807	71.9287	68.29	66.4293	70.3767	73.6997	98.6375	99.1964	99.2196	99.2222	99.2224	99.2224
19000	99.2224	99.2224	99.2224	99.2224	98.8287	81.4805	72.2885	92.8431	85.5745	77.0052	71.6243	68.1599	66.695	72.7409	76.8546	98.7562	99.2016	99.2203	99.2222	99.2223	99.2224
20000	99.2224	99.2224	99.2224	99.2224	98.8059	81.2319	72.002	92.5346	85.1156	76.9003	71.3538	68.0671	66.9903	73.157	80.0398	98.7342	99.206	99.2208	99.2222	99.2223	99.2224
