# Supplementary material for: Coevolution of craton margins and interiors during continental break-up
Source: Nature. 2024 Aug 7;632(8024):327–35. doi: 10.1038/s41586-024-07717-1 (PMC11306106; doi:10.1038/s41586-024-07717-1)
Supplement: Supplementary file 8 — Source Data Fig. 5 [file 41586_2024_7717_MOESM8_ESM.zip › SourceDataFig5b.xlsx]

## Sheet: AgeFTGT23
y	0	100000	200000	300000	400000	500000	600000	700000	800000	900000	1000000	1100000	1200000	1300000	1400000	1500000	1600000	1700000	1800000	1900000	2000000
0	99.4602	99.4601	99.4598	99.46	98.6658	93.6437	86.8458	97.1518	95.4347	92.3575	90.1071	89.9991	91.0739	94.0304	97.1311	98.6455	99.1806	99.4333	99.4564	99.4579	99.4602
1000	99.4602	99.4601	99.46	99.46	98.6722	93.6919	87.6638	97.2149	95.561	92.5111	90.1666	89.9237	90.8197	93.7229	97.3304	98.5687	99.124	99.4276	99.456	99.4582	99.4602
2000	99.4602	99.4601	99.4601	99.4599	98.6827	93.7697	88.6798	97.2799	95.6939	92.6663	90.2292	89.8142	90.5243	93.4422	97.3273	98.4887	99.053	99.4201	99.4557	99.4588	99.4602
3000	99.4602	99.4601	99.4601	99.4598	98.6882	94.0455	90.6562	97.7223	96.6008	94.2303	92.3834	91.5589	91.8633	94.3438	97.844	98.691	99.0827	99.4286	99.457	99.4592	99.4602
4000	99.4602	99.46	99.4601	99.4595	98.6837	94.2961	92.0953	98.3377	97.8419	96.2992	94.9748	94.1978	94.18	96.0273	98.7417	99.0863	99.202	99.4475	99.4596	99.4592	99.4602
5000	99.4602	99.4601	99.4601	99.4593	98.6717	94.3807	92.3474	98.7204	98.6562	97.6646	96.6978	96.0124	95.8566	97.2882	99.3397	99.3348	99.2988	99.4582	99.4602	99.459	99.4602
6000	99.4602	99.4601	99.4601	99.4591	98.733	94.4894	92.1726	98.6216	98.4287	97.1693	95.8545	94.6039	93.9294	95.5818	98.7307	98.8911	99.2123	99.4518	99.46	99.459	99.4602
7000	99.4602	99.4601	99.4601	99.4594	98.8035	94.5913	91.7121	98.4312	98.0684	96.4592	94.6231	92.5431	91.0643	93.0797	97.7832	98.2131	99.1155	99.4404	99.4595	99.4592	99.4602
8000	99.4602	99.4601	99.4601	99.4592	98.8661	94.7439	91.5368	98.5083	98.2333	96.7219	94.8295	92.487	90.5857	92.3772	97.367	97.9456	99.1881	99.4427	99.46	99.4598	99.4602
9000	99.4602	99.4601	99.4601	99.4595	98.9115	94.8965	91.6708	98.8173	98.8341	97.8241	96.4148	94.5667	92.9601	94.016	97.7662	98.2129	99.3622	99.4564	99.4602	99.4601	99.4602
10000	99.4602	99.4601	99.46	99.4595	98.9524	94.9912	91.3844	99.0098	99.2352	98.6112	97.5975	96.1434	94.8023	95.3754	98.106	98.449	99.4444	99.4596	99.4602	99.4602	99.4602
11000	99.4602	99.4601	99.4599	99.4596	98.9488	94.7983	90.7613	98.8176	98.8387	97.8266	96.4046	94.5857	92.9688	93.5882	96.7398	98.027	99.3902	99.4572	99.4602	99.4601	99.4602
12000	99.4602	99.4601	99.4599	99.4595	98.9237	94.4466	89.0351	98.507	98.2466	96.7283	94.8004	92.5349	90.6098	91.3262	94.7858	97.5231	99.2817	99.4459	99.4596	99.4601	99.4602
13000	99.4602	99.4601	99.4601	99.4594	98.8707	94.0687	88.6952	98.4238	98.09	96.4492	94.568	92.6015	91.1016	91.713	94.1269	97.6842	99.2597	99.4406	99.4585	99.4601	99.4602
14000	99.4602	99.4602	99.4602	99.4593	98.8054	93.759	89.3273	98.6061	98.4541	97.123	95.7933	94.6501	93.965	94.3947	95.2051	98.4348	99.3619	99.4477	99.459	99.4602	99.4602
15000	99.4602	99.4602	99.4601	99.4595	98.7476	93.4182	89.5261	98.6971	98.6843	97.5751	96.6365	96.0521	95.8882	96.273	96.1407	99.0023	99.4321	99.4526	99.459	99.4602	99.4602
16000	99.4602	99.4602	99.4601	99.4597	98.7634	93.3977	88.8516	98.3104	97.8789	96.2001	94.8957	94.2279	94.2465	94.9844	94.9804	98.702	99.3669	99.4422	99.458	99.4601	99.4602
17000	99.4602	99.4602	99.4602	99.4599	98.7716	93.1316	86.7396	97.6911	96.6471	94.1184	92.2842	91.5757	91.9819	93.333	93.5986	98.337	99.2616	99.4249	99.4566	99.4598	99.4602
18000	99.4602	99.4602	99.4602	99.46	98.7646	92.8919	85.1537	97.2458	95.7463	92.5555	90.1028	89.8201	90.6718	92.5551	93.0231	98.204	99.2121	99.4183	99.4557	99.4595	99.4602
19000	99.4602	99.4602	99.4601	99.4601	98.7472	92.8486	84.6091	97.1792	95.6137	92.4054	90.0479	89.9151	90.9531	92.9462	93.4496	98.321	99.2486	99.4281	99.4566	99.459	99.4602
20000	99.4602	99.4602	99.46	99.4601	98.7263	92.6877	84.1921	97.1193	95.4887	92.3066	89.9994	90.0119	91.2064	93.0056	93.8826	98.301	99.2825	99.4353	99.4566	99.4587	99.4602

## Sheet: AgeFTGT29
y	0	100000	200000	300000	400000	500000	600000	700000	800000	900000	1000000	1100000	1200000	1300000	1400000	1500000	1600000	1700000	1800000	1900000	2000000
0	99.4602	99.4601	99.4599	99.46	98.8482	95.6223	92.873	97.7922	96.6324	94.6768	93.3276	92.9691	93.535	95.4469	97.6538	98.8151	99.2361	99.4381	99.457	99.4583	99.4602
1000	99.4602	99.4601	99.46	99.4601	98.8528	95.6492	93.1538	97.8361	96.7185	94.7712	93.3805	92.9327	93.3796	95.2385	97.8053	98.7553	99.1916	99.4334	99.4567	99.4586	99.4602
2000	99.4602	99.4601	99.4601	99.46	98.8605	95.6893	93.4767	97.8815	96.8095	94.8664	93.4367	92.8826	93.2008	95.05	97.8046	98.6932	99.136	99.4273	99.4564	99.459	99.4602
3000	99.4602	99.4601	99.4601	99.4599	98.8631	95.7623	93.9684	98.1807	97.4051	95.7897	94.532	93.9235	94.0412	95.6652	98.1946	98.8512	99.1598	99.4342	99.4575	99.4594	99.4602
4000	99.4602	99.4601	99.4602	99.4596	98.8571	95.8359	94.3603	98.608	98.2595	97.146	96.1938	95.6207	95.5691	96.8508	98.8888	99.1614	99.2543	99.4497	99.4597	99.4593	99.4602
5000	99.4602	99.4601	99.4601	99.4595	98.8463	95.8651	94.4718	98.8802	98.8484	98.1034	97.3839	96.8701	96.7381	97.7769	99.3626	99.3582	99.331	99.4585	99.4602	99.4592	99.4602
6000	99.4602	99.4601	99.4601	99.4593	98.893	95.9438	94.3805	98.8158	98.6927	97.7685	96.8149	95.9145	95.4147	96.5401	98.8808	99.0077	99.2627	99.4532	99.46	99.4592	99.4602
7000	99.4602	99.4601	99.4601	99.4595	98.9475	96.0219	94.2353	98.6876	98.4447	97.2977	96.0157	94.5939	93.5757	94.8235	98.1489	98.479	99.1862	99.4438	99.4596	99.4594	99.4602
8000	99.4602	99.4601	99.4601	99.4593	98.995	96.1117	94.1399	98.7448	98.5659	97.4865	96.1661	94.5762	93.2974	94.3661	97.8326	98.2742	99.243	99.4457	99.46	99.4598	99.4602
9000	99.4602	99.4601	99.4601	99.4596	99.0285	96.1834	94.0567	98.9632	98.9992	98.2562	97.2354	95.9268	94.8056	95.4676	98.1324	98.4822	99.3807	99.457	99.4602	99.4601	99.4602
10000	99.4602	99.4601	99.4601	99.4596	99.0589	96.2243	93.851	99.0993	99.2942	98.8275	98.073	97.009	96.045	96.415	98.3938	98.6676	99.4471	99.4597	99.4602	99.4602	99.4602
11000	99.4602	99.4601	99.46	99.4597	99.0579	96.1171	93.5922	98.9637	99.0027	98.2581	97.2283	95.9399	94.8113	95.1757	97.3659	98.3401	99.4032	99.4577	99.4602	99.4601	99.4602
12000	99.4602	99.4601	99.46	99.4596	99.0404	95.9153	93.1431	98.7443	98.5754	97.4912	96.1467	94.6073	93.3123	93.681	95.9612	97.9549	99.317	99.4484	99.4597	99.4601	99.4602
13000	99.4602	99.4601	99.4601	99.4595	99.0001	95.6861	93.0473	98.6828	98.4603	97.2905	95.9793	94.6321	93.599	93.919	95.5033	98.0764	99.2994	99.444	99.4588	99.4601	99.4602
14000	99.4602	99.4602	99.4602	99.4595	98.9494	95.469	93.0605	98.8045	98.7116	97.7345	96.7729	95.9471	95.4389	95.7035	96.2609	98.6532	99.3805	99.4498	99.4592	99.4602	99.4602
15000	99.4602	99.4602	99.4601	99.4596	98.905	95.2422	93.0004	98.8627	98.8697	98.0379	97.3408	96.8994	96.7608	97.0274	96.9346	99.0961	99.437	99.4539	99.4592	99.4602	99.4602
16000	99.4602	99.4602	99.4602	99.4597	98.9192	95.2962	92.9735	98.5877	98.2866	97.0735	96.14	95.6419	95.6148	96.1049	96.0996	98.86	99.3845	99.4453	99.4584	99.4601	99.4602
17000	99.4602	99.4602	99.4602	99.4599	98.928	95.3015	92.6554	98.1581	97.4371	95.7091	94.468	93.934	94.118	94.9694	95.1359	98.5747	99.3006	99.4312	99.4572	99.4599	99.4602
18000	99.4602	99.4602	99.4602	99.4601	98.9243	95.279	92.0726	97.8571	96.8443	94.7796	93.3682	92.8821	93.293	94.4503	94.7422	98.4711	99.2613	99.4258	99.4565	99.4596	99.4602
19000	99.4602	99.4602	99.4601	99.4601	98.9113	95.2574	91.8156	97.8107	96.7534	94.6859	93.314	92.9264	93.4637	94.7088	95.0295	98.5618	99.29	99.4338	99.4572	99.4592	99.4602
20000	99.4602	99.4602	99.4601	99.4601	98.8954	95.185	91.6061	97.7691	96.668	94.6285	93.267	92.9761	93.6191	94.7464	95.325	98.5472	99.3169	99.4396	99.4572	99.459	99.4602

## Sheet: AgeFTGT34
y	0	100000	200000	300000	400000	500000	600000	700000	800000	900000	1000000	1100000	1200000	1300000	1400000	1500000	1600000	1700000	1800000	1900000	2000000
0	99.4602	99.4601	99.4598	99.46	98.6658	93.6437	86.8458	97.1518	95.4347	92.3575	90.1071	89.9991	91.0739	94.0304	97.1311	98.6455	99.1806	99.4333	99.4564	99.4579	99.4602
1000	99.4602	99.4601	99.46	99.46	98.6722	93.6919	87.6638	97.2149	95.561	92.5111	90.1666	89.9237	90.8197	93.7229	97.3304	98.5687	99.124	99.4276	99.456	99.4582	99.4602
2000	99.4602	99.4601	99.4601	99.4599	98.6827	93.7697	88.6798	97.2799	95.6939	92.6663	90.2292	89.8142	90.5243	93.4422	97.3273	98.4887	99.053	99.4201	99.4557	99.4588	99.4602
3000	99.4602	99.4601	99.4601	99.4598	98.6882	94.0455	90.6562	97.7223	96.6008	94.2303	92.3834	91.5589	91.8633	94.3438	97.844	98.691	99.0827	99.4286	99.457	99.4592	99.4602
4000	99.4602	99.46	99.4601	99.4595	98.6837	94.2961	92.0953	98.3377	97.8419	96.2992	94.9748	94.1978	94.18	96.0273	98.7417	99.0863	99.202	99.4475	99.4596	99.4592	99.4602
5000	99.4602	99.4601	99.4601	99.4593	98.6717	94.3807	92.3474	98.7204	98.6562	97.6646	96.6978	96.0124	95.8566	97.2882	99.3397	99.3348	99.2988	99.4582	99.4602	99.459	99.4602
6000	99.4602	99.4601	99.4601	99.4591	98.733	94.4894	92.1726	98.6216	98.4287	97.1693	95.8545	94.6039	93.9294	95.5818	98.7307	98.8911	99.2123	99.4518	99.46	99.459	99.4602
7000	99.4602	99.4601	99.4601	99.4594	98.8035	94.5913	91.7121	98.4312	98.0684	96.4592	94.6231	92.5431	91.0643	93.0797	97.7832	98.2131	99.1155	99.4404	99.4595	99.4592	99.4602
8000	99.4602	99.4601	99.4601	99.4592	98.8661	94.7439	91.5368	98.5083	98.2333	96.7219	94.8295	92.487	90.5857	92.3772	97.367	97.9456	99.1881	99.4427	99.46	99.4598	99.4602
9000	99.4602	99.4601	99.4601	99.4595	98.9115	94.8965	91.6708	98.8173	98.8341	97.8241	96.4148	94.5667	92.9601	94.016	97.7662	98.2129	99.3622	99.4564	99.4602	99.4601	99.4602
10000	99.4602	99.4601	99.46	99.4595	98.9524	94.9912	91.3844	99.0098	99.2352	98.6112	97.5975	96.1434	94.8023	95.3754	98.106	98.449	99.4444	99.4596	99.4602	99.4602	99.4602
11000	99.4602	99.4601	99.4599	99.4596	98.9488	94.7983	90.7613	98.8176	98.8387	97.8266	96.4046	94.5857	92.9688	93.5882	96.7398	98.027	99.3902	99.4572	99.4602	99.4601	99.4602
12000	99.4602	99.4601	99.4599	99.4595	98.9237	94.4466	89.0351	98.507	98.2466	96.7283	94.8004	92.5349	90.6098	91.3262	94.7858	97.5231	99.2817	99.4459	99.4596	99.4601	99.4602
13000	99.4602	99.4601	99.4601	99.4594	98.8707	94.0687	88.6952	98.4238	98.09	96.4492	94.568	92.6015	91.1016	91.713	94.1269	97.6842	99.2597	99.4406	99.4585	99.4601	99.4602
14000	99.4602	99.4602	99.4602	99.4593	98.8054	93.759	89.3273	98.6061	98.4541	97.123	95.7933	94.6501	93.965	94.3947	95.2051	98.4348	99.3619	99.4477	99.459	99.4602	99.4602
15000	99.4602	99.4602	99.4601	99.4595	98.7476	93.4182	89.5261	98.6971	98.6843	97.5751	96.6365	96.0521	95.8882	96.273	96.1407	99.0023	99.4321	99.4526	99.459	99.4602	99.4602
16000	99.4602	99.4602	99.4601	99.4597	98.7634	93.3977	88.8516	98.3104	97.8789	96.2001	94.8957	94.2279	94.2465	94.9844	94.9804	98.702	99.3669	99.4422	99.458	99.4601	99.4602
17000	99.4602	99.4602	99.4602	99.4599	98.7716	93.1316	86.7396	97.6911	96.6471	94.1184	92.2842	91.5757	91.9819	93.333	93.5986	98.337	99.2616	99.4249	99.4566	99.4598	99.4602
18000	99.4602	99.4602	99.4602	99.46	98.7646	92.8919	85.1537	97.2458	95.7463	92.5555	90.1028	89.8201	90.6718	92.5551	93.0231	98.204	99.2121	99.4183	99.4557	99.4595	99.4602
19000	99.4602	99.4602	99.4601	99.4601	98.7472	92.8486	84.6091	97.1792	95.6137	92.4054	90.0479	89.9151	90.9531	92.9462	93.4496	98.321	99.2486	99.4281	99.4566	99.459	99.4602
20000	99.4602	99.4602	99.46	99.4601	98.7263	92.6877	84.1921	97.1193	95.4887	92.3066	89.9994	90.0119	91.2064	93.0056	93.8826	98.301	99.2825	99.4353	99.4566	99.4587	99.4602
