# Supplementary material for: Coevolution of craton margins and interiors during continental break-up
Source: Nature. 2024 Aug 7;632(8024):327–35. doi: 10.1038/s41586-024-07717-1 (PMC11306106; doi:10.1038/s41586-024-07717-1)
Supplement: Supplementary file 9 — Source Data Extended Data Table 3 [file 41586_2024_7717_MOESM9_ESM.csv]

Site Name	Reference	Latitude	Longitude	Type	Distance to COB (km)	Input	bf_t_init_maxdTdt	maxdTdt (best fit)	dT total (best fit)	Mean total exhumation (km)	Median total exhumation (km)	5%ile total exhumation (km)	95%ile total exhumation (km)	t_min	t_max	t_mid
SA12/06	Wildman et al. (2017)	-29.54	23.14	AFT	810	Envelope	-105.3	3.24	87.25	3.36	3.18	2.11	5.27	-119.6	-95.5	-108.75
SR-17	Wildman et al. (2017)	-27.13	25.25	AFT	1122	Envelope	-97.9	0.17	29.54	1.14	1.08	0.71	1.78	-180	-1.7	-79.2
V-10	Wildman et al. (2017)	-26.63	26.42	AFT	1250	Envelope	-9.3	0.03	1.3	0.05	0.05	0.03	0.08	-56.6	-0.7	-6.85
8832/54	Wildman et al. (2015)	-32.55	20.633	AFT	432	Envelope	-138.6	2.36	96.12	3.7	3.5	2.33	5.8	-152.5	-120.4	-138.25
8732/40	Wildman et al. (2015)	-32.633	20.45	AFT	413	Envelope	-108.2	0.81	74.11	2.86	2.7	1.79	4.47	-141.1	-13.2	-113.4
SA12/27	Wildman et al. (2016)	-30.23	18.7	AFT	396	Envelope	-55.2	2.12	82.06	3.16	2.99	1.99	4.95	-72.3	-35.8	-52.8
SA12/47	Wildman et al. (2016)	-30.39	18.23	AFT	348	Envelope	-3	0.63	82.96	3.2	3.02	2.01	5.01	-150.8	-0.9	-26.2
SA12/51	Wildman et al. (2016)	-30.32	18.42	AFT	368	Envelope	-58.2	0.81	89.61	3.45	3.27	2.17	5.41	-134.4	-4.6	-78.65
NQ12/33	Wildman et al. (2016)	-30.17	18.08	AFT	349	Envelope	-108.3	1.7	93.24	3.59	3.4	2.26	5.63	-122.1	-80.1	-108.3
NQ12/34	Wildman et al. (2016)	-30.18	18.16	AFT	355	Envelope	-112.9	0.99	89.83	3.46	3.27	2.17	5.42	-135.7	-68.8	-112.05
QU1/65 (borehole)	Tinker et al. (2008); Reanalysed by Wildman et al. (2015)	-31.729	21.438	AFT	539	Envelope	-129.9	1.88	116.2	4.48	4.24	2.81	7.01	-151.8	-102.9	-130.15
KC1/70 (borehole)	Wildman et al. (2015)	-31.358	20.583	AFT	492	Envelope	-88.6	1.34	107.61	4.15	3.92	2.6	6.49	-139.5	-59.3	-88.55
CA04/04	Kounov et al. (2009)	-31.323	19.916	AFT	445	Envelope	-154.8	7.89	89.98	3.47	3.28	2.18	5.43	-173.3	-151.9	-154.85
CA04/22	Kounov et al. (2009)	-31.268	21.084	AFT	537	Envelope	-146.1	7.51	94.02	3.62	3.43	2.28	5.67	-155.5	-140.5	-145.95
CA04/21	Kounov et al. (2009)	-31.356	20.799	AFT	509	Envelope	-141.9	6.82	75.8	2.92	2.76	1.83	4.57	-160.9	-105.1	-141.9
SA11/16 Monastery	Reanalysed by Stanley and Flowers (2020)	-28.811	27.422	AHe	1089	Modelled best fit	-60.5	7.24	137.79	5.31	5.02	3.33	8.31	-89.7	-16	-60.5
SA11/27 Uintjiesberg	Stanley et al. (2013); Reanalysed by Stanley and Flowers (2020)	-30.819	22.548	AHe	681	Modelled best fit	-120.4	26.73	146.7	5.65	5.35	3.55	8.85	-124.72	-88.8	-120.4
SA11/33 Melton Wold	Stanley et al. (2013); Reanalysed by Stanley and Flowers (2020)	-31.44	22.754	AHe	645	Modelled best fit	-152.7	23.75	149.31	5.75	5.44	3.61	9.01	-154.5	-87.6	-152.7
SA11/57 Markt	Stanley et al. (2013); Reanalysed by Stanley and Flowers (2020)	-30.25	22.367	AHe	703	Modelled best fit	-117.5	14.47	104.71	4.04	3.82	2.53	6.32	-118.5	-78.8	-117.5
SA11/58 Star	Stanley et al. (2015); Updated by Stanley and Flowers (2020)	-28.309	26.797	AHe	1108	Modelled best fit	-99.5	8.34	122.33	4.71	4.46	2.96	7.38	-126.4	-73.4	-99.5
SA12/10 New Elands	Stanley et al. (2015); Updated by Stanley and Flowers (2020)	-28.507	25.496	AHe	1036	Modelled best fit	-70.6	56.97	166.68	6.42	6.08	4.03	10.06	-125.9	-51.78	-70.6
SA12/6 Newlands	Stanley et al. (2015); Updated by Stanley and Flowers (2020)	-28.351	24.398	AHe	983	Modelled best fit	-115.5	28.43	134.51	5.18	4.9	3.25	8.12	-116.5	-78.9	-115.5
SA13/13 Makganyene	Stanley et al. (2015); Updated by Stanley and Flowers (2020)	-28.15	22.918	AHe	866	Modelled best fit	-121.2	36.56	124.22	4.79	4.53	3.01	7.5	-123.5	-78.8	-121.2
SA13/15 Ondermantjie	Stanley and Flowers (2020)	-28.365	19.435	AHe	555	Modelled best fit	-92.6	12.31	122.83	4.73	4.48	2.97	7.41	-158.3	-79.92	-92.6
SA13/17 Stolzenfels	Stanley and Flowers (2020)	-28.505	19.658	AHe	575	Modelled best fit	-95	2.57	88.28	3.4	3.22	2.14	5.33	-180	-0.7	-95
SA13/19 Basement Gneiss	Stanley and Flowers (2020)	-28.391	19.758	AHe	586	Modelled best fit	-138.1	8.27	97.08	3.74	3.54	2.35	5.86	-174	-101	-138.1
SA13/21 Schuitdrift	Stanley and Flowers (2020)	-28.553	19.807	AHe	587	Modelled best fit	-133.1	36.91	164.32	6.33	5.99	3.98	9.92	-174.7	-41.01	-133.1
SA13/22 Basement Gneiss	Stanley and Flowers (2020)	-28.556	19.813	AHe	587	Modelled best fit	-38.6	5.64	89.49	3.45	3.26	2.17	5.4	-158.26	-16.54	-38.6
SA13/30 Reitfontein	Stanley and Flowers (2020)	-26.743	20.037	AHe	655	Modelled best fit	-126.9	6.98	149.51	5.76	5.45	3.62	9.02	-139.16	-67.46	-126.9
SA13/31 Karoo Dolerite	Stanley and Flowers (2020)	-26.743	20.314	AHe	682	Modelled best fit	-109.4	56.68	153.28	5.91	5.59	3.71	9.25	-179.9	-91.53	-109.4
LA1/68b (borehole)	Brown et al. (2002)	-29.086	27.481	AFT	1066	Best fit min/max	-58	7.42	55.25	2.13	2.01	1.34	3.33	-64	-55	-58.5
LA1/68t (borehole)	Brown et al. (2002)	-29.086	27.481	AFT	1066	Best fit min/max	-87	5.22	70.09	2.7	2.55	1.7	4.23	-100	-44	-86.9
GC1070/38	Green et al. (2017)	-32.123	22.448	AFT	565	Best fit min/max	-107.7	5.77	126.88	4.89	4.62	3.07	7.66	-113.1	-68.6	-109.1
AG-01	Kounov et al. (2013)	-28.848	20.185	AFT	600	Best fit min/max	-87	26.13	146.33	5.64	5.33	3.54	8.83	-130	-86.2	-87
AG-07	Kounov et al. (2013)	-28.644	20.89	AFT	670	Best fit min/max	-89.8	27.5	160.25	6.18	5.84	3.88	9.67	-118.5	-86	-89.85
AG-08	Kounov et al. (2013)	-28.547	20.286	AFT	628	Best fit min/max	-78.5	9.08	165.06	6.36	6.02	3.99	9.96	-101	-77	-78.55
Hebron	Stanley et al. (2013)	-31.283	22.567	AHe	657	Best fit min/max	-73.5	47.97	102.88	3.97	3.75	2.49	6.21	-75	-52	-73.5
Dutoitspan	Stanley et al. (2015)	-28.752	24.799	AHe	986	Best fit min/max	-87.8	43.23	130.08	5.01	4.74	3.15	7.85	-94	-70	-87.75
Jagersfontein	Stanley et al. (2015)	-29.764	25.419	AHe	904	Best fit min/max	-95.9	43.24	108.36	4.18	3.95	2.62	6.54	-100	-71	-95.95
Klipfontein	Stanley et al. (2015)	-29.396	24.981	AHe	925	Best fit min/max	-79.8	26.91	104.7	4.04	3.82	2.53	6.32	-100	-74	-79.9
Koenaneng	Stanley et al. (2015)	-28.791	28.199	AHe	1131	Best fit min/max	-84.2	44.82	122.78	4.73	4.47	2.97	7.41	-87	-63.5	-84.25
Koffiefontein	Stanley et al. (2015)	-29.427	24.993	AHe	923	Best fit min/max	-86.9	31.13	171.09	6.59	6.24	4.14	10.32	-91.5	-72	-86.75
Leicester	Stanley et al. (2015)	-28.371	24.65	AHe	1004	Best fit min/max	-77.2	44	177.4	6.84	6.47	4.29	10.71	-96.5	-70	-77.15
Letseng	Stanley et al. (2015)	-29.004	28.868	AHe	1149	Best fit min/max	-98.4	48.83	114.65	4.42	4.18	2.77	6.92	-100	-75	-98.35
Liqhobong	Stanley et al. (2015)	-28.989	28.611	AHe	1136	Best fit min/max	-97.1	41.07	169.08	6.52	6.16	4.09	10.2	-101.5	-75.2	-97.1
Wesselton	Stanley et al. (2015)	-28.77	24.83	AHe	985	Best fit min/max	-92.7	42.08	118.68	4.57	4.33	2.87	7.16	-93.5	-78.5	-92.75
BR90/39	Brown et al. (1990)	-32.397	20.942	AFT	466	Time only	-140	NA	NA	NA	NA	NA	NA	-150	-130	-140
